# Supplementary material for: Price volatility and GHG emissions analysis on smaller cattle herds typical for the pre-Alpine region, the example of Slovenia
Source: PLoS One. 2024 Nov 22;19(11):e0310713. doi: 10.1371/journal.pone.0310713 (PMC11584099; doi:10.1371/journal.pone.0310713)
Supplement: S1 File — (ZIP) [file pone.0310713.s001.zip]

Archive with 10 entries (10 files):
- AGREGAT_AG_MKMG_MODEL_15_9_2023_A_PLOS.xlsm
- barley.xlsx
- buckwheat.xlsx
- bulls for fattening150.xlsm
- bulls for fattenning1.xlsm
- corn for sillage.xlsx
- corn.xlsx
- grass sillage on arable.xlsx
- grass sillage.xlsx
- hops.xlsx
