# Supplementary material for: Price volatility and GHG emissions analysis on smaller cattle herds typical for the pre-Alpine region, the example of Slovenia
Source: PLoS One. 2024 Nov 22;19(11):e0310713. doi: 10.1371/journal.pone.0310713 (PMC11584099; doi:10.1371/journal.pone.0310713)
Supplement: S1 File — (ZIP) [file pone.0310713.s001.zip › AGREGAT_AG_MKMG_MODEL_15_9_2023_A_PLOS.xlsm]

## Sheet: Pregledovanje_listov
INDEX			Pripravljeno za kopiranje
Pripravi nabor SUMARNIK
FILTRIRAJ_PO_KRITERIJIH
AGREGAT
AGREGAT_14_22			AGREGAT_14_22
R_MPG_0001_RJ_0850_Os_T0_94_1			R_MPG_0001_RJ_0850_Os_T0_94_1							AGREGAT - KONČNA - 23/8/2023 lept + okk_SOPO
R_MPG_0001_RJ_0850_Os_T0_94_2			R_MPG_0001_RJ_0850_Os_T0_94_2
R_MPG_0001_RJ_0850_Os_T0_94_3			R_MPG_0001_RJ_0850_Os_T0_94_3
R_MPG_0001_RJ_0850_Os_T0_94_4			R_MPG_0001_RJ_0850_Os_T0_94_4
R_MPG_0001_RJ_0850_Os_T0_94_5			R_MPG_0001_RJ_0850_Os_T0_94_5
R_MPG_0001_RJ_0850_Os_T0_94_6			R_MPG_0001_RJ_0850_Os_T0_94_6
R_MPG_0001_RJ_0850_Os_T0_94_7			R_MPG_0001_RJ_0850_Os_T0_94_7
R_MPG_0001_RJ_0850_Os_T0_94_8			R_MPG_0001_RJ_0850_Os_T0_94_8
R_MPG_0001_RJ_0850_Os_T0_94_9			R_MPG_0001_RJ_0850_Os_T0_94_9
R_MPG_0001_RJ_0850_Os_T0_94_10			R_MPG_0001_RJ_0850_Os_T0_94_10
R_MPG_0001_RJ_0850_Os_T0_94_11			R_MPG_0001_RJ_0850_Os_T0_94_11
R_MPG_0001_RJ_0850_Os_T0_94_12			R_MPG_0001_RJ_0850_Os_T0_94_12
R_MPG_0001_RJ_0850_Os_T0_94_13			R_MPG_0001_RJ_0850_Os_T0_94_13
R_MPG_0001_RJ_0850_Os_T0_94_14			R_MPG_0001_RJ_0850_Os_T0_94_14
R_MPG_0001_RJ_0850_Os_T0_94_15			R_MPG_0001_RJ_0850_Os_T0_94_15
R_MPG_0001_RJ_0850_Os_T0_94_16			R_MPG_0001_RJ_0850_Os_T0_94_16
R_MPG_0001_RJ_0850_Os_T0_94_17			R_MPG_0001_RJ_0850_Os_T0_94_17
R_MPG_0001_RJ_0850_Os_T0_94_18			R_MPG_0001_RJ_0850_Os_T0_94_18
R_MPG_0001_RJ_0850_Os_T0_94_19			R_MPG_0001_RJ_0850_Os_T0_94_19
R_MPG_0001_RJ_0850_Os_T0_94_20			R_MPG_0001_RJ_0850_Os_T0_94_20
R_MPG_0001_RJ_0850_Os_T0_94_21			R_MPG_0001_RJ_0850_Os_T0_94_21
R_MPG_0001_RJ_0850_Os_T0_94_22			R_MPG_0001_RJ_0850_Os_T0_94_22
R_MPG_0001_RJ_0850_Os_T0_94_23			R_MPG_0001_RJ_0850_Os_T0_94_23
R_MPG_0001_RJ_0850_Os_T0_94_24			R_MPG_0001_RJ_0850_Os_T0_94_24
R_MPG_0001_RJ_0850_Os_T0_94_25			R_MPG_0001_RJ_0850_Os_T0_94_25
R_MPG_0001_RJ_0850_Os_T0_94_26			R_MPG_0001_RJ_0850_Os_T0_94_26
R_MPG_0001_RJ_0850_Os_T0_94_27			R_MPG_0001_RJ_0850_Os_T0_94_27
R_MPG_0001_RJ_0850_Os_T0_94_28			R_MPG_0001_RJ_0850_Os_T0_94_28
R_MPG_0001_RJ_0850_Os_T0_94_29			R_MPG_0001_RJ_0850_Os_T0_94_29
R_MPG_0001_RJ_0850_Os_T0_94_30			R_MPG_0001_RJ_0850_Os_T0_94_30
R_MPG_0001_RJ_0850_Os_T0_94_31			R_MPG_0001_RJ_0850_Os_T0_94_31
R_MPG_0001_RJ_0850_Os_T0_94_32			R_MPG_0001_RJ_0850_Os_T0_94_32
R_MPG_0001_RJ_0850_Os_T0_94_33			R_MPG_0001_RJ_0850_Os_T0_94_33
R_MPG_0001_RJ_0850_Os_T0_94_34			R_MPG_0001_RJ_0850_Os_T0_94_34
R_MPG_0001_RJ_0850_Os_T0_94_35			R_MPG_0001_RJ_0850_Os_T0_94_35
R_MPG_0001_RJ_0850_Os_T0_94_36			R_MPG_0001_RJ_0850_Os_T0_94_36
R_MPG_0001_RJ_0850_Os_T0_94_37			R_MPG_0001_RJ_0850_Os_T0_94_37
R_MPG_0001_RJ_0850_Os_T0_94_38			R_MPG_0001_RJ_0850_Os_T0_94_38
R_MPG_0001_RJ_0850_Os_T0_94_39			R_MPG_0001_RJ_0850_Os_T0_94_39
R_MPG_0001_RJ_0850_Os_T0_94_40			R_MPG_0001_RJ_0850_Os_T0_94_40
R_MPG_0001_RJ_0850_Os_T0_94_41			R_MPG_0001_RJ_0850_Os_T0_94_41
R_MPG_0001_RJ_0850_Os_T0_94_42			R_MPG_0001_RJ_0850_Os_T0_94_42
R_MPG_0001_RJ_0850_Os_T0_94_43			R_MPG_0001_RJ_0850_Os_T0_94_43
R_MPG_0001_RJ_0850_Os_T0_94_44			R_MPG_0001_RJ_0850_Os_T0_94_44
R_MPG_0001_RJ_0850_Os_T0_94_45			R_MPG_0001_RJ_0850_Os_T0_94_45
R_MPG_0001_RJ_0850_Os_T0_94_46			R_MPG_0001_RJ_0850_Os_T0_94_46
R_MPG_0001_RJ_0850_Os_T0_94_47			R_MPG_0001_RJ_0850_Os_T0_94_47
R_MPG_0001_RJ_0850_Os_T0_94_48			R_MPG_0001_RJ_0850_Os_T0_94_48
R_MPG_0001_RJ_0850_Os_T0_94_49			R_MPG_0001_RJ_0850_Os_T0_94_49
R_MPG_0001_RJ_0850_Os_T0_94_50			R_MPG_0001_RJ_0850_Os_T0_94_50
R_MPG_0001_RJ_0850_Os_T0_94_51			R_MPG_0001_RJ_0850_Os_T0_94_51
R_MPG_0001_RJ_0850_Os_T0_94_52			R_MPG_0001_RJ_0850_Os_T0_94_52
R_MPG_0001_RJ_0850_Os_T0_94_53			R_MPG_0001_RJ_0850_Os_T0_94_53
R_MPG_0001_RJ_0850_Os_T0_94_54			R_MPG_0001_RJ_0850_Os_T0_94_54
R_MPG_0001_RJ_0850_Os_T0_94_55			R_MPG_0001_RJ_0850_Os_T0_94_55
R_MPG_0001_RJ_0850_Os_T0_94_56			R_MPG_0001_RJ_0850_Os_T0_94_56
R_MPG_0001_RJ_0850_Os_T0_94_57			R_MPG_0001_RJ_0850_Os_T0_94_57
R_MPG_0001_RJ_0850_Os_T0_94_58			R_MPG_0001_RJ_0850_Os_T0_94_58
R_MPG_0001_RJ_0850_Os_T0_94_59			R_MPG_0001_RJ_0850_Os_T0_94_59
R_MPG_0001_RJ_0850_Os_T0_94_60			R_MPG_0001_RJ_0850_Os_T0_94_60
R_MPG_0001_RJ_0850_Os_T0_94_61			R_MPG_0001_RJ_0850_Os_T0_94_61
R_MPG_0001_RJ_0850_Os_T0_94_62			R_MPG_0001_RJ_0850_Os_T0_94_62
R_MPG_0001_RJ_0850_Os_T0_94_63			R_MPG_0001_RJ_0850_Os_T0_94_63
R_MPG_0001_RJ_0850_Os_T0_94_64			R_MPG_0001_RJ_0850_Os_T0_94_64
R_MPG_0001_RJ_0850_Os_T0_94_65			R_MPG_0001_RJ_0850_Os_T0_94_65
R_MPG_0001_RJ_0850_Os_T0_94_66			R_MPG_0001_RJ_0850_Os_T0_94_66
R_MPG_0001_RJ_0850_Os_T0_94_67			R_MPG_0001_RJ_0850_Os_T0_94_67
R_MPG_0002_LS_0950_00_T0_94_68			R_MPG_0002_LS_0950_00_T0_94_68
R_MPG_0002_LS_0950_00_T0_94_69			R_MPG_0002_LS_0950_00_T0_94_69
R_MPG_0002_LS_0950_00_T0_94_70			R_MPG_0002_LS_0950_00_T0_94_70
R_MPG_0002_LS_0950_00_T0_94_71			R_MPG_0002_LS_0950_00_T0_94_71
R_MPG_0002_LS_0950_00_T0_94_72			R_MPG_0002_LS_0950_00_T0_94_72
R_MPG_0002_LS_0950_00_T0_94_73			R_MPG_0002_LS_0950_00_T0_94_73
R_MPG_0002_LS_0950_00_T0_94_74			R_MPG_0002_LS_0950_00_T0_94_74
R_MPG_0002_LS_0950_00_T0_94_75			R_MPG_0002_LS_0950_00_T0_94_75
R_MPG_0002_LS_0950_00_T0_94_76			R_MPG_0002_LS_0950_00_T0_94_76
R_MPG_0002_LS_0950_00_T0_94_77			R_MPG_0002_LS_0950_00_T0_94_77
R_MPG_0002_LS_0950_00_T0_94_78			R_MPG_0002_LS_0950_00_T0_94_78
R_MPG_0002_LS_0950_00_T0_94_79			R_MPG_0002_LS_0950_00_T0_94_79
R_MPG_0002_LS_0950_00_T0_94_80			R_MPG_0002_LS_0950_00_T0_94_80
R_MPG_0002_LS_0950_00_T0_94_81			R_MPG_0002_LS_0950_00_T0_94_81
R_MPG_0002_LS_0950_00_T0_94_82			R_MPG_0002_LS_0950_00_T0_94_82
R_MPG_0002_LS_0950_00_T0_94_83			R_MPG_0002_LS_0950_00_T0_94_83
R_MPG_0002_LS_0950_00_T0_94_84			R_MPG_0002_LS_0950_00_T0_94_84
R_MPG_0002_LS_0950_00_T0_94_85			R_MPG_0002_LS_0950_00_T0_94_85
R_MPG_0002_LS_0950_00_T0_94_86			R_MPG_0002_LS_0950_00_T0_94_86
R_MPG_0002_LS_0950_00_T0_94_87			R_MPG_0002_LS_0950_00_T0_94_87
R_MPG_0002_LS_0950_00_T0_94_88			R_MPG_0002_LS_0950_00_T0_94_88
R_MPG_0002_LS_0950_00_T0_94_89			R_MPG_0002_LS_0950_00_T0_94_89
R_MPG_0002_LS_0950_00_T0_94_90			R_MPG_0002_LS_0950_00_T0_94_90
R_MPG_0002_LS_0950_00_T0_94_91			R_MPG_0002_LS_0950_00_T0_94_91
R_MPG_0002_LS_0950_00_T0_94_92			R_MPG_0002_LS_0950_00_T0_94_92
R_MPG_0002_LS_0950_00_T0_94_93			R_MPG_0002_LS_0950_00_T0_94_93
R_MPG_0002_LS_0950_00_T0_94_94			R_MPG_0002_LS_0950_00_T0_94_94
R_MPG_0002_LS_0950_00_T0_94_95			R_MPG_0002_LS_0950_00_T0_94_95
R_MPG_0002_LS_0950_00_T0_94_96			R_MPG_0002_LS_0950_00_T0_94_96
R_MPG_0002_LS_0950_00_T0_94_97			R_MPG_0002_LS_0950_00_T0_94_97
R_MPG_0002_LS_0950_00_T0_94_98			R_MPG_0002_LS_0950_00_T0_94_98
R_MPG_0002_LS_0950_00_T0_94_99			R_MPG_0002_LS_0950_00_T0_94_99
R_MPG_0002_LS_0950_00_T0_94_100			R_MPG_0002_LS_0950_00_T0_94_100
R_MPG_0002_LS_0950_00_T0_94_101			R_MPG_0002_LS_0950_00_T0_94_101
R_MPG_0002_LS_0950_00_T0_94_102			R_MPG_0002_LS_0950_00_T0_94_102
R_MPG_0002_LS_0950_00_T0_94_103			R_MPG_0002_LS_0950_00_T0_94_103
R_MPG_0002_LS_0950_00_T0_94_104			R_MPG_0002_LS_0950_00_T0_94_104
R_MPG_0002_LS_0950_00_T0_94_105			R_MPG_0002_LS_0950_00_T0_94_105
R_MPG_0002_LS_0950_00_T0_94_106			R_MPG_0002_LS_0950_00_T0_94_106
R_MPG_0002_LS_0950_00_T0_94_107			R_MPG_0002_LS_0950_00_T0_94_107
R_MPG_0002_LS_0950_00_T0_94_108			R_MPG_0002_LS_0950_00_T0_94_108
R_MPG_0002_LS_0950_00_T0_94_109			R_MPG_0002_LS_0950_00_T0_94_109
R_MPG_0002_LS_0950_00_T0_94_110			R_MPG_0002_LS_0950_00_T0_94_110
R_MPG_0002_LS_0950_00_T0_94_111			R_MPG_0002_LS_0950_00_T0_94_111
R_MPG_0002_LS_0950_00_T0_94_112			R_MPG_0002_LS_0950_00_T0_94_112
R_MPG_0002_LS_0950_00_T0_94_113			R_MPG_0002_LS_0950_00_T0_94_113
R_MPG_0002_LS_0950_00_T0_94_114			R_MPG_0002_LS_0950_00_T0_94_114
R_MPG_0002_LS_0950_00_T0_94_115			R_MPG_0002_LS_0950_00_T0_94_115
R_MPG_0002_LS_0950_00_T0_94_116			R_MPG_0002_LS_0950_00_T0_94_116
R_MPG_0002_LS_0950_00_T0_94_117			R_MPG_0002_LS_0950_00_T0_94_117
R_MPG_0002_LS_0950_00_T0_94_118			R_MPG_0002_LS_0950_00_T0_94_118
R_MPG_0002_LS_0950_00_T0_94_119			R_MPG_0002_LS_0950_00_T0_94_119
R_MPG_0002_LS_0950_00_T0_94_120			R_MPG_0002_LS_0950_00_T0_94_120
R_MPG_0002_LS_0950_00_T0_94_121			R_MPG_0002_LS_0950_00_T0_94_121
R_MPG_0002_LS_0950_00_T0_94_122			R_MPG_0002_LS_0950_00_T0_94_122
R_MPG_0002_LS_0950_00_T0_94_123			R_MPG_0002_LS_0950_00_T0_94_123
R_MPG_0002_LS_0950_00_T0_94_124			R_MPG_0002_LS_0950_00_T0_94_124
R_MPG_0002_LS_0950_00_T0_94_125			R_MPG_0002_LS_0950_00_T0_94_125
R_MPG_0002_LS_0950_00_T0_94_126			R_MPG_0002_LS_0950_00_T0_94_126
R_MPG_0002_LS_0950_00_T0_94_127			R_MPG_0002_LS_0950_00_T0_94_127
R_MPG_0002_LS_0950_00_T0_94_128			R_MPG_0002_LS_0950_00_T0_94_128
R_MPG_0002_LS_0950_00_T0_94_129			R_MPG_0002_LS_0950_00_T0_94_129
R_MPG_0002_LS_0950_00_T0_94_130			R_MPG_0002_LS_0950_00_T0_94_130
R_MPG_0002_LS_0950_00_T0_94_131			R_MPG_0002_LS_0950_00_T0_94_131
R_MPG_0002_LS_0950_00_T0_94_132			R_MPG_0002_LS_0950_00_T0_94_132
R_MPG_0002_LS_0950_00_T0_94_133			R_MPG_0002_LS_0950_00_T0_94_133
R_MPG_0002_LS_0950_00_T0_94_134			R_MPG_0002_LS_0950_00_T0_94_134
R_MPG_0003_LS_1000_00_T0_94_135			R_MPG_0003_LS_1000_00_T0_94_135
R_MPG_0003_LS_1000_00_T0_94_136			R_MPG_0003_LS_1000_00_T0_94_136
R_MPG_0003_LS_1000_00_T0_94_137			R_MPG_0003_LS_1000_00_T0_94_137
R_MPG_0003_LS_1000_00_T0_94_138			R_MPG_0003_LS_1000_00_T0_94_138
R_MPG_0003_LS_1000_00_T0_94_139			R_MPG_0003_LS_1000_00_T0_94_139
R_MPG_0003_LS_1000_00_T0_94_140			R_MPG_0003_LS_1000_00_T0_94_140
R_MPG_0003_LS_1000_00_T0_94_141			R_MPG_0003_LS_1000_00_T0_94_141
R_MPG_0003_LS_1000_00_T0_94_142			R_MPG_0003_LS_1000_00_T0_94_142
R_MPG_0003_LS_1000_00_T0_94_143			R_MPG_0003_LS_1000_00_T0_94_143
R_MPG_0003_LS_1000_00_T0_94_144			R_MPG_0003_LS_1000_00_T0_94_144
R_MPG_0003_LS_1000_00_T0_94_145			R_MPG_0003_LS_1000_00_T0_94_145
R_MPG_0003_LS_1000_00_T0_94_146			R_MPG_0003_LS_1000_00_T0_94_146
R_MPG_0003_LS_1000_00_T0_94_147			R_MPG_0003_LS_1000_00_T0_94_147
R_MPG_0003_LS_1000_00_T0_94_148			R_MPG_0003_LS_1000_00_T0_94_148
R_MPG_0003_LS_1000_00_T0_94_149			R_MPG_0003_LS_1000_00_T0_94_149
R_MPG_0003_LS_1000_00_T0_94_150			R_MPG_0003_LS_1000_00_T0_94_150
R_MPG_0003_LS_1000_00_T0_94_151			R_MPG_0003_LS_1000_00_T0_94_151
R_MPG_0003_LS_1000_00_T0_94_152			R_MPG_0003_LS_1000_00_T0_94_152
R_MPG_0003_LS_1000_00_T0_94_153			R_MPG_0003_LS_1000_00_T0_94_153
R_MPG_0003_LS_1000_00_T0_94_154			R_MPG_0003_LS_1000_00_T0_94_154
R_MPG_0003_LS_1000_00_T0_94_155			R_MPG_0003_LS_1000_00_T0_94_155
R_MPG_0003_LS_1000_00_T0_94_156			R_MPG_0003_LS_1000_00_T0_94_156
R_MPG_0003_LS_1000_00_T0_94_157			R_MPG_0003_LS_1000_00_T0_94_157
R_MPG_0003_LS_1000_00_T0_94_158			R_MPG_0003_LS_1000_00_T0_94_158
R_MPG_0003_LS_1000_00_T0_94_159			R_MPG_0003_LS_1000_00_T0_94_159
R_MPG_0003_LS_1000_00_T0_94_160			R_MPG_0003_LS_1000_00_T0_94_160
R_MPG_0003_LS_1000_00_T0_94_161			R_MPG_0003_LS_1000_00_T0_94_161
R_MPG_0003_LS_1000_00_T0_94_162			R_MPG_0003_LS_1000_00_T0_94_162
R_MPG_0003_LS_1000_00_T0_94_163			R_MPG_0003_LS_1000_00_T0_94_163
R_MPG_0003_LS_1000_00_T0_94_164			R_MPG_0003_LS_1000_00_T0_94_164
R_MPG_0003_LS_1000_00_T0_94_165			R_MPG_0003_LS_1000_00_T0_94_165
R_MPG_0003_LS_1000_00_T0_94_166			R_MPG_0003_LS_1000_00_T0_94_166
R_MPG_0003_LS_1000_00_T0_94_167			R_MPG_0003_LS_1000_00_T0_94_167
R_MPG_0003_LS_1000_00_T0_94_168			R_MPG_0003_LS_1000_00_T0_94_168
R_MPG_0003_LS_1000_00_T0_94_169			R_MPG_0003_LS_1000_00_T0_94_169
R_MPG_0003_LS_1000_00_T0_94_170			R_MPG_0003_LS_1000_00_T0_94_170
R_MPG_0003_LS_1000_00_T0_94_171			R_MPG_0003_LS_1000_00_T0_94_171
R_MPG_0003_LS_1000_00_T0_94_172			R_MPG_0003_LS_1000_00_T0_94_172
R_MPG_0003_LS_1000_00_T0_94_173			R_MPG_0003_LS_1000_00_T0_94_173
R_MPG_0003_LS_1000_00_T0_94_174			R_MPG_0003_LS_1000_00_T0_94_174
R_MPG_0003_LS_1000_00_T0_94_175			R_MPG_0003_LS_1000_00_T0_94_175
R_MPG_0003_LS_1000_00_T0_94_176			R_MPG_0003_LS_1000_00_T0_94_176
R_MPG_0003_LS_1000_00_T0_94_177			R_MPG_0003_LS_1000_00_T0_94_177
R_MPG_0003_LS_1000_00_T0_94_178			R_MPG_0003_LS_1000_00_T0_94_178
R_MPG_0003_LS_1000_00_T0_94_179			R_MPG_0003_LS_1000_00_T0_94_179
R_MPG_0003_LS_1000_00_T0_94_180			R_MPG_0003_LS_1000_00_T0_94_180
R_MPG_0003_LS_1000_00_T0_94_181			R_MPG_0003_LS_1000_00_T0_94_181
R_MPG_0003_LS_1000_00_T0_94_182			R_MPG_0003_LS_1000_00_T0_94_182
R_MPG_0003_LS_1000_00_T0_94_183			R_MPG_0003_LS_1000_00_T0_94_183
R_MPG_0003_LS_1000_00_T0_94_184			R_MPG_0003_LS_1000_00_T0_94_184
R_MPG_0003_LS_1000_00_T0_94_185			R_MPG_0003_LS_1000_00_T0_94_185
R_MPG_0003_LS_1000_00_T0_94_186			R_MPG_0003_LS_1000_00_T0_94_186
R_MPG_0003_LS_1000_00_T0_94_187			R_MPG_0003_LS_1000_00_T0_94_187
R_MPG_0003_LS_1000_00_T0_94_188			R_MPG_0003_LS_1000_00_T0_94_188
R_MPG_0003_LS_1000_00_T0_94_189			R_MPG_0003_LS_1000_00_T0_94_189
R_MPG_0003_LS_1000_00_T0_94_190			R_MPG_0003_LS_1000_00_T0_94_190
R_MPG_0003_LS_1000_00_T0_94_191			R_MPG_0003_LS_1000_00_T0_94_191
R_MPG_0003_LS_1000_00_T0_94_192			R_MPG_0003_LS_1000_00_T0_94_192
R_MPG_0003_LS_1000_00_T0_94_193			R_MPG_0003_LS_1000_00_T0_94_193
R_MPG_0003_LS_1000_00_T0_94_194			R_MPG_0003_LS_1000_00_T0_94_194
R_MPG_0003_LS_1000_00_T0_94_195			R_MPG_0003_LS_1000_00_T0_94_195
R_MPG_0003_LS_1000_00_T0_94_196			R_MPG_0003_LS_1000_00_T0_94_196
R_MPG_0003_LS_1000_00_T0_94_197			R_MPG_0003_LS_1000_00_T0_94_197
R_MPG_0003_LS_1000_00_T0_94_198			R_MPG_0003_LS_1000_00_T0_94_198
R_MPG_0003_LS_1000_00_T0_94_199			R_MPG_0003_LS_1000_00_T0_94_199
R_MPG_0003_LS_1000_00_T0_94_200			R_MPG_0003_LS_1000_00_T0_94_200
R_MPG_0003_LS_1000_00_T0_94_201			R_MPG_0003_LS_1000_00_T0_94_201
R_MPG_0006_RJ_0900_Os_TN_94_202			R_MPG_0006_RJ_0900_Os_TN_94_202
R_MPG_0006_RJ_0900_Os_TN_94_203			R_MPG_0006_RJ_0900_Os_TN_94_203
R_MPG_0006_RJ_0900_Os_TN_94_204			R_MPG_0006_RJ_0900_Os_TN_94_204
R_MPG_0006_RJ_0900_Os_TN_94_205			R_MPG_0006_RJ_0900_Os_TN_94_205
R_MPG_0006_RJ_0900_Os_TN_94_206			R_MPG_0006_RJ_0900_Os_TN_94_206
R_MPG_0006_RJ_0900_Os_TN_94_207			R_MPG_0006_RJ_0900_Os_TN_94_207
R_MPG_0006_RJ_0900_Os_TN_94_208			R_MPG_0006_RJ_0900_Os_TN_94_208
R_MPG_0006_RJ_0900_Os_TN_94_209			R_MPG_0006_RJ_0900_Os_TN_94_209
R_MPG_0006_RJ_0900_Os_TN_94_210			R_MPG_0006_RJ_0900_Os_TN_94_210
R_MPG_0006_RJ_0900_Os_TN_94_211			R_MPG_0006_RJ_0900_Os_TN_94_211
R_MPG_0006_RJ_0900_Os_TN_94_212			R_MPG_0006_RJ_0900_Os_TN_94_212
R_MPG_0006_RJ_0900_Os_TN_94_213			R_MPG_0006_RJ_0900_Os_TN_94_213
R_MPG_0006_RJ_0900_Os_TN_94_214			R_MPG_0006_RJ_0900_Os_TN_94_214
R_MPG_0006_RJ_0900_Os_TN_94_215			R_MPG_0006_RJ_0900_Os_TN_94_215
R_MPG_0006_RJ_0900_Os_TN_94_216			R_MPG_0006_RJ_0900_Os_TN_94_216
R_MPG_0006_RJ_0900_Os_TN_94_217			R_MPG_0006_RJ_0900_Os_TN_94_217
R_MPG_0006_RJ_0900_Os_TN_94_218			R_MPG_0006_RJ_0900_Os_TN_94_218
R_MPG_0006_RJ_0900_Os_TN_94_219			R_MPG_0006_RJ_0900_Os_TN_94_219
R_MPG_0006_RJ_0900_Os_TN_94_220			R_MPG_0006_RJ_0900_Os_TN_94_220
R_MPG_0006_RJ_0900_Os_TN_94_221			R_MPG_0006_RJ_0900_Os_TN_94_221
R_MPG_0006_RJ_0900_Os_TN_94_222			R_MPG_0006_RJ_0900_Os_TN_94_222
R_MPG_0006_RJ_0900_Os_TN_94_223			R_MPG_0006_RJ_0900_Os_TN_94_223
R_MPG_0006_RJ_0900_Os_TN_94_224			R_MPG_0006_RJ_0900_Os_TN_94_224
R_MPG_0006_RJ_0900_Os_TN_94_225			R_MPG_0006_RJ_0900_Os_TN_94_225
R_MPG_0006_RJ_0900_Os_TN_94_226			R_MPG_0006_RJ_0900_Os_TN_94_226
R_MPG_0006_RJ_0900_Os_TN_94_227			R_MPG_0006_RJ_0900_Os_TN_94_227
R_MPG_0006_RJ_0900_Os_TN_94_228			R_MPG_0006_RJ_0900_Os_TN_94_228
R_MPG_0006_RJ_0900_Os_TN_94_229			R_MPG_0006_RJ_0900_Os_TN_94_229
R_MPG_0006_RJ_0900_Os_TN_94_230			R_MPG_0006_RJ_0900_Os_TN_94_230
R_MPG_0006_RJ_0900_Os_TN_94_231			R_MPG_0006_RJ_0900_Os_TN_94_231
R_MPG_0006_RJ_0900_Os_TN_94_232			R_MPG_0006_RJ_0900_Os_TN_94_232
R_MPG_0006_RJ_0900_Os_TN_94_233			R_MPG_0006_RJ_0900_Os_TN_94_233
R_MPG_0006_RJ_0900_Os_TN_94_234			R_MPG_0006_RJ_0900_Os_TN_94_234
R_MPG_0006_RJ_0900_Os_TN_94_235			R_MPG_0006_RJ_0900_Os_TN_94_235
R_MPG_0006_RJ_0900_Os_TN_94_236			R_MPG_0006_RJ_0900_Os_TN_94_236
R_MPG_0006_RJ_0900_Os_TN_94_237			R_MPG_0006_RJ_0900_Os_TN_94_237
R_MPG_0006_RJ_0900_Os_TN_94_238			R_MPG_0006_RJ_0900_Os_TN_94_238
R_MPG_0006_RJ_0900_Os_TN_94_239			R_MPG_0006_RJ_0900_Os_TN_94_239
R_MPG_0006_RJ_0900_Os_TN_94_240			R_MPG_0006_RJ_0900_Os_TN_94_240
R_MPG_0006_RJ_0900_Os_TN_94_241			R_MPG_0006_RJ_0900_Os_TN_94_241
R_MPG_0006_RJ_0900_Os_TN_94_242			R_MPG_0006_RJ_0900_Os_TN_94_242
R_MPG_0006_RJ_0900_Os_TN_94_243			R_MPG_0006_RJ_0900_Os_TN_94_243
R_MPG_0006_RJ_0900_Os_TN_94_244			R_MPG_0006_RJ_0900_Os_TN_94_244
R_MPG_0006_RJ_0900_Os_TN_94_245			R_MPG_0006_RJ_0900_Os_TN_94_245
R_MPG_0006_RJ_0900_Os_TN_94_246			R_MPG_0006_RJ_0900_Os_TN_94_246
R_MPG_0006_RJ_0900_Os_TN_94_247			R_MPG_0006_RJ_0900_Os_TN_94_247
R_MPG_0006_RJ_0900_Os_TN_94_248			R_MPG_0006_RJ_0900_Os_TN_94_248
R_MPG_0006_RJ_0900_Os_TN_94_249			R_MPG_0006_RJ_0900_Os_TN_94_249
R_MPG_0006_RJ_0900_Os_TN_94_250			R_MPG_0006_RJ_0900_Os_TN_94_250
R_MPG_0006_RJ_0900_Os_TN_94_251			R_MPG_0006_RJ_0900_Os_TN_94_251
R_MPG_0006_RJ_0900_Os_TN_94_252			R_MPG_0006_RJ_0900_Os_TN_94_252
R_MPG_0006_RJ_0900_Os_TN_94_253			R_MPG_0006_RJ_0900_Os_TN_94_253
R_MPG_0006_RJ_0900_Os_TN_94_254			R_MPG_0006_RJ_0900_Os_TN_94_254
R_MPG_0006_RJ_0900_Os_TN_94_255			R_MPG_0006_RJ_0900_Os_TN_94_255
R_MPG_0006_RJ_0900_Os_TN_94_256			R_MPG_0006_RJ_0900_Os_TN_94_256
R_MPG_0006_RJ_0900_Os_TN_94_257			R_MPG_0006_RJ_0900_Os_TN_94_257
R_MPG_0006_RJ_0900_Os_TN_94_258			R_MPG_0006_RJ_0900_Os_TN_94_258
R_MPG_0006_RJ_0900_Os_TN_94_259			R_MPG_0006_RJ_0900_Os_TN_94_259
R_MPG_0006_RJ_0900_Os_TN_94_260			R_MPG_0006_RJ_0900_Os_TN_94_260
R_MPG_0006_RJ_0900_Os_TN_94_261			R_MPG_0006_RJ_0900_Os_TN_94_261
R_MPG_0006_RJ_0900_Os_TN_94_262			R_MPG_0006_RJ_0900_Os_TN_94_262
R_MPG_0006_RJ_0900_Os_TN_94_263			R_MPG_0006_RJ_0900_Os_TN_94_263
R_MPG_0006_RJ_0900_Os_TN_94_264			R_MPG_0006_RJ_0900_Os_TN_94_264
R_MPG_0006_RJ_0900_Os_TN_94_265			R_MPG_0006_RJ_0900_Os_TN_94_265
R_MPG_0006_RJ_0900_Os_TN_94_266			R_MPG_0006_RJ_0900_Os_TN_94_266
R_MPG_0006_RJ_0900_Os_TN_94_267			R_MPG_0006_RJ_0900_Os_TN_94_267
R_MPG_0006_RJ_0900_Os_TN_94_268			R_MPG_0006_RJ_0900_Os_TN_94_268
R_MPG_0008_LS_1000_00_NT_94_269			R_MPG_0008_LS_1000_00_NT_94_269
R_MPG_0008_LS_1000_00_NT_94_270			R_MPG_0008_LS_1000_00_NT_94_270
R_MPG_0008_LS_1000_00_NT_94_271			R_MPG_0008_LS_1000_00_NT_94_271
R_MPG_0008_LS_1000_00_NT_94_272			R_MPG_0008_LS_1000_00_NT_94_272
R_MPG_0008_LS_1000_00_NT_94_273			R_MPG_0008_LS_1000_00_NT_94_273
R_MPG_0008_LS_1000_00_NT_94_274			R_MPG_0008_LS_1000_00_NT_94_274
R_MPG_0008_LS_1000_00_NT_94_275			R_MPG_0008_LS_1000_00_NT_94_275
R_MPG_0008_LS_1000_00_NT_94_276			R_MPG_0008_LS_1000_00_NT_94_276
R_MPG_0008_LS_1000_00_NT_94_277			R_MPG_0008_LS_1000_00_NT_94_277
R_MPG_0008_LS_1000_00_NT_94_278			R_MPG_0008_LS_1000_00_NT_94_278
R_MPG_0008_LS_1000_00_NT_94_279			R_MPG_0008_LS_1000_00_NT_94_279
R_MPG_0008_LS_1000_00_NT_94_280			R_MPG_0008_LS_1000_00_NT_94_280
R_MPG_0008_LS_1000_00_NT_94_281			R_MPG_0008_LS_1000_00_NT_94_281
R_MPG_0008_LS_1000_00_NT_94_282			R_MPG_0008_LS_1000_00_NT_94_282
R_MPG_0008_LS_1000_00_NT_94_283			R_MPG_0008_LS_1000_00_NT_94_283
R_MPG_0008_LS_1000_00_NT_94_284			R_MPG_0008_LS_1000_00_NT_94_284
R_MPG_0008_LS_1000_00_NT_94_285			R_MPG_0008_LS_1000_00_NT_94_285
R_MPG_0008_LS_1000_00_NT_94_286			R_MPG_0008_LS_1000_00_NT_94_286
R_MPG_0008_LS_1000_00_NT_94_287			R_MPG_0008_LS_1000_00_NT_94_287
R_MPG_0008_LS_1000_00_NT_94_288			R_MPG_0008_LS_1000_00_NT_94_288
R_MPG_0008_LS_1000_00_NT_94_289			R_MPG_0008_LS_1000_00_NT_94_289
R_MPG_0008_LS_1000_00_NT_94_290			R_MPG_0008_LS_1000_00_NT_94_290
R_MPG_0008_LS_1000_00_NT_94_291			R_MPG_0008_LS_1000_00_NT_94_291
R_MPG_0008_LS_1000_00_NT_94_292			R_MPG_0008_LS_1000_00_NT_94_292
R_MPG_0008_LS_1000_00_NT_94_293			R_MPG_0008_LS_1000_00_NT_94_293
R_MPG_0008_LS_1000_00_NT_94_294			R_MPG_0008_LS_1000_00_NT_94_294
R_MPG_0008_LS_1000_00_NT_94_295			R_MPG_0008_LS_1000_00_NT_94_295
R_MPG_0008_LS_1000_00_NT_94_296			R_MPG_0008_LS_1000_00_NT_94_296
R_MPG_0008_LS_1000_00_NT_94_297			R_MPG_0008_LS_1000_00_NT_94_297
R_MPG_0008_LS_1000_00_NT_94_298			R_MPG_0008_LS_1000_00_NT_94_298
R_MPG_0008_LS_1000_00_NT_94_299			R_MPG_0008_LS_1000_00_NT_94_299
R_MPG_0008_LS_1000_00_NT_94_300			R_MPG_0008_LS_1000_00_NT_94_300
R_MPG_0008_LS_1000_00_NT_94_301			R_MPG_0008_LS_1000_00_NT_94_301
R_MPG_0008_LS_1000_00_NT_94_302			R_MPG_0008_LS_1000_00_NT_94_302
R_MPG_0008_LS_1000_00_NT_94_303			R_MPG_0008_LS_1000_00_NT_94_303
R_MPG_0008_LS_1000_00_NT_94_304			R_MPG_0008_LS_1000_00_NT_94_304
R_MPG_0008_LS_1000_00_NT_94_305			R_MPG_0008_LS_1000_00_NT_94_305
R_MPG_0008_LS_1000_00_NT_94_306			R_MPG_0008_LS_1000_00_NT_94_306
R_MPG_0008_LS_1000_00_NT_94_307			R_MPG_0008_LS_1000_00_NT_94_307
R_MPG_0008_LS_1000_00_NT_94_308			R_MPG_0008_LS_1000_00_NT_94_308
R_MPG_0008_LS_1000_00_NT_94_309			R_MPG_0008_LS_1000_00_NT_94_309
R_MPG_0008_LS_1000_00_NT_94_310			R_MPG_0008_LS_1000_00_NT_94_310
R_MPG_0008_LS_1000_00_NT_94_311			R_MPG_0008_LS_1000_00_NT_94_311
R_MPG_0008_LS_1000_00_NT_94_312			R_MPG_0008_LS_1000_00_NT_94_312
R_MPG_0008_LS_1000_00_NT_94_313			R_MPG_0008_LS_1000_00_NT_94_313
R_MPG_0008_LS_1000_00_NT_94_314			R_MPG_0008_LS_1000_00_NT_94_314
R_MPG_0008_LS_1000_00_NT_94_315			R_MPG_0008_LS_1000_00_NT_94_315
R_MPG_0008_LS_1000_00_NT_94_316			R_MPG_0008_LS_1000_00_NT_94_316
R_MPG_0008_LS_1000_00_NT_94_317			R_MPG_0008_LS_1000_00_NT_94_317
R_MPG_0008_LS_1000_00_NT_94_318			R_MPG_0008_LS_1000_00_NT_94_318
R_MPG_0008_LS_1000_00_NT_94_319			R_MPG_0008_LS_1000_00_NT_94_319
R_MPG_0008_LS_1000_00_NT_94_320			R_MPG_0008_LS_1000_00_NT_94_320
R_MPG_0008_LS_1000_00_NT_94_321			R_MPG_0008_LS_1000_00_NT_94_321
R_MPG_0008_LS_1000_00_NT_94_322			R_MPG_0008_LS_1000_00_NT_94_322
R_MPG_0008_LS_1000_00_NT_94_323			R_MPG_0008_LS_1000_00_NT_94_323
R_MPG_0008_LS_1000_00_NT_94_324			R_MPG_0008_LS_1000_00_NT_94_324
R_MPG_0008_LS_1000_00_NT_94_325			R_MPG_0008_LS_1000_00_NT_94_325
R_MPG_0008_LS_1000_00_NT_94_326			R_MPG_0008_LS_1000_00_NT_94_326
R_MPG_0008_LS_1000_00_NT_94_327			R_MPG_0008_LS_1000_00_NT_94_327
R_MPG_0008_LS_1000_00_NT_94_328			R_MPG_0008_LS_1000_00_NT_94_328
R_MPG_0008_LS_1000_00_NT_94_329			R_MPG_0008_LS_1000_00_NT_94_329
R_MPG_0008_LS_1000_00_NT_94_330			R_MPG_0008_LS_1000_00_NT_94_330
R_MPG_0008_LS_1000_00_NT_94_331			R_MPG_0008_LS_1000_00_NT_94_331
R_MPG_0008_LS_1000_00_NT_94_332			R_MPG_0008_LS_1000_00_NT_94_332
R_MPG_0008_LS_1000_00_NT_94_333			R_MPG_0008_LS_1000_00_NT_94_333
R_MPG_0008_LS_1000_00_NT_94_334			R_MPG_0008_LS_1000_00_NT_94_334
R_MPG_0008_LS_1000_00_NT_94_335			R_MPG_0008_LS_1000_00_NT_94_335
R_MPG_0012_LR_1100_00_NT_94_336			R_MPG_0012_LR_1100_00_NT_94_336
R_MPG_0012_LR_1100_00_NT_94_337			R_MPG_0012_LR_1100_00_NT_94_337
R_MPG_0012_LR_1100_00_NT_94_338			R_MPG_0012_LR_1100_00_NT_94_338
R_MPG_0012_LR_1100_00_NT_94_339			R_MPG_0012_LR_1100_00_NT_94_339
R_MPG_0012_LR_1100_00_NT_94_340			R_MPG_0012_LR_1100_00_NT_94_340
R_MPG_0012_LR_1100_00_NT_94_341			R_MPG_0012_LR_1100_00_NT_94_341
R_MPG_0012_LR_1100_00_NT_94_342			R_MPG_0012_LR_1100_00_NT_94_342
R_MPG_0012_LR_1100_00_NT_94_343			R_MPG_0012_LR_1100_00_NT_94_343
R_MPG_0012_LR_1100_00_NT_94_344			R_MPG_0012_LR_1100_00_NT_94_344
R_MPG_0012_LR_1100_00_NT_94_345			R_MPG_0012_LR_1100_00_NT_94_345
R_MPG_0012_LR_1100_00_NT_94_346			R_MPG_0012_LR_1100_00_NT_94_346
R_MPG_0012_LR_1100_00_NT_94_347			R_MPG_0012_LR_1100_00_NT_94_347
R_MPG_0012_LR_1100_00_NT_94_348			R_MPG_0012_LR_1100_00_NT_94_348
R_MPG_0012_LR_1100_00_NT_94_349			R_MPG_0012_LR_1100_00_NT_94_349
R_MPG_0012_LR_1100_00_NT_94_350			R_MPG_0012_LR_1100_00_NT_94_350
R_MPG_0012_LR_1100_00_NT_94_351			R_MPG_0012_LR_1100_00_NT_94_351
R_MPG_0012_LR_1100_00_NT_94_352			R_MPG_0012_LR_1100_00_NT_94_352
R_MPG_0012_LR_1100_00_NT_94_353			R_MPG_0012_LR_1100_00_NT_94_353
R_MPG_0012_LR_1100_00_NT_94_354			R_MPG_0012_LR_1100_00_NT_94_354
R_MPG_0012_LR_1100_00_NT_94_355			R_MPG_0012_LR_1100_00_NT_94_355
R_MPG_0012_LR_1100_00_NT_94_356			R_MPG_0012_LR_1100_00_NT_94_356
R_MPG_0012_LR_1100_00_NT_94_357			R_MPG_0012_LR_1100_00_NT_94_357
R_MPG_0012_LR_1100_00_NT_94_358			R_MPG_0012_LR_1100_00_NT_94_358
R_MPG_0012_LR_1100_00_NT_94_359			R_MPG_0012_LR_1100_00_NT_94_359
R_MPG_0012_LR_1100_00_NT_94_360			R_MPG_0012_LR_1100_00_NT_94_360
R_MPG_0012_LR_1100_00_NT_94_361			R_MPG_0012_LR_1100_00_NT_94_361
R_MPG_0012_LR_1100_00_NT_94_362			R_MPG_0012_LR_1100_00_NT_94_362
R_MPG_0012_LR_1100_00_NT_94_363			R_MPG_0012_LR_1100_00_NT_94_363
R_MPG_0012_LR_1100_00_NT_94_364			R_MPG_0012_LR_1100_00_NT_94_364
R_MPG_0012_LR_1100_00_NT_94_365			R_MPG_0012_LR_1100_00_NT_94_365
R_MPG_0012_LR_1100_00_NT_94_366			R_MPG_0012_LR_1100_00_NT_94_366
R_MPG_0012_LR_1100_00_NT_94_367			R_MPG_0012_LR_1100_00_NT_94_367
R_MPG_0012_LR_1100_00_NT_94_368			R_MPG_0012_LR_1100_00_NT_94_368
R_MPG_0012_LR_1100_00_NT_94_369			R_MPG_0012_LR_1100_00_NT_94_369
R_MPG_0012_LR_1100_00_NT_94_370			R_MPG_0012_LR_1100_00_NT_94_370
R_MPG_0012_LR_1100_00_NT_94_371			R_MPG_0012_LR_1100_00_NT_94_371
R_MPG_0012_LR_1100_00_NT_94_372			R_MPG_0012_LR_1100_00_NT_94_372
R_MPG_0012_LR_1100_00_NT_94_373			R_MPG_0012_LR_1100_00_NT_94_373
R_MPG_0012_LR_1100_00_NT_94_374			R_MPG_0012_LR_1100_00_NT_94_374
R_MPG_0012_LR_1100_00_NT_94_375			R_MPG_0012_LR_1100_00_NT_94_375
R_MPG_0012_LR_1100_00_NT_94_376			R_MPG_0012_LR_1100_00_NT_94_376
R_MPG_0012_LR_1100_00_NT_94_377			R_MPG_0012_LR_1100_00_NT_94_377
R_MPG_0012_LR_1100_00_NT_94_378			R_MPG_0012_LR_1100_00_NT_94_378
R_MPG_0012_LR_1100_00_NT_94_379			R_MPG_0012_LR_1100_00_NT_94_379
R_MPG_0012_LR_1100_00_NT_94_380			R_MPG_0012_LR_1100_00_NT_94_380
R_MPG_0012_LR_1100_00_NT_94_381			R_MPG_0012_LR_1100_00_NT_94_381
R_MPG_0012_LR_1100_00_NT_94_382			R_MPG_0012_LR_1100_00_NT_94_382
R_MPG_0012_LR_1100_00_NT_94_383			R_MPG_0012_LR_1100_00_NT_94_383
R_MPG_0012_LR_1100_00_NT_94_384			R_MPG_0012_LR_1100_00_NT_94_384
R_MPG_0012_LR_1100_00_NT_94_385			R_MPG_0012_LR_1100_00_NT_94_385
R_MPG_0012_LR_1100_00_NT_94_386			R_MPG_0012_LR_1100_00_NT_94_386
R_MPG_0012_LR_1100_00_NT_94_387			R_MPG_0012_LR_1100_00_NT_94_387
R_MPG_0012_LR_1100_00_NT_94_388			R_MPG_0012_LR_1100_00_NT_94_388
R_MPG_0012_LR_1100_00_NT_94_389			R_MPG_0012_LR_1100_00_NT_94_389
R_MPG_0012_LR_1100_00_NT_94_390			R_MPG_0012_LR_1100_00_NT_94_390
R_MPG_0012_LR_1100_00_NT_94_391			R_MPG_0012_LR_1100_00_NT_94_391
R_MPG_0012_LR_1100_00_NT_94_392			R_MPG_0012_LR_1100_00_NT_94_392
R_MPG_0012_LR_1100_00_NT_94_393			R_MPG_0012_LR_1100_00_NT_94_393
R_MPG_0012_LR_1100_00_NT_94_394			R_MPG_0012_LR_1100_00_NT_94_394
R_MPG_0012_LR_1100_00_NT_94_395			R_MPG_0012_LR_1100_00_NT_94_395
R_MPG_0012_LR_1100_00_NT_94_396			R_MPG_0012_LR_1100_00_NT_94_396
R_MPG_0012_LR_1100_00_NT_94_397			R_MPG_0012_LR_1100_00_NT_94_397
R_MPG_0012_LR_1100_00_NT_94_398			R_MPG_0012_LR_1100_00_NT_94_398
R_MPG_0012_LR_1100_00_NT_94_399			R_MPG_0012_LR_1100_00_NT_94_399
R_MPG_0012_LR_1100_00_NT_94_400			R_MPG_0012_LR_1100_00_NT_94_400
R_MPG_0012_LR_1100_00_NT_94_401			R_MPG_0012_LR_1100_00_NT_94_401
R_MPG_0012_LR_1100_00_NT_94_402			R_MPG_0012_LR_1100_00_NT_94_402
R_MPG_0017_LS_1200_00_Nt_94_403			R_MPG_0017_LS_1200_00_Nt_94_403
R_MPG_0017_LS_1200_00_Nt_94_404			R_MPG_0017_LS_1200_00_Nt_94_404
R_MPG_0017_LS_1200_00_Nt_94_405			R_MPG_0017_LS_1200_00_Nt_94_405
R_MPG_0017_LS_1200_00_Nt_94_406			R_MPG_0017_LS_1200_00_Nt_94_406
R_MPG_0017_LS_1200_00_Nt_94_407			R_MPG_0017_LS_1200_00_Nt_94_407
R_MPG_0017_LS_1200_00_Nt_94_408			R_MPG_0017_LS_1200_00_Nt_94_408
R_MPG_0017_LS_1200_00_Nt_94_409			R_MPG_0017_LS_1200_00_Nt_94_409
R_MPG_0017_LS_1200_00_Nt_94_410			R_MPG_0017_LS_1200_00_Nt_94_410
R_MPG_0017_LS_1200_00_Nt_94_411			R_MPG_0017_LS_1200_00_Nt_94_411
R_MPG_0017_LS_1200_00_Nt_94_412			R_MPG_0017_LS_1200_00_Nt_94_412
R_MPG_0017_LS_1200_00_Nt_94_413			R_MPG_0017_LS_1200_00_Nt_94_413
R_MPG_0017_LS_1200_00_Nt_94_414			R_MPG_0017_LS_1200_00_Nt_94_414
R_MPG_0017_LS_1200_00_Nt_94_415			R_MPG_0017_LS_1200_00_Nt_94_415
R_MPG_0017_LS_1200_00_Nt_94_416			R_MPG_0017_LS_1200_00_Nt_94_416
R_MPG_0017_LS_1200_00_Nt_94_417			R_MPG_0017_LS_1200_00_Nt_94_417
R_MPG_0017_LS_1200_00_Nt_94_418			R_MPG_0017_LS_1200_00_Nt_94_418
R_MPG_0017_LS_1200_00_Nt_94_419			R_MPG_0017_LS_1200_00_Nt_94_419
R_MPG_0017_LS_1200_00_Nt_94_420			R_MPG_0017_LS_1200_00_Nt_94_420
R_MPG_0017_LS_1200_00_Nt_94_421			R_MPG_0017_LS_1200_00_Nt_94_421
R_MPG_0017_LS_1200_00_Nt_94_422			R_MPG_0017_LS_1200_00_Nt_94_422
R_MPG_0017_LS_1200_00_Nt_94_423			R_MPG_0017_LS_1200_00_Nt_94_423
R_MPG_0017_LS_1200_00_Nt_94_424			R_MPG_0017_LS_1200_00_Nt_94_424
R_MPG_0017_LS_1200_00_Nt_94_425			R_MPG_0017_LS_1200_00_Nt_94_425
R_MPG_0017_LS_1200_00_Nt_94_426			R_MPG_0017_LS_1200_00_Nt_94_426
R_MPG_0017_LS_1200_00_Nt_94_427			R_MPG_0017_LS_1200_00_Nt_94_427
R_MPG_0017_LS_1200_00_Nt_94_428			R_MPG_0017_LS_1200_00_Nt_94_428
R_MPG_0017_LS_1200_00_Nt_94_429			R_MPG_0017_LS_1200_00_Nt_94_429
R_MPG_0017_LS_1200_00_Nt_94_430			R_MPG_0017_LS_1200_00_Nt_94_430
R_MPG_0017_LS_1200_00_Nt_94_431			R_MPG_0017_LS_1200_00_Nt_94_431
R_MPG_0017_LS_1200_00_Nt_94_432			R_MPG_0017_LS_1200_00_Nt_94_432
R_MPG_0017_LS_1200_00_Nt_94_433			R_MPG_0017_LS_1200_00_Nt_94_433
R_MPG_0017_LS_1200_00_Nt_94_434			R_MPG_0017_LS_1200_00_Nt_94_434
R_MPG_0017_LS_1200_00_Nt_94_435			R_MPG_0017_LS_1200_00_Nt_94_435
R_MPG_0017_LS_1200_00_Nt_94_436			R_MPG_0017_LS_1200_00_Nt_94_436
R_MPG_0017_LS_1200_00_Nt_94_437			R_MPG_0017_LS_1200_00_Nt_94_437
R_MPG_0017_LS_1200_00_Nt_94_438			R_MPG_0017_LS_1200_00_Nt_94_438
R_MPG_0017_LS_1200_00_Nt_94_439			R_MPG_0017_LS_1200_00_Nt_94_439
R_MPG_0017_LS_1200_00_Nt_94_440			R_MPG_0017_LS_1200_00_Nt_94_440
R_MPG_0017_LS_1200_00_Nt_94_441			R_MPG_0017_LS_1200_00_Nt_94_441
R_MPG_0017_LS_1200_00_Nt_94_442			R_MPG_0017_LS_1200_00_Nt_94_442
R_MPG_0017_LS_1200_00_Nt_94_443			R_MPG_0017_LS_1200_00_Nt_94_443
R_MPG_0017_LS_1200_00_Nt_94_444			R_MPG_0017_LS_1200_00_Nt_94_444
R_MPG_0017_LS_1200_00_Nt_94_445			R_MPG_0017_LS_1200_00_Nt_94_445
R_MPG_0017_LS_1200_00_Nt_94_446			R_MPG_0017_LS_1200_00_Nt_94_446
R_MPG_0017_LS_1200_00_Nt_94_447			R_MPG_0017_LS_1200_00_Nt_94_447
R_MPG_0017_LS_1200_00_Nt_94_448			R_MPG_0017_LS_1200_00_Nt_94_448
R_MPG_0017_LS_1200_00_Nt_94_449			R_MPG_0017_LS_1200_00_Nt_94_449
R_MPG_0017_LS_1200_00_Nt_94_450			R_MPG_0017_LS_1200_00_Nt_94_450
R_MPG_0017_LS_1200_00_Nt_94_451			R_MPG_0017_LS_1200_00_Nt_94_451
R_MPG_0017_LS_1200_00_Nt_94_452			R_MPG_0017_LS_1200_00_Nt_94_452
R_MPG_0017_LS_1200_00_Nt_94_453			R_MPG_0017_LS_1200_00_Nt_94_453
R_MPG_0017_LS_1200_00_Nt_94_454			R_MPG_0017_LS_1200_00_Nt_94_454
R_MPG_0017_LS_1200_00_Nt_94_455			R_MPG_0017_LS_1200_00_Nt_94_455
R_MPG_0017_LS_1200_00_Nt_94_456			R_MPG_0017_LS_1200_00_Nt_94_456
R_MPG_0017_LS_1200_00_Nt_94_457			R_MPG_0017_LS_1200_00_Nt_94_457
R_MPG_0017_LS_1200_00_Nt_94_458			R_MPG_0017_LS_1200_00_Nt_94_458
R_MPG_0017_LS_1200_00_Nt_94_459			R_MPG_0017_LS_1200_00_Nt_94_459
R_MPG_0017_LS_1200_00_Nt_94_460			R_MPG_0017_LS_1200_00_Nt_94_460
R_MPG_0017_LS_1200_00_Nt_94_461			R_MPG_0017_LS_1200_00_Nt_94_461
R_MPG_0017_LS_1200_00_Nt_94_462			R_MPG_0017_LS_1200_00_Nt_94_462
R_MPG_0017_LS_1200_00_Nt_94_463			R_MPG_0017_LS_1200_00_Nt_94_463
R_MPG_0017_LS_1200_00_Nt_94_464			R_MPG_0017_LS_1200_00_Nt_94_464
R_MPG_0017_LS_1200_00_Nt_94_465			R_MPG_0017_LS_1200_00_Nt_94_465
R_MPG_0017_LS_1200_00_Nt_94_466			R_MPG_0017_LS_1200_00_Nt_94_466
R_MPG_0017_LS_1200_00_Nt_94_467			R_MPG_0017_LS_1200_00_Nt_94_467
R_MPG_0017_LS_1200_00_Nt_94_468			R_MPG_0017_LS_1200_00_Nt_94_468
R_MPG_0017_LS_1200_00_Nt_94_469			R_MPG_0017_LS_1200_00_Nt_94_469
R_MPG_0025_Ll_1250_00_Nt_94_470			R_MPG_0025_Ll_1250_00_Nt_94_470
R_MPG_0025_Ll_1250_00_Nt_94_471			R_MPG_0025_Ll_1250_00_Nt_94_471
R_MPG_0025_Ll_1250_00_Nt_94_472			R_MPG_0025_Ll_1250_00_Nt_94_472
R_MPG_0025_Ll_1250_00_Nt_94_473			R_MPG_0025_Ll_1250_00_Nt_94_473
R_MPG_0025_Ll_1250_00_Nt_94_474			R_MPG_0025_Ll_1250_00_Nt_94_474
R_MPG_0025_Ll_1250_00_Nt_94_475			R_MPG_0025_Ll_1250_00_Nt_94_475
R_MPG_0025_Ll_1250_00_Nt_94_476			R_MPG_0025_Ll_1250_00_Nt_94_476
R_MPG_0025_Ll_1250_00_Nt_94_477			R_MPG_0025_Ll_1250_00_Nt_94_477
R_MPG_0025_Ll_1250_00_Nt_94_478			R_MPG_0025_Ll_1250_00_Nt_94_478
R_MPG_0025_Ll_1250_00_Nt_94_479			R_MPG_0025_Ll_1250_00_Nt_94_479
R_MPG_0025_Ll_1250_00_Nt_94_480			R_MPG_0025_Ll_1250_00_Nt_94_480
R_MPG_0025_Ll_1250_00_Nt_94_481			R_MPG_0025_Ll_1250_00_Nt_94_481
R_MPG_0025_Ll_1250_00_Nt_94_482			R_MPG_0025_Ll_1250_00_Nt_94_482
R_MPG_0025_Ll_1250_00_Nt_94_483			R_MPG_0025_Ll_1250_00_Nt_94_483
R_MPG_0025_Ll_1250_00_Nt_94_484			R_MPG_0025_Ll_1250_00_Nt_94_484
R_MPG_0025_Ll_1250_00_Nt_94_485			R_MPG_0025_Ll_1250_00_Nt_94_485
R_MPG_0025_Ll_1250_00_Nt_94_486			R_MPG_0025_Ll_1250_00_Nt_94_486
R_MPG_0025_Ll_1250_00_Nt_94_487			R_MPG_0025_Ll_1250_00_Nt_94_487
R_MPG_0025_Ll_1250_00_Nt_94_488			R_MPG_0025_Ll_1250_00_Nt_94_488
R_MPG_0025_Ll_1250_00_Nt_94_489			R_MPG_0025_Ll_1250_00_Nt_94_489
R_MPG_0025_Ll_1250_00_Nt_94_490			R_MPG_0025_Ll_1250_00_Nt_94_490
R_MPG_0025_Ll_1250_00_Nt_94_491			R_MPG_0025_Ll_1250_00_Nt_94_491
R_MPG_0025_Ll_1250_00_Nt_94_492			R_MPG_0025_Ll_1250_00_Nt_94_492
R_MPG_0025_Ll_1250_00_Nt_94_493			R_MPG_0025_Ll_1250_00_Nt_94_493
R_MPG_0025_Ll_1250_00_Nt_94_494			R_MPG_0025_Ll_1250_00_Nt_94_494
R_MPG_0025_Ll_1250_00_Nt_94_495			R_MPG_0025_Ll_1250_00_Nt_94_495
R_MPG_0025_Ll_1250_00_Nt_94_496			R_MPG_0025_Ll_1250_00_Nt_94_496
R_MPG_0025_Ll_1250_00_Nt_94_497			R_MPG_0025_Ll_1250_00_Nt_94_497
R_MPG_0025_Ll_1250_00_Nt_94_498			R_MPG_0025_Ll_1250_00_Nt_94_498
R_MPG_0025_Ll_1250_00_Nt_94_499			R_MPG_0025_Ll_1250_00_Nt_94_499
R_MPG_0025_Ll_1250_00_Nt_94_500			R_MPG_0025_Ll_1250_00_Nt_94_500
R_MPG_0025_Ll_1250_00_Nt_94_501			R_MPG_0025_Ll_1250_00_Nt_94_501
R_MPG_0025_Ll_1250_00_Nt_94_502			R_MPG_0025_Ll_1250_00_Nt_94_502
R_MPG_0025_Ll_1250_00_Nt_94_503			R_MPG_0025_Ll_1250_00_Nt_94_503
R_MPG_0025_Ll_1250_00_Nt_94_504			R_MPG_0025_Ll_1250_00_Nt_94_504
R_MPG_0025_Ll_1250_00_Nt_94_505			R_MPG_0025_Ll_1250_00_Nt_94_505
R_MPG_0025_Ll_1250_00_Nt_94_506			R_MPG_0025_Ll_1250_00_Nt_94_506
R_MPG_0025_Ll_1250_00_Nt_94_507			R_MPG_0025_Ll_1250_00_Nt_94_507
R_MPG_0025_Ll_1250_00_Nt_94_508			R_MPG_0025_Ll_1250_00_Nt_94_508
R_MPG_0025_Ll_1250_00_Nt_94_509			R_MPG_0025_Ll_1250_00_Nt_94_509
R_MPG_0025_Ll_1250_00_Nt_94_510			R_MPG_0025_Ll_1250_00_Nt_94_510
R_MPG_0025_Ll_1250_00_Nt_94_511			R_MPG_0025_Ll_1250_00_Nt_94_511
R_MPG_0025_Ll_1250_00_Nt_94_512			R_MPG_0025_Ll_1250_00_Nt_94_512
R_MPG_0025_Ll_1250_00_Nt_94_513			R_MPG_0025_Ll_1250_00_Nt_94_513
R_MPG_0025_Ll_1250_00_Nt_94_514			R_MPG_0025_Ll_1250_00_Nt_94_514
R_MPG_0025_Ll_1250_00_Nt_94_515			R_MPG_0025_Ll_1250_00_Nt_94_515
R_MPG_0025_Ll_1250_00_Nt_94_516			R_MPG_0025_Ll_1250_00_Nt_94_516
R_MPG_0025_Ll_1250_00_Nt_94_517			R_MPG_0025_Ll_1250_00_Nt_94_517
R_MPG_0025_Ll_1250_00_Nt_94_518			R_MPG_0025_Ll_1250_00_Nt_94_518
R_MPG_0025_Ll_1250_00_Nt_94_519			R_MPG_0025_Ll_1250_00_Nt_94_519
R_MPG_0025_Ll_1250_00_Nt_94_520			R_MPG_0025_Ll_1250_00_Nt_94_520
R_MPG_0025_Ll_1250_00_Nt_94_521			R_MPG_0025_Ll_1250_00_Nt_94_521
R_MPG_0025_Ll_1250_00_Nt_94_522			R_MPG_0025_Ll_1250_00_Nt_94_522
R_MPG_0025_Ll_1250_00_Nt_94_523			R_MPG_0025_Ll_1250_00_Nt_94_523
R_MPG_0025_Ll_1250_00_Nt_94_524			R_MPG_0025_Ll_1250_00_Nt_94_524
R_MPG_0025_Ll_1250_00_Nt_94_525			R_MPG_0025_Ll_1250_00_Nt_94_525
R_MPG_0025_Ll_1250_00_Nt_94_526			R_MPG_0025_Ll_1250_00_Nt_94_526
R_MPG_0025_Ll_1250_00_Nt_94_527			R_MPG_0025_Ll_1250_00_Nt_94_527
R_MPG_0025_Ll_1250_00_Nt_94_528			R_MPG_0025_Ll_1250_00_Nt_94_528
R_MPG_0025_Ll_1250_00_Nt_94_529			R_MPG_0025_Ll_1250_00_Nt_94_529
R_MPG_0025_Ll_1250_00_Nt_94_530			R_MPG_0025_Ll_1250_00_Nt_94_530
R_MPG_0025_Ll_1250_00_Nt_94_531			R_MPG_0025_Ll_1250_00_Nt_94_531
R_MPG_0025_Ll_1250_00_Nt_94_532			R_MPG_0025_Ll_1250_00_Nt_94_532
R_MPG_0025_Ll_1250_00_Nt_94_533			R_MPG_0025_Ll_1250_00_Nt_94_533
R_MPG_0025_Ll_1250_00_Nt_94_534			R_MPG_0025_Ll_1250_00_Nt_94_534
R_MPG_0025_Ll_1250_00_Nt_94_535			R_MPG_0025_Ll_1250_00_Nt_94_535
R_MPG_0025_Ll_1250_00_Nt_94_536			R_MPG_0025_Ll_1250_00_Nt_94_536
R_MPG_0060_lc_1300_Os_Tn_94_537			R_MPG_0060_lc_1300_Os_Tn_94_537
R_MPG_0060_lc_1300_Os_Tn_94_538			R_MPG_0060_lc_1300_Os_Tn_94_538
R_MPG_0060_lc_1300_Os_Tn_94_539			R_MPG_0060_lc_1300_Os_Tn_94_539
R_MPG_0060_lc_1300_Os_Tn_94_540			R_MPG_0060_lc_1300_Os_Tn_94_540
R_MPG_0060_lc_1300_Os_Tn_94_541			R_MPG_0060_lc_1300_Os_Tn_94_541
R_MPG_0060_lc_1300_Os_Tn_94_542			R_MPG_0060_lc_1300_Os_Tn_94_542
R_MPG_0060_lc_1300_Os_Tn_94_543			R_MPG_0060_lc_1300_Os_Tn_94_543
R_MPG_0060_lc_1300_Os_Tn_94_544			R_MPG_0060_lc_1300_Os_Tn_94_544
R_MPG_0060_lc_1300_Os_Tn_94_545			R_MPG_0060_lc_1300_Os_Tn_94_545
R_MPG_0060_lc_1300_Os_Tn_94_546			R_MPG_0060_lc_1300_Os_Tn_94_546
R_MPG_0060_lc_1300_Os_Tn_94_547			R_MPG_0060_lc_1300_Os_Tn_94_547
R_MPG_0060_lc_1300_Os_Tn_94_548			R_MPG_0060_lc_1300_Os_Tn_94_548
R_MPG_0060_lc_1300_Os_Tn_94_549			R_MPG_0060_lc_1300_Os_Tn_94_549
R_MPG_0060_lc_1300_Os_Tn_94_550			R_MPG_0060_lc_1300_Os_Tn_94_550
R_MPG_0060_lc_1300_Os_Tn_94_551			R_MPG_0060_lc_1300_Os_Tn_94_551
R_MPG_0060_lc_1300_Os_Tn_94_552			R_MPG_0060_lc_1300_Os_Tn_94_552
R_MPG_0060_lc_1300_Os_Tn_94_553			R_MPG_0060_lc_1300_Os_Tn_94_553
R_MPG_0060_lc_1300_Os_Tn_94_554			R_MPG_0060_lc_1300_Os_Tn_94_554
R_MPG_0060_lc_1300_Os_Tn_94_555			R_MPG_0060_lc_1300_Os_Tn_94_555
R_MPG_0060_lc_1300_Os_Tn_94_556			R_MPG_0060_lc_1300_Os_Tn_94_556
R_MPG_0060_lc_1300_Os_Tn_94_557			R_MPG_0060_lc_1300_Os_Tn_94_557
R_MPG_0060_lc_1300_Os_Tn_94_558			R_MPG_0060_lc_1300_Os_Tn_94_558
R_MPG_0060_lc_1300_Os_Tn_94_559			R_MPG_0060_lc_1300_Os_Tn_94_559
R_MPG_0060_lc_1300_Os_Tn_94_560			R_MPG_0060_lc_1300_Os_Tn_94_560
R_MPG_0060_lc_1300_Os_Tn_94_561			R_MPG_0060_lc_1300_Os_Tn_94_561
R_MPG_0060_lc_1300_Os_Tn_94_562			R_MPG_0060_lc_1300_Os_Tn_94_562
R_MPG_0060_lc_1300_Os_Tn_94_563			R_MPG_0060_lc_1300_Os_Tn_94_563
R_MPG_0060_lc_1300_Os_Tn_94_564			R_MPG_0060_lc_1300_Os_Tn_94_564
R_MPG_0060_lc_1300_Os_Tn_94_565			R_MPG_0060_lc_1300_Os_Tn_94_565
R_MPG_0060_lc_1300_Os_Tn_94_566			R_MPG_0060_lc_1300_Os_Tn_94_566
R_MPG_0060_lc_1300_Os_Tn_94_567			R_MPG_0060_lc_1300_Os_Tn_94_567
R_MPG_0060_lc_1300_Os_Tn_94_568			R_MPG_0060_lc_1300_Os_Tn_94_568
R_MPG_0060_lc_1300_Os_Tn_94_569			R_MPG_0060_lc_1300_Os_Tn_94_569
R_MPG_0060_lc_1300_Os_Tn_94_570			R_MPG_0060_lc_1300_Os_Tn_94_570
R_MPG_0060_lc_1300_Os_Tn_94_571			R_MPG_0060_lc_1300_Os_Tn_94_571
R_MPG_0060_lc_1300_Os_Tn_94_572			R_MPG_0060_lc_1300_Os_Tn_94_572
R_MPG_0060_lc_1300_Os_Tn_94_573			R_MPG_0060_lc_1300_Os_Tn_94_573
R_MPG_0060_lc_1300_Os_Tn_94_574			R_MPG_0060_lc_1300_Os_Tn_94_574
R_MPG_0060_lc_1300_Os_Tn_94_575			R_MPG_0060_lc_1300_Os_Tn_94_575
R_MPG_0060_lc_1300_Os_Tn_94_576			R_MPG_0060_lc_1300_Os_Tn_94_576
R_MPG_0060_lc_1300_Os_Tn_94_577			R_MPG_0060_lc_1300_Os_Tn_94_577
R_MPG_0060_lc_1300_Os_Tn_94_578			R_MPG_0060_lc_1300_Os_Tn_94_578
R_MPG_0060_lc_1300_Os_Tn_94_579			R_MPG_0060_lc_1300_Os_Tn_94_579
R_MPG_0060_lc_1300_Os_Tn_94_580			R_MPG_0060_lc_1300_Os_Tn_94_580
R_MPG_0060_lc_1300_Os_Tn_94_581			R_MPG_0060_lc_1300_Os_Tn_94_581
R_MPG_0060_lc_1300_Os_Tn_94_582			R_MPG_0060_lc_1300_Os_Tn_94_582
R_MPG_0060_lc_1300_Os_Tn_94_583			R_MPG_0060_lc_1300_Os_Tn_94_583
R_MPG_0060_lc_1300_Os_Tn_94_584			R_MPG_0060_lc_1300_Os_Tn_94_584
R_MPG_0060_lc_1300_Os_Tn_94_585			R_MPG_0060_lc_1300_Os_Tn_94_585
R_MPG_0060_lc_1300_Os_Tn_94_586			R_MPG_0060_lc_1300_Os_Tn_94_586
R_MPG_0060_lc_1300_Os_Tn_94_587			R_MPG_0060_lc_1300_Os_Tn_94_587
R_MPG_0060_lc_1300_Os_Tn_94_588			R_MPG_0060_lc_1300_Os_Tn_94_588
R_MPG_0060_lc_1300_Os_Tn_94_589			R_MPG_0060_lc_1300_Os_Tn_94_589
R_MPG_0060_lc_1300_Os_Tn_94_590			R_MPG_0060_lc_1300_Os_Tn_94_590
R_MPG_0060_lc_1300_Os_Tn_94_591			R_MPG_0060_lc_1300_Os_Tn_94_591
R_MPG_0060_lc_1300_Os_Tn_94_592			R_MPG_0060_lc_1300_Os_Tn_94_592
R_MPG_0060_lc_1300_Os_Tn_94_593			R_MPG_0060_lc_1300_Os_Tn_94_593
R_MPG_0060_lc_1300_Os_Tn_94_594			R_MPG_0060_lc_1300_Os_Tn_94_594
R_MPG_0060_lc_1300_Os_Tn_94_595			R_MPG_0060_lc_1300_Os_Tn_94_595
R_MPG_0060_lc_1300_Os_Tn_94_596			R_MPG_0060_lc_1300_Os_Tn_94_596
R_MPG_0060_lc_1300_Os_Tn_94_597			R_MPG_0060_lc_1300_Os_Tn_94_597
R_MPG_0060_lc_1300_Os_Tn_94_598			R_MPG_0060_lc_1300_Os_Tn_94_598
R_MPG_0060_lc_1300_Os_Tn_94_599			R_MPG_0060_lc_1300_Os_Tn_94_599
R_MPG_0060_lc_1300_Os_Tn_94_600			R_MPG_0060_lc_1300_Os_Tn_94_600
R_MPG_0060_lc_1300_Os_Tn_94_601			R_MPG_0060_lc_1300_Os_Tn_94_601
R_MPG_0060_lc_1300_Os_Tn_94_602			R_MPG_0060_lc_1300_Os_Tn_94_602
R_MPG_0060_lc_1300_Os_Tn_94_603			R_MPG_0060_lc_1300_Os_Tn_94_603
R_MPG_0075_lc_1400_00_Nt_94_604			R_MPG_0075_lc_1400_00_Nt_94_604
R_MPG_0075_lc_1400_00_Nt_94_605			R_MPG_0075_lc_1400_00_Nt_94_605
R_MPG_0075_lc_1400_00_Nt_94_606			R_MPG_0075_lc_1400_00_Nt_94_606
R_MPG_0075_lc_1400_00_Nt_94_607			R_MPG_0075_lc_1400_00_Nt_94_607
R_MPG_0075_lc_1400_00_Nt_94_608			R_MPG_0075_lc_1400_00_Nt_94_608
R_MPG_0075_lc_1400_00_Nt_94_609			R_MPG_0075_lc_1400_00_Nt_94_609
R_MPG_0075_lc_1400_00_Nt_94_610			R_MPG_0075_lc_1400_00_Nt_94_610
R_MPG_0075_lc_1400_00_Nt_94_611			R_MPG_0075_lc_1400_00_Nt_94_611
R_MPG_0075_lc_1400_00_Nt_94_612			R_MPG_0075_lc_1400_00_Nt_94_612
R_MPG_0075_lc_1400_00_Nt_94_613			R_MPG_0075_lc_1400_00_Nt_94_613
R_MPG_0075_lc_1400_00_Nt_94_614			R_MPG_0075_lc_1400_00_Nt_94_614
R_MPG_0075_lc_1400_00_Nt_94_615			R_MPG_0075_lc_1400_00_Nt_94_615
R_MPG_0075_lc_1400_00_Nt_94_616			R_MPG_0075_lc_1400_00_Nt_94_616
R_MPG_0075_lc_1400_00_Nt_94_617			R_MPG_0075_lc_1400_00_Nt_94_617
R_MPG_0075_lc_1400_00_Nt_94_618			R_MPG_0075_lc_1400_00_Nt_94_618
R_MPG_0075_lc_1400_00_Nt_94_619			R_MPG_0075_lc_1400_00_Nt_94_619
R_MPG_0075_lc_1400_00_Nt_94_620			R_MPG_0075_lc_1400_00_Nt_94_620
R_MPG_0075_lc_1400_00_Nt_94_621			R_MPG_0075_lc_1400_00_Nt_94_621
R_MPG_0075_lc_1400_00_Nt_94_622			R_MPG_0075_lc_1400_00_Nt_94_622
R_MPG_0075_lc_1400_00_Nt_94_623			R_MPG_0075_lc_1400_00_Nt_94_623
R_MPG_0075_lc_1400_00_Nt_94_624			R_MPG_0075_lc_1400_00_Nt_94_624
R_MPG_0075_lc_1400_00_Nt_94_625			R_MPG_0075_lc_1400_00_Nt_94_625
R_MPG_0075_lc_1400_00_Nt_94_626			R_MPG_0075_lc_1400_00_Nt_94_626
R_MPG_0075_lc_1400_00_Nt_94_627			R_MPG_0075_lc_1400_00_Nt_94_627
R_MPG_0075_lc_1400_00_Nt_94_628			R_MPG_0075_lc_1400_00_Nt_94_628
R_MPG_0075_lc_1400_00_Nt_94_629			R_MPG_0075_lc_1400_00_Nt_94_629
R_MPG_0075_lc_1400_00_Nt_94_630			R_MPG_0075_lc_1400_00_Nt_94_630
R_MPG_0075_lc_1400_00_Nt_94_631			R_MPG_0075_lc_1400_00_Nt_94_631
R_MPG_0075_lc_1400_00_Nt_94_632			R_MPG_0075_lc_1400_00_Nt_94_632
R_MPG_0075_lc_1400_00_Nt_94_633			R_MPG_0075_lc_1400_00_Nt_94_633
R_MPG_0075_lc_1400_00_Nt_94_634			R_MPG_0075_lc_1400_00_Nt_94_634
R_MPG_0075_lc_1400_00_Nt_94_635			R_MPG_0075_lc_1400_00_Nt_94_635
R_MPG_0075_lc_1400_00_Nt_94_636			R_MPG_0075_lc_1400_00_Nt_94_636
R_MPG_0075_lc_1400_00_Nt_94_637			R_MPG_0075_lc_1400_00_Nt_94_637
R_MPG_0075_lc_1400_00_Nt_94_638			R_MPG_0075_lc_1400_00_Nt_94_638
R_MPG_0075_lc_1400_00_Nt_94_639			R_MPG_0075_lc_1400_00_Nt_94_639
R_MPG_0075_lc_1400_00_Nt_94_640			R_MPG_0075_lc_1400_00_Nt_94_640
R_MPG_0075_lc_1400_00_Nt_94_641			R_MPG_0075_lc_1400_00_Nt_94_641
R_MPG_0075_lc_1400_00_Nt_94_642			R_MPG_0075_lc_1400_00_Nt_94_642
R_MPG_0075_lc_1400_00_Nt_94_643			R_MPG_0075_lc_1400_00_Nt_94_643
R_MPG_0075_lc_1400_00_Nt_94_644			R_MPG_0075_lc_1400_00_Nt_94_644
R_MPG_0075_lc_1400_00_Nt_94_645			R_MPG_0075_lc_1400_00_Nt_94_645
R_MPG_0075_lc_1400_00_Nt_94_646			R_MPG_0075_lc_1400_00_Nt_94_646
R_MPG_0075_lc_1400_00_Nt_94_647			R_MPG_0075_lc_1400_00_Nt_94_647
R_MPG_0075_lc_1400_00_Nt_94_648			R_MPG_0075_lc_1400_00_Nt_94_648
R_MPG_0075_lc_1400_00_Nt_94_649			R_MPG_0075_lc_1400_00_Nt_94_649
R_MPG_0075_lc_1400_00_Nt_94_650			R_MPG_0075_lc_1400_00_Nt_94_650
R_MPG_0075_lc_1400_00_Nt_94_651			R_MPG_0075_lc_1400_00_Nt_94_651
R_MPG_0075_lc_1400_00_Nt_94_652			R_MPG_0075_lc_1400_00_Nt_94_652
R_MPG_0075_lc_1400_00_Nt_94_653			R_MPG_0075_lc_1400_00_Nt_94_653
R_MPG_0075_lc_1400_00_Nt_94_654			R_MPG_0075_lc_1400_00_Nt_94_654
R_MPG_0075_lc_1400_00_Nt_94_655			R_MPG_0075_lc_1400_00_Nt_94_655
R_MPG_0075_lc_1400_00_Nt_94_656			R_MPG_0075_lc_1400_00_Nt_94_656
R_MPG_0075_lc_1400_00_Nt_94_657			R_MPG_0075_lc_1400_00_Nt_94_657
R_MPG_0075_lc_1400_00_Nt_94_658			R_MPG_0075_lc_1400_00_Nt_94_658
R_MPG_0075_lc_1400_00_Nt_94_659			R_MPG_0075_lc_1400_00_Nt_94_659
R_MPG_0075_lc_1400_00_Nt_94_660			R_MPG_0075_lc_1400_00_Nt_94_660
R_MPG_0075_lc_1400_00_Nt_94_661			R_MPG_0075_lc_1400_00_Nt_94_661
R_MPG_0075_lc_1400_00_Nt_94_662			R_MPG_0075_lc_1400_00_Nt_94_662
R_MPG_0075_lc_1400_00_Nt_94_663			R_MPG_0075_lc_1400_00_Nt_94_663
R_MPG_0075_lc_1400_00_Nt_94_664			R_MPG_0075_lc_1400_00_Nt_94_664
R_MPG_0075_lc_1400_00_Nt_94_665			R_MPG_0075_lc_1400_00_Nt_94_665
R_MPG_0075_lc_1400_00_Nt_94_666			R_MPG_0075_lc_1400_00_Nt_94_666
R_MPG_0075_lc_1400_00_Nt_94_667			R_MPG_0075_lc_1400_00_Nt_94_667
R_MPG_0075_lc_1400_00_Nt_94_668			R_MPG_0075_lc_1400_00_Nt_94_668
R_MPG_0075_lc_1400_00_Nt_94_669			R_MPG_0075_lc_1400_00_Nt_94_669
R_MPG_0075_lc_1400_00_Nt_94_670			R_MPG_0075_lc_1400_00_Nt_94_670
R_MPG_0150_lc_1400_00_Nt_94_671			R_MPG_0150_lc_1400_00_Nt_94_671
R_MPG_0150_lc_1400_00_Nt_94_672			R_MPG_0150_lc_1400_00_Nt_94_672
R_MPG_0150_lc_1400_00_Nt_94_673			R_MPG_0150_lc_1400_00_Nt_94_673
R_MPG_0150_lc_1400_00_Nt_94_674			R_MPG_0150_lc_1400_00_Nt_94_674
R_MPG_0150_lc_1400_00_Nt_94_675			R_MPG_0150_lc_1400_00_Nt_94_675
R_MPG_0150_lc_1400_00_Nt_94_676			R_MPG_0150_lc_1400_00_Nt_94_676
R_MPG_0150_lc_1400_00_Nt_94_677			R_MPG_0150_lc_1400_00_Nt_94_677
R_MPG_0150_lc_1400_00_Nt_94_678			R_MPG_0150_lc_1400_00_Nt_94_678
R_MPG_0150_lc_1400_00_Nt_94_679			R_MPG_0150_lc_1400_00_Nt_94_679
R_MPG_0150_lc_1400_00_Nt_94_680			R_MPG_0150_lc_1400_00_Nt_94_680
R_MPG_0150_lc_1400_00_Nt_94_681			R_MPG_0150_lc_1400_00_Nt_94_681
R_MPG_0150_lc_1400_00_Nt_94_682			R_MPG_0150_lc_1400_00_Nt_94_682
R_MPG_0150_lc_1400_00_Nt_94_683			R_MPG_0150_lc_1400_00_Nt_94_683
R_MPG_0150_lc_1400_00_Nt_94_684			R_MPG_0150_lc_1400_00_Nt_94_684
R_MPG_0150_lc_1400_00_Nt_94_685			R_MPG_0150_lc_1400_00_Nt_94_685
R_MPG_0150_lc_1400_00_Nt_94_686			R_MPG_0150_lc_1400_00_Nt_94_686
R_MPG_0150_lc_1400_00_Nt_94_687			R_MPG_0150_lc_1400_00_Nt_94_687
R_MPG_0150_lc_1400_00_Nt_94_688			R_MPG_0150_lc_1400_00_Nt_94_688
R_MPG_0150_lc_1400_00_Nt_94_689			R_MPG_0150_lc_1400_00_Nt_94_689
R_MPG_0150_lc_1400_00_Nt_94_690			R_MPG_0150_lc_1400_00_Nt_94_690
R_MPG_0150_lc_1400_00_Nt_94_691			R_MPG_0150_lc_1400_00_Nt_94_691
R_MPG_0150_lc_1400_00_Nt_94_692			R_MPG_0150_lc_1400_00_Nt_94_692
R_MPG_0150_lc_1400_00_Nt_94_693			R_MPG_0150_lc_1400_00_Nt_94_693
R_MPG_0150_lc_1400_00_Nt_94_694			R_MPG_0150_lc_1400_00_Nt_94_694
R_MPG_0150_lc_1400_00_Nt_94_695			R_MPG_0150_lc_1400_00_Nt_94_695
R_MPG_0150_lc_1400_00_Nt_94_696			R_MPG_0150_lc_1400_00_Nt_94_696
R_MPG_0150_lc_1400_00_Nt_94_697			R_MPG_0150_lc_1400_00_Nt_94_697
R_MPG_0150_lc_1400_00_Nt_94_698			R_MPG_0150_lc_1400_00_Nt_94_698
R_MPG_0150_lc_1400_00_Nt_94_699			R_MPG_0150_lc_1400_00_Nt_94_699
R_MPG_0150_lc_1400_00_Nt_94_700			R_MPG_0150_lc_1400_00_Nt_94_700
R_MPG_0150_lc_1400_00_Nt_94_701			R_MPG_0150_lc_1400_00_Nt_94_701
R_MPG_0150_lc_1400_00_Nt_94_702			R_MPG_0150_lc_1400_00_Nt_94_702
R_MPG_0150_lc_1400_00_Nt_94_703			R_MPG_0150_lc_1400_00_Nt_94_703
R_MPG_0150_lc_1400_00_Nt_94_704			R_MPG_0150_lc_1400_00_Nt_94_704
R_MPG_0150_lc_1400_00_Nt_94_705			R_MPG_0150_lc_1400_00_Nt_94_705
R_MPG_0150_lc_1400_00_Nt_94_706			R_MPG_0150_lc_1400_00_Nt_94_706
R_MPG_0150_lc_1400_00_Nt_94_707			R_MPG_0150_lc_1400_00_Nt_94_707
R_MPG_0150_lc_1400_00_Nt_94_708			R_MPG_0150_lc_1400_00_Nt_94_708
R_MPG_0150_lc_1400_00_Nt_94_709			R_MPG_0150_lc_1400_00_Nt_94_709
R_MPG_0150_lc_1400_00_Nt_94_710			R_MPG_0150_lc_1400_00_Nt_94_710
R_MPG_0150_lc_1400_00_Nt_94_711			R_MPG_0150_lc_1400_00_Nt_94_711
R_MPG_0150_lc_1400_00_Nt_94_712			R_MPG_0150_lc_1400_00_Nt_94_712
R_MPG_0150_lc_1400_00_Nt_94_713			R_MPG_0150_lc_1400_00_Nt_94_713
R_MPG_0150_lc_1400_00_Nt_94_714			R_MPG_0150_lc_1400_00_Nt_94_714
R_MPG_0150_lc_1400_00_Nt_94_715			R_MPG_0150_lc_1400_00_Nt_94_715
R_MPG_0150_lc_1400_00_Nt_94_716			R_MPG_0150_lc_1400_00_Nt_94_716
R_MPG_0150_lc_1400_00_Nt_94_717			R_MPG_0150_lc_1400_00_Nt_94_717
R_MPG_0150_lc_1400_00_Nt_94_718			R_MPG_0150_lc_1400_00_Nt_94_718
R_MPG_0150_lc_1400_00_Nt_94_719			R_MPG_0150_lc_1400_00_Nt_94_719
R_MPG_0150_lc_1400_00_Nt_94_720			R_MPG_0150_lc_1400_00_Nt_94_720
R_MPG_0150_lc_1400_00_Nt_94_721			R_MPG_0150_lc_1400_00_Nt_94_721
R_MPG_0150_lc_1400_00_Nt_94_722			R_MPG_0150_lc_1400_00_Nt_94_722
R_MPG_0150_lc_1400_00_Nt_94_723			R_MPG_0150_lc_1400_00_Nt_94_723
R_MPG_0150_lc_1400_00_Nt_94_724			R_MPG_0150_lc_1400_00_Nt_94_724
R_MPG_0150_lc_1400_00_Nt_94_725			R_MPG_0150_lc_1400_00_Nt_94_725
R_MPG_0150_lc_1400_00_Nt_94_726			R_MPG_0150_lc_1400_00_Nt_94_726
R_MPG_0150_lc_1400_00_Nt_94_727			R_MPG_0150_lc_1400_00_Nt_94_727
R_MPG_0150_lc_1400_00_Nt_94_728			R_MPG_0150_lc_1400_00_Nt_94_728
R_MPG_0150_lc_1400_00_Nt_94_729			R_MPG_0150_lc_1400_00_Nt_94_729
R_MPG_0150_lc_1400_00_Nt_94_730			R_MPG_0150_lc_1400_00_Nt_94_730
R_MPG_0150_lc_1400_00_Nt_94_731			R_MPG_0150_lc_1400_00_Nt_94_731
R_MPG_0150_lc_1400_00_Nt_94_732			R_MPG_0150_lc_1400_00_Nt_94_732
R_MPG_0150_lc_1400_00_Nt_94_733			R_MPG_0150_lc_1400_00_Nt_94_733
R_MPG_0150_lc_1400_00_Nt_94_734			R_MPG_0150_lc_1400_00_Nt_94_734
R_MPG_0150_lc_1400_00_Nt_94_735			R_MPG_0150_lc_1400_00_Nt_94_735
R_MPG_0150_lc_1400_00_Nt_94_736			R_MPG_0150_lc_1400_00_Nt_94_736
R_MPG_0150_lc_1400_00_Nt_94_737			R_MPG_0150_lc_1400_00_Nt_94_737
R_MPH_0150_lc_1400_00_Nt_94_738			R_MPH_0150_lc_1400_00_Nt_94_738
R_MPH_0150_lc_1400_00_Nt_94_739			R_MPH_0150_lc_1400_00_Nt_94_739
R_MPH_0150_lc_1400_00_Nt_94_740			R_MPH_0150_lc_1400_00_Nt_94_740
R_MPH_0150_lc_1400_00_Nt_94_741			R_MPH_0150_lc_1400_00_Nt_94_741
R_MPH_0150_lc_1400_00_Nt_94_742			R_MPH_0150_lc_1400_00_Nt_94_742
R_MPH_0150_lc_1400_00_Nt_94_743			R_MPH_0150_lc_1400_00_Nt_94_743
R_MPH_0150_lc_1400_00_Nt_94_744			R_MPH_0150_lc_1400_00_Nt_94_744
R_MPH_0150_lc_1400_00_Nt_94_745			R_MPH_0150_lc_1400_00_Nt_94_745
R_MPH_0150_lc_1400_00_Nt_94_746			R_MPH_0150_lc_1400_00_Nt_94_746
R_MPH_0150_lc_1400_00_Nt_94_747			R_MPH_0150_lc_1400_00_Nt_94_747
R_MPH_0150_lc_1400_00_Nt_94_748			R_MPH_0150_lc_1400_00_Nt_94_748
R_MPH_0150_lc_1400_00_Nt_94_749			R_MPH_0150_lc_1400_00_Nt_94_749
R_MPH_0150_lc_1400_00_Nt_94_750			R_MPH_0150_lc_1400_00_Nt_94_750
R_MPH_0150_lc_1400_00_Nt_94_751			R_MPH_0150_lc_1400_00_Nt_94_751
R_MPH_0150_lc_1400_00_Nt_94_752			R_MPH_0150_lc_1400_00_Nt_94_752
R_MPH_0150_lc_1400_00_Nt_94_753			R_MPH_0150_lc_1400_00_Nt_94_753
R_MPH_0150_lc_1400_00_Nt_94_754			R_MPH_0150_lc_1400_00_Nt_94_754
R_MPH_0150_lc_1400_00_Nt_94_755			R_MPH_0150_lc_1400_00_Nt_94_755
R_MPH_0150_lc_1400_00_Nt_94_756			R_MPH_0150_lc_1400_00_Nt_94_756
R_MPH_0150_lc_1400_00_Nt_94_757			R_MPH_0150_lc_1400_00_Nt_94_757
R_MPH_0150_lc_1400_00_Nt_94_758			R_MPH_0150_lc_1400_00_Nt_94_758
R_MPH_0150_lc_1400_00_Nt_94_759			R_MPH_0150_lc_1400_00_Nt_94_759
R_MPH_0150_lc_1400_00_Nt_94_760			R_MPH_0150_lc_1400_00_Nt_94_760
R_MPH_0150_lc_1400_00_Nt_94_761			R_MPH_0150_lc_1400_00_Nt_94_761
R_MPH_0150_lc_1400_00_Nt_94_762			R_MPH_0150_lc_1400_00_Nt_94_762
R_MPH_0150_lc_1400_00_Nt_94_763			R_MPH_0150_lc_1400_00_Nt_94_763
R_MPH_0150_lc_1400_00_Nt_94_764			R_MPH_0150_lc_1400_00_Nt_94_764
R_MPH_0150_lc_1400_00_Nt_94_765			R_MPH_0150_lc_1400_00_Nt_94_765
R_MPH_0150_lc_1400_00_Nt_94_766			R_MPH_0150_lc_1400_00_Nt_94_766
R_MPH_0150_lc_1400_00_Nt_94_767			R_MPH_0150_lc_1400_00_Nt_94_767
R_MPH_0150_lc_1400_00_Nt_94_768			R_MPH_0150_lc_1400_00_Nt_94_768
R_MPH_0150_lc_1400_00_Nt_94_769			R_MPH_0150_lc_1400_00_Nt_94_769
R_MPH_0150_lc_1400_00_Nt_94_770			R_MPH_0150_lc_1400_00_Nt_94_770
R_MPH_0150_lc_1400_00_Nt_94_771			R_MPH_0150_lc_1400_00_Nt_94_771
R_MPH_0150_lc_1400_00_Nt_94_772			R_MPH_0150_lc_1400_00_Nt_94_772
R_MPH_0150_lc_1400_00_Nt_94_773			R_MPH_0150_lc_1400_00_Nt_94_773
R_MPH_0150_lc_1400_00_Nt_94_774			R_MPH_0150_lc_1400_00_Nt_94_774
R_MPH_0150_lc_1400_00_Nt_94_775			R_MPH_0150_lc_1400_00_Nt_94_775
R_MPH_0150_lc_1400_00_Nt_94_776			R_MPH_0150_lc_1400_00_Nt_94_776
R_MPH_0150_lc_1400_00_Nt_94_777			R_MPH_0150_lc_1400_00_Nt_94_777
R_MPH_0150_lc_1400_00_Nt_94_778			R_MPH_0150_lc_1400_00_Nt_94_778
R_MPH_0150_lc_1400_00_Nt_94_779			R_MPH_0150_lc_1400_00_Nt_94_779
R_MPH_0150_lc_1400_00_Nt_94_780			R_MPH_0150_lc_1400_00_Nt_94_780
R_MPH_0150_lc_1400_00_Nt_94_781			R_MPH_0150_lc_1400_00_Nt_94_781
R_MPH_0150_lc_1400_00_Nt_94_782			R_MPH_0150_lc_1400_00_Nt_94_782
R_MPH_0150_lc_1400_00_Nt_94_783			R_MPH_0150_lc_1400_00_Nt_94_783
R_MPH_0150_lc_1400_00_Nt_94_784			R_MPH_0150_lc_1400_00_Nt_94_784
R_MPH_0150_lc_1400_00_Nt_94_785			R_MPH_0150_lc_1400_00_Nt_94_785
R_MPH_0150_lc_1400_00_Nt_94_786			R_MPH_0150_lc_1400_00_Nt_94_786
R_MPH_0150_lc_1400_00_Nt_94_787			R_MPH_0150_lc_1400_00_Nt_94_787
R_MPH_0150_lc_1400_00_Nt_94_788			R_MPH_0150_lc_1400_00_Nt_94_788
R_MPH_0150_lc_1400_00_Nt_94_789			R_MPH_0150_lc_1400_00_Nt_94_789
R_MPH_0150_lc_1400_00_Nt_94_790			R_MPH_0150_lc_1400_00_Nt_94_790
R_MPH_0150_lc_1400_00_Nt_94_791			R_MPH_0150_lc_1400_00_Nt_94_791
R_MPH_0150_lc_1400_00_Nt_94_792			R_MPH_0150_lc_1400_00_Nt_94_792
R_MPH_0150_lc_1400_00_Nt_94_793			R_MPH_0150_lc_1400_00_Nt_94_793
R_MPH_0150_lc_1400_00_Nt_94_794			R_MPH_0150_lc_1400_00_Nt_94_794
R_MPH_0150_lc_1400_00_Nt_94_795			R_MPH_0150_lc_1400_00_Nt_94_795
R_MPH_0150_lc_1400_00_Nt_94_796			R_MPH_0150_lc_1400_00_Nt_94_796
R_MPH_0150_lc_1400_00_Nt_94_797			R_MPH_0150_lc_1400_00_Nt_94_797
R_MPH_0150_lc_1400_00_Nt_94_798			R_MPH_0150_lc_1400_00_Nt_94_798
R_MPH_0150_lc_1400_00_Nt_94_799			R_MPH_0150_lc_1400_00_Nt_94_799
R_MPH_0150_lc_1400_00_Nt_94_800			R_MPH_0150_lc_1400_00_Nt_94_800
R_MPH_0150_lc_1400_00_Nt_94_801			R_MPH_0150_lc_1400_00_Nt_94_801
R_MPH_0150_lc_1400_00_Nt_94_802			R_MPH_0150_lc_1400_00_Nt_94_802
R_MPH_0150_lc_1400_00_Nt_94_803			R_MPH_0150_lc_1400_00_Nt_94_803
R_MPH_0150_lc_1400_00_Nt_94_804			R_MPH_0150_lc_1400_00_Nt_94_804
			0
			0
			0
			0
			0
			0
			0
			0
			0
			0
			0
			0
			0
			0
			0
			0
			0
			0
			0
			0
			0
			0
			0
			0
			0
			0
			0
			0
			0
			0
			0
			0
			0
			0
			0
			0
			0
			0
			0
			0
			0
			0
			0
			0
			0
			0
			0
			0
			0
			0
			0
			0
			0
			0
			0
			0
			0
			0
			0
			0
			0
			0
			0
			0
			0
			0
			0
			0
			0
			0
			0
			0
			0
			0
			0
			0
			0
			0
			0
			0
			0
			0
			0
			0
			0
			0
			0
			0
			0
			0
			0
			0
			0
			0
			0
			0
			0
			0
			0
			0
			0
			0
			0
			0
			0
			0
			0
			0
			0
			0
			0
			0
			0
			0
			0
			0
			0
			0
			0
			0
			0
			0
			0
			0
			0
			0
			0
			0
			0
			0
			0
			0
			0
			0
			0
			0
			0
			0
			0
			0
			0
			0
			0
			0
			0
			0
			0
			0
			0
			0
			0
			0
			0
			0
			0
			0
			0
			0
			0
			0
			0
			0
			0
			0
			0
			0
			0
			0
			0
			0
			0
			0
			0
			0
			0
			0
			0
			0
			0
			0
			0
			0
			0
			0
			0
			0
			0
			0
			0
			0
			0
			0
			0
			0
			0
			0
			0
			0
			0
			0
			0
			0
			0
			0
			0
			0
			0
			0
			0
			0
			0
			0
			0
			0
			0
			0
			0
			0
			0
			0
			0
			0
			0
			0
			0
			0
			0
			0
			0
			0
			0
			0
			0
			0
			0
			0
			0
			0
			0
			0
			0
			0
			0
			0
			0
			0
			0
			0
			0
			0
			0
			0
			0
			0
			0
			0
			0
			0
			0
			0
			0
			0
			0
			0
			0
			0
			0
			0
			0
			0
			0
			0
			0
			0
			0
			0
			0
			0
			0
			0
			0
			0
			0
			0
			0
			0
			0
			0
			0
			0
			0
			0
			0
			0
			0
			0
			0
			0
			0
			0
			0
			0
			0
			0
			0
			0
			0
			0
			0
			0
			0
			0
			0
			0
			0
			0
			0
			0
			0
			0
			0
			0
			0
			0
			0
			0
			0
			0
			0
			0
			0
			0
			0
			0
			0
			0
			0
			0
			0
			0
			0
			0
			0
			0
			0
			0
			0
			0
			0
			0
			0
			0
			0
			0
			0
			0
			0
			0
			0
			0
			0
			0
			0
			0
			0
			0
			0
			0
			0
			0
			0
			0
			0
			0
			0
			0
			0
			0
			0
			0
			0
			0
			0
			0
			0
			0
			0

## Sheet: Pripravi nabor SUMARNIK
Nazaj na Pregledovanje_listov														enote
										NABOR PRIKAZA
									1	Sklop1	1	Obseg	1	št., ha
									1	Sklop2	9	Pridelki	9	kg/ha, t/ha
									1	Sklop3	56	Ure	56
									1	Sklop4	17	PC	17
									1	KOPIRAJ IN TRANSPONIRAJ!
									1	R_DOJ_0030_Ll_0000_00_T0_155		1
									1	R_DOJ_0030_Ll_0000_00_T0_156		1
									1	R_MPG_0075_lc_1400_00_Nt_157		1
									1	R_MPG_0075_lc_1400_00_Nt_158		1
									0			1
									0			1
									0			1
									0			1
									0			1
									0			1
									0			1
									0			1
									0			1
									0			1
									0			1
									0			1
									0			1
									0			1
									0			1
									0			1
									1
									1	R_DOJ_0030_Ll_0000_00_T0_155		9
									1	R_DOJ_0030_Ll_0000_00_T0_156		9
									1	R_MPG_0075_lc_1400_00_Nt_157		9
									1	R_MPG_0075_lc_1400_00_Nt_158		9
									0			9
									0			9
									0			9
									0			9
									0			9
									0			9
									0			9
									0			9
									0			9
									0			9
									0			9
									0			9
									0			9
									0			9
									0			9
									0			9
									1
									1	R_DOJ_0030_Ll_0000_00_T0_155		56
									1	R_DOJ_0030_Ll_0000_00_T0_156		56
									1	R_MPG_0075_lc_1400_00_Nt_157		56
									1	R_MPG_0075_lc_1400_00_Nt_158		56
									0			56
									0			56
									0			56
									0			56
									0			56
									0			56
									0			56
									0			56
									0			56
									0			56
									0			56
									0			56
									0			56
									0			56
									0			56
									0			56
									1
									1	R_DOJ_0030_Ll_0000_00_T0_155		17
									1	R_DOJ_0030_Ll_0000_00_T0_156		17
									1	R_MPG_0075_lc_1400_00_Nt_157		17
									1	R_MPG_0075_lc_1400_00_Nt_158		17
									0			17
									0			17
									0			17
									0			17
									0			17
									0			17
									0			17
									0			17
									0			17
									0			17
									0			17
									0			17
									0			17
									0			17
									0			17
									0			17
									0

## Sheet: FILTRIRAJ_PO_KRITERIJIH
Nazaj na Pregledovanje_listov								Kam izvozi liste iz seznama? ==>	ARHIV_REZULTATI_26_8_2020_test.xlsm
									IZVOZI TE LISTE S SEZNAMA - PAZI ČE JE VKLOPLJEN FILTER!!!
	FILTRIRAJ
	izvozi	Scenarij SKP	SEKTOR		TU KOPIRAJ LISTE
		01	MLK		R_MLK_0001_LS_4000_00_Tn_01_1		1
		01	MLK		R_MLK_0003_LS_4500_00_Tn_01_2		1
		01	MLK		R_MLK_0005_LS_5000_00_Tn_01_3		1
		01	MLK		R_MLK_0006_RJ_6000_00_TN_01_4		1
		01	MLK		R_MLK_0008_LČ_7000_00_NT_01_5		1
		01	MLK		R_MLK_0009_ČB_8000_00_TN_01_6		1
		01	MLK		R_MLK_0010_LS_6500_00_TN_01_7		1
		01	MLK		R_MLK_0010_RJ_7000_00_Tn_01_8		1
		01	MLK		R_MLK_0012_ČB_8000_00_NT_01_9		1
		01	MLK		R_MLK_0012_RJ_7500_00_TN_01_10		1
		01	MLK		R_MLK_0014_LS_7000_00_NT_01_11		1
		01	MLK		R_MLK_0015_LS_6500_00_TN_01_12		1
		01	MLK		R_MLK_0016_LČ_7500_00_NT_01_13		1
		01	MLH		R_MLH_0016_LČ_7500_00_NT_01_14		1
		01	MLK		R_MLK_0018_RJ_7000_To_T0_01_15		1
		01	MLK		R_MLK_0019_ČB_9000_00_Nt_01_16		1
		01	MLK		R_MLK_0025_RJ_6500_No_Tn_01_17		1
		01	MLK		R_MLK_0025_ČB_7000_Do_TN_01_18		1
		01	MLK		R_MLK_0025_LS_5800_Go_TN_01_19		1
		01	MLK		R_MLK_0025_LS_5800_Vz_Nt_01_20		1
		01	MLK		R_MLK_0025_ČL_6500_Os_NT_01_21		1
		01	MLK		R_MLK_0035_LS_6200_Vz_NT_01_22		1
		01	MLK		R_MLK_0035_RJ_7000_Os_Tn_01_23		1
		01	MLK		R_MLK_0035_ČL_7000_Go_TN_01_24		1
		01	MLK		R_MLK_0035_ČB_9000_00_TN_01_25		1
		01	MLK		R_MLK_0048_ČB_7500_00_NT_01_26		1
		01	MLK		R_MLK_0055_ČB_8000_Go_NT_01_27		1
		01	MLK		R_MLK_0065_LS_7000_Vz_Nt_01_28		1
		01	MLK		R_MLK_0065_ČB_7500_Go_TN_01_29		1
		01	MLK		R_MLK_0080_ČB_7200_Do_TN_01_30		1
		01	MLF		R_MLF_0180_ČB_8500_Go_Nt_01_31		1
		01	MLK		R_MLK_0180_ČB_8500_Go_Nt_01_32		1
		01	MLF		R_MLF_0180_ČB_7500_Ju_TN_01_33		1
		01	MLK		R_MLK_0180_ČB_7500_Ju_TN_01_34		1
		01	DOJ		R_DOJ_0003_LS_0000_00_T0_01_35		1
		01	DOJ		R_DOJ_0005_RJ_1000_Os_T0_01_36		1
		01	DOJ		R_DOJ_0007_Rl_0000_Os_T0_01_37		1
		01	DOJ		R_DOJ_0040_Ll_0000_00_T0_01_38		1
		01	DOJ		R_DOJ_0030_Ll_0000_00_T0_01_39		1
		01	DOP		R_DOP_0001_RJ_0850_Os_T0_01_40		1
		01	DOP		R_DOP_0002_LS_0950_00_T0_01_41		1
		01	DOP		R_DOP_0005_LS_1000_00_T0_01_42		1
		01	DOP		R_DOP_do05_LS_1000_00_T0_01_43		1
		01	DOP		R_DOP_0009_LS_1100_Os_Tn_01_44		1
		01	DOP		R_DOP_0014_lc_1200_Os_Tn_01_45		1
		01	MPG		R_MPG_0001_RJ_0850_Os_T0_01_46		1
		01	MPG		R_MPG_0002_LS_0950_00_T0_01_47		1
		01	MPG		R_MPG_0003_LS_1000_00_T0_01_48		1
		01	MPG		R_MPG_0006_RJ_0900_Os_TN_01_49		1
		01	MPG		R_MPG_0008_LS_1000_00_NT_01_50		1
		01	MPG		R_MPG_0012_LR_1100_00_NT_01_51		1
		01	MPG		R_MPG_0017_LS_1200_00_Nt_01_52		1
		01	MPG		R_MPG_0025_Ll_1250_00_Nt_01_53		1
		01	MPG		R_MPG_0060_lc_1300_Os_Tn_01_54		1
		01	MPG		R_MPG_0075_lc_1400_00_Nt_01_55		1
		01	MPG		R_MPG_0150_lc_1400_00_Nt_01_56		1
		01	MPH		R_MPH_0150_lc_1400_00_Nt_01_57		1
		01	OVC		R_OVC_0040_JS_0000_00_T0_01_58		1
		01	OVC		R_OVC_0015_JS_0000_00_T0_01_59		1
		01	OVC		R_OVC_0075_JS_0000_00_T0_01_60		1
		01	OVC		R_OVC_0235_JS_0000_00_T0_01_61		1
		01	KOZ		R_KOZ_0007_BU_0000_00_T0_01_62		1
		01	KOZ		R_KOZ_0040_SR_0000_00_T0_01_63		1
		01	KSI		R_KSI_0060_SR_0000_00_T0_01_64		1
		01	KOZ		R_KOZ_0075_SR_0000_00_T0_01_65		1
		01	PLS		R_PLS_0007_ms_0550_Vz_Nt_01_66		1
		01	PLS		R_PLS_0040_14_0900_Vz_N0_01_67		1
		01	PLS		R_PLS_0120_14_0900_Vz_N0_01_68		1
		01	PRP		R_PRP_0007_ms_0550_Vz_TN_01_69		1
		01	PRP		R_PRP_0100_14_0900_Vz_N0_01_70		1
		01	PRP		R_PRP_0300_14_0900_Vz_N0_01_71		1
		01	PRP		R_PRP_0500_14_0900_Vz_N0_01_72		1
		01	PIŠ		R_PIŠ_015T_00_0000_Zh_00_01_73		1
		01	PIŠ		R_PIŠ_020T_00_0000_Vz_N0_01_74		1
		01	PIŠ		R_PIŠ_060T_00_0000_Zh_00_01_75		1
		01	PIŠ		R_PIŠ_060T_00_0000_Vz_00_01_76		1
		01	NES		R_NES_0020_SS_0000_00_00_01_77		1
		01	NES		R_NES_4200_DD_0000_00_Tn_01_78		1
		01	NES		R_NES_200T_ZC_0000_00_N0_01_79		1
		01	POL		R_POL_0004_ZK_4500_Vz_Nt_01_80		1
		01	POL		R_POL_0008_ZK_5000_Vz_Nt_01_81		1
		01	POL		R_POL_0015_ZK_6000_Vz_Nt_01_82		1
		01	POL		R_POL_0015_ZK_5500_Go_N0_01_83		1
		01	POL		R_POL_0015_Kr_5500_Go_N0_01_84		1
		01	POL		R_POL_0015_ZK_6000_Vz_N0_01_85		1
		01	POL		R_POL_0025_ZK_6000_Vz_N0_01_86		1
		01	POL		R_POL_0040_ZK_6200_Vz_N0_01_87		1
		01	POL		R_POL_0070_ZK_6500_Vz_N0_01_88		1
		01	POL		R_POL_0150_ZK_6500_Vz_N0_01_89		1
		01	POL		R_POL_1000_ZK_6500_Vz_N0_01_90		1
		01	POF		R_POF_1000_ZK_6500_Vz_N0_01_91		1
		01	HME		R_HME_0008_ZK_6000_Vz_N0_01_92		1
		01	HME		R_HME_0018_ZK_6000_Vz_N0_01_93		1
		01	SAD		R_SAD_0014_JA_0055_SV_Pe_01_94		1
		01	SAD		R_SAD_0008_JO_0055_SV_Pe_01_95		1
		01	SAV		R_SAV_0008_JO_0055_SV_Pe_01_96		1
		01	SAD		R_SAD_0003_JV_0040_SV_Pm_01_97		1
		01	SAV		R_SAV_0003_BK_0020_Zo_Ks_01_98		1
		01	SAV		R_SAV_0003_BK_0025_GV_Ks_01_99		1
		01	SAD		R_SAD_0003_BJ_0020_Pr_Km_01_100		1
		01	SAD		R_SAD_0003_BČ_0025_GV_Ko_01_101		1
		01	SAD		R_SAD_0003_BK_0020_Pr_Ks_01_102		1
		01	SAD		R_SAD_0001_BJ_0020_Pr_Kp_01_103		1
		01	SAD		R_SAD_0001_BD_0020_GV_Ko_01_104		1
		01	SAD		R_SAD_0001_BK_0015_ZO_Ks_01_105		1
		01	SAD		R_SAD_0001_JO_0030_SV_Pm_01_106		1
		01	SAD		R_SAD_0001_SJ_0011_SV_Ja_01_107		1
		01	OLJ		R_OLJ_0140_OL_0800_Pr_Ol_01_108		1
		01	OLJ		R_OLJ_0350_OL_0800_Pr_Ol_01_109		1
		01	OLV		R_OLV_0140_OV_0600_Pr_Og_01_110		1
		01	OLV		R_OLV_0070_OV_0600_Pr_Og_01_111		1
		01	VIN		R_VIN_0000_GV_8500_00_Ve_01_112		1
		01	VIN		R_VIN_0001_GR_8500_Sv_Ve_01_113		1
		01	VIN		R_VIN_0001_GV_8500_Sv_Ve_01_114		1
		01	VIN		R_VIN_0005_GV_8500_Sv_Ve_01_115		1
		01	VIN		R_VIN_0012_GV_8500_Sv_Ve_01_116		1
		01	VIN		R_VIN_0001_GV_8500_Pr_TV_01_117		1
		01	VIN		R_VIN_0001_GR_9500_Pr_Ve_01_118		1
		01	VIN		R_VIN_0002_GR_7500_Pr_Te_01_119		1
		01	VIN		R_VIN_0005_GV_9500_Pr_Ve_01_120		1
		01	VIN		R_VIN_0005_GV_7500_Pr_Te_01_121		1
		01	VIN		R_VIN_0005_GR_9500_Pr_Ve_01_122		1
		01	VIN		R_VIN_0005_GR_7500_Pr_Te_01_123		1
		01	VIN		R_VIN_0012_GV_9500_Pr_Ve_01_124		1
		01	VIN		R_VIN_0012_GV_7500_Pr_Te_01_125		1
		01	VIN		R_VIN_0012_GR_9500_Pr_Ve_01_126		1
		01	VIN		R_VIN_0012_GR_7500_Pr_Te_01_127		1
		01	ZEO		R_ZEO_0005_ZO_0600_Pr_Pl_01_128		1
		01	ZEL		R_ZEL_0004_ZS_0075_GO_kr_01_129		1
		01	ZEL		R_ZEL_0003_ZS_0075_GO_bk_01_130		1
		01	ZEL		R_ZEL_0003_CS_0035_VZ_bp_01_131		1
		01	ZEL		R_ZEL_0003_SZ_0025_VZ_zp_01_132		1
		01	ZEL		R_ZEL_0003_SK_0020_OS_tr_01_133		1
		01	ZEL		R_ZEL_0005_Me_0025_00_zp_01_134		1
		01	ZEL		R_ZEL_0002_Pr_0080_ZG_ra_01_135		1
		01	ZEL		R_ZEL_0002_Rm_0012_ZG_bp_01_136		1
		01	ZEL		R_ZEL_0002_Pm_0080_ZO_ra_01_137		1
		01	ZEL		R_ZEL_0001_Pm_0080_ZO_br_01_138		1
		01	DPM		R_DPM_0005_LS_1000_00_T0_01_139		1
		01	DPM		R_DPM_0008_LS_1000_00_Tn_01_140		1
		01	DOM		R_DOM_0015_Ll_0000_00_T0_01_141		1
		01	MLM		R_MLM_0025_LS_5800_Vz_Nt_01_142		1
		01	MLM		R_MLM_0035_ČL_7000_Go_TN_01_143		1
		01	MŽM		R_MŽM_0015_LS_6500_Os_Tn_01_144		1
		01	VPM		R_VPM_0005_GV_8500_Sv_Ve_01_145		1
		01	PVM		R_PVM_0025_ZK_6000_Vz_N0_01_146		1
		01	TT0		R_TT0_0008_00_0000_00_T0_01_147		1
		01	TT0		R_TT0_0050_00_0000_00_T0_01_148		1
		01	TT0		R_TT0_0150_00_0000_00_T0_01_149		1
		01	TDM		R_TDM_1000_00_0000_00_N0_01_150		1
		94	MLK		R_MLK_0001_LS_4000_00_Tn_94_1		1
		94	MLK		R_MLK_0003_LS_4500_00_Tn_94_2		1
		94	MLK		R_MLK_0005_LS_5000_00_Tn_94_3		1
		94	MLK		R_MLK_0006_RJ_6000_00_TN_94_4		1
		94	MLK		R_MLK_0008_LČ_7000_00_NT_94_5		1
		94	MLK		R_MLK_0009_ČB_8000_00_TN_94_6		1
		94	MLK		R_MLK_0010_LS_6500_00_TN_94_7		1
		94	MLK		R_MLK_0010_RJ_7000_00_Tn_94_8		1
		94	MLK		R_MLK_0012_ČB_8000_00_NT_94_9		1
		94	MLK		R_MLK_0012_RJ_7500_00_TN_94_10		1
		94	MLK		R_MLK_0014_LS_7000_00_NT_94_11		1
		94	MLK		R_MLK_0015_LS_6500_00_TN_94_12		1
		94	MLK		R_MLK_0016_LČ_7500_00_NT_94_13		1
		94	MLH		R_MLH_0016_LČ_7500_00_NT_94_14		1
		94	MLK		R_MLK_0018_RJ_7000_To_T0_94_15		1
		94	MLK		R_MLK_0019_ČB_9000_00_Nt_94_16		1
		94	MLK		R_MLK_0025_RJ_6500_No_Tn_94_17		1
		94	MLK		R_MLK_0025_ČB_7000_Do_TN_94_18		1
		94	MLK		R_MLK_0025_LS_5800_Go_TN_94_19		1
		94	MLK		R_MLK_0025_LS_5800_Vz_Nt_94_20		1
		94	MLK		R_MLK_0025_ČL_6500_Os_NT_94_21		1
		94	MLK		R_MLK_0035_LS_6200_Vz_NT_94_22		1
		94	MLK		R_MLK_0035_RJ_7000_Os_Tn_94_23		1
		94	MLK		R_MLK_0035_ČL_7000_Go_TN_94_24		1
		94	MLK		R_MLK_0035_ČB_9000_00_TN_94_25		1
		94	MLK		R_MLK_0048_ČB_7500_00_NT_94_26		1
		94	MLK		R_MLK_0055_ČB_8000_Go_NT_94_27		1
		94	MLK		R_MLK_0065_LS_7000_Vz_Nt_94_28		1
		94	MLK		R_MLK_0065_ČB_7500_Go_TN_94_29		1
		94	MLK		R_MLK_0080_ČB_7200_Do_TN_94_30		1
		94	MLF		R_MLF_0180_ČB_8500_Go_Nt_94_31		1
		94	MLK		R_MLK_0180_ČB_8500_Go_Nt_94_32		1
		94	MLF		R_MLF_0180_ČB_7500_Ju_TN_94_33		1
		94	MLK		R_MLK_0180_ČB_7500_Ju_TN_94_34		1
		94	DOJ		R_DOJ_0003_LS_0000_00_T0_94_35		1
		94	DOJ		R_DOJ_0005_RJ_1000_Os_T0_94_36		1
		94	DOJ		R_DOJ_0007_Rl_0000_Os_T0_94_37		1
		94	DOJ		R_DOJ_0040_Ll_0000_00_T0_94_38		1
		94	DOJ		R_DOJ_0030_Ll_0000_00_T0_94_39		1
		94	DOP		R_DOP_0001_RJ_0850_Os_T0_94_40		1
		94	DOP		R_DOP_0002_LS_0950_00_T0_94_41		1
		94	DOP		R_DOP_0005_LS_1000_00_T0_94_42		1
		94	DOP		R_DOP_do05_LS_1000_00_T0_94_43		1
		94	DOP		R_DOP_0009_LS_1100_Os_Tn_94_44		1
		94	DOP		R_DOP_0014_lc_1200_Os_Tn_94_45		1
		94	MPG		R_MPG_0001_RJ_0850_Os_T0_94_46		1
		94	MPG		R_MPG_0002_LS_0950_00_T0_94_47		1
		94	MPG		R_MPG_0003_LS_1000_00_T0_94_48		1
		94	MPG		R_MPG_0006_RJ_0900_Os_TN_94_49		1
		94	MPG		R_MPG_0008_LS_1000_00_NT_94_50		1
		94	MPG		R_MPG_0012_LR_1100_00_NT_94_51		1
		94	MPG		R_MPG_0017_LS_1200_00_Nt_94_52		1
		94	MPG		R_MPG_0025_Ll_1250_00_Nt_94_53		1
		94	MPG		R_MPG_0060_lc_1300_Os_Tn_94_54		1
		94	MPG		R_MPG_0075_lc_1400_00_Nt_94_55		1
		94	MPG		R_MPG_0150_lc_1400_00_Nt_94_56		1
		94	MPH		R_MPH_0150_lc_1400_00_Nt_94_57		1
		94	OVC		R_OVC_0040_JS_0000_00_T0_94_58		1
		94	OVC		R_OVC_0015_JS_0000_00_T0_94_59		1
		94	OVC		R_OVC_0075_JS_0000_00_T0_94_60		1
		94	OVC		R_OVC_0235_JS_0000_00_T0_94_61		1
		94	KOZ		R_KOZ_0007_BU_0000_00_T0_94_62		1
		94	KOZ		R_KOZ_0040_SR_0000_00_T0_94_63		1
		94	KSI		R_KSI_0060_SR_0000_00_T0_94_64		1
		94	KOZ		R_KOZ_0075_SR_0000_00_T0_94_65		1
		94	PLS		R_PLS_0007_ms_0550_Vz_Nt_94_66		1
		94	PLS		R_PLS_0040_14_0900_Vz_N0_94_67		1
		94	PLS		R_PLS_0120_14_0900_Vz_N0_94_68		1
		94	PRP		R_PRP_0007_ms_0550_Vz_TN_94_69		1
		94	PRP		R_PRP_0100_14_0900_Vz_N0_94_70		1
		94	PRP		R_PRP_0300_14_0900_Vz_N0_94_71		1
		94	PRP		R_PRP_0500_14_0900_Vz_N0_94_72		1
		94	PIŠ		R_PIŠ_015T_00_0000_Zh_00_94_73		1
		94	PIŠ		R_PIŠ_020T_00_0000_Vz_N0_94_74		1
		94	PIŠ		R_PIŠ_060T_00_0000_Zh_00_94_75		1
		94	PIŠ		R_PIŠ_060T_00_0000_Vz_00_94_76		1
		94	NES		R_NES_0020_SS_0000_00_00_94_77		1
		94	NES		R_NES_4200_DD_0000_00_Tn_94_78		1
		94	NES		R_NES_200T_ZC_0000_00_N0_94_79		1
		94	POL		R_POL_0004_ZK_4500_Vz_Nt_94_80		1
		94	POL		R_POL_0008_ZK_5000_Vz_Nt_94_81		1
		94	POL		R_POL_0015_ZK_6000_Vz_Nt_94_82		1
		94	POL		R_POL_0015_ZK_5500_Go_N0_94_83		1
		94	POL		R_POL_0015_Kr_5500_Go_N0_94_84		1
		94	POL		R_POL_0015_ZK_6000_Vz_N0_94_85		1
		94	POL		R_POL_0025_ZK_6000_Vz_N0_94_86		1
		94	POL		R_POL_0040_ZK_6200_Vz_N0_94_87		1
		94	POL		R_POL_0070_ZK_6500_Vz_N0_94_88		1
		94	POL		R_POL_0150_ZK_6500_Vz_N0_94_89		1
		94	POL		R_POL_1000_ZK_6500_Vz_N0_94_90		1
		94	POF		R_POF_1000_ZK_6500_Vz_N0_94_91		1
		94	HME		R_HME_0008_ZK_6000_Vz_N0_94_92		1
		94	HME		R_HME_0018_ZK_6000_Vz_N0_94_93		1
		94	SAD		R_SAD_0014_JA_0055_SV_Pe_94_94		1
		94	SAD		R_SAD_0008_JO_0055_SV_Pe_94_95		1
		94	SAV		R_SAV_0008_JO_0055_SV_Pe_94_96		1
		94	SAD		R_SAD_0003_JV_0040_SV_Pm_94_97		1
		94	SAV		R_SAV_0003_BK_0020_Zo_Ks_94_98		1
		94	SAV		R_SAV_0003_BK_0025_GV_Ks_94_99		1
		94	SAD		R_SAD_0003_BJ_0020_Pr_Km_94_100		1
		94	SAD		R_SAD_0003_BČ_0025_GV_Ko_94_101		1
		94	SAD		R_SAD_0003_BK_0020_Pr_Ks_94_102		1
		94	SAD		R_SAD_0001_BJ_0020_Pr_Kp_94_103		1
		94	SAD		R_SAD_0001_BD_0020_GV_Ko_94_104		1
		94	SAD		R_SAD_0001_BK_0015_ZO_Ks_94_105		1
		94	SAD		R_SAD_0001_JO_0030_SV_Pm_94_106		1
		94	SAD		R_SAD_0001_SJ_0011_SV_Ja_94_107		1
		94	OLJ		R_OLJ_0140_OL_0800_Pr_Ol_94_108		1
		94	OLJ		R_OLJ_0350_OL_0800_Pr_Ol_94_109		1
		94	OLV		R_OLV_0140_OV_0600_Pr_Og_94_110		1
		94	OLV		R_OLV_0070_OV_0600_Pr_Og_94_111		1
		94	VIN		R_VIN_0000_GV_8500_00_Ve_94_112		1
		94	VIN		R_VIN_0001_GR_8500_Sv_Ve_94_113		1
		94	VIN		R_VIN_0001_GV_8500_Sv_Ve_94_114		1
		94	VIN		R_VIN_0005_GV_8500_Sv_Ve_94_115		1
		94	VIN		R_VIN_0012_GV_8500_Sv_Ve_94_116		1
		94	VIN		R_VIN_0001_GV_8500_Pr_TV_94_117		1
		94	VIN		R_VIN_0001_GR_9500_Pr_Ve_94_118		1
		94	VIN		R_VIN_0002_GR_7500_Pr_Te_94_119		1
		94	VIN		R_VIN_0005_GV_9500_Pr_Ve_94_120		1
		94	VIN		R_VIN_0005_GV_7500_Pr_Te_94_121		1
		94	VIN		R_VIN_0005_GR_9500_Pr_Ve_94_122		1
		94	VIN		R_VIN_0005_GR_7500_Pr_Te_94_123		1
		94	VIN		R_VIN_0012_GV_9500_Pr_Ve_94_124		1
		94	VIN		R_VIN_0012_GV_7500_Pr_Te_94_125		1
		94	VIN		R_VIN_0012_GR_9500_Pr_Ve_94_126		1
		94	VIN		R_VIN_0012_GR_7500_Pr_Te_94_127		1
		94	ZEO		R_ZEO_0005_ZO_0600_Pr_Pl_94_128		1
		94	ZEL		R_ZEL_0004_ZS_0075_GO_kr_94_129		1
		94	ZEL		R_ZEL_0003_ZS_0075_GO_bk_94_130		1
		94	ZEL		R_ZEL_0003_CS_0035_VZ_bp_94_131		1
		94	ZEL		R_ZEL_0003_SZ_0025_VZ_zp_94_132		1
		94	ZEL		R_ZEL_0003_SK_0020_OS_tr_94_133		1
		94	ZEL		R_ZEL_0005_Me_0025_00_zp_94_134		1
		94	ZEL		R_ZEL_0002_Pr_0080_ZG_ra_94_135		1
		94	ZEL		R_ZEL_0002_Rm_0012_ZG_bp_94_136		1
		94	ZEL		R_ZEL_0002_Pm_0080_ZO_ra_94_137		1
		94	ZEL		R_ZEL_0001_Pm_0080_ZO_br_94_138		1
		94	DPM		R_DPM_0005_LS_1000_00_T0_94_139		1
		94	DPM		R_DPM_0008_LS_1000_00_Tn_94_140		1
		94	DOM		R_DOM_0015_Ll_0000_00_T0_94_141		1
		94	MLM		R_MLM_0025_LS_5800_Vz_Nt_94_142		1
		94	MLM		R_MLM_0035_ČL_7000_Go_TN_94_143		1
		94	MŽM		R_MŽM_0015_LS_6500_Os_Tn_94_144		1
		94	VPM		R_VPM_0005_GV_8500_Sv_Ve_94_145		1
		94	PVM		R_PVM_0025_ZK_6000_Vz_N0_94_146		1
		94	TT0		R_TT0_0008_00_0000_00_T0_94_147		1
		94	TT0		R_TT0_0050_00_0000_00_T0_94_148		1
		94	TT0		R_TT0_0150_00_0000_00_T0_94_149		1
		94	TDM		R_TDM_1000_00_0000_00_N0_94_150		1
							1
							1
							1
							1
							1
							1
							1
							1
							1
							1
							1
							1
							1
							1
							1
							1
							1
							1
							1
							1
							1
							1
							1
							1
							1
							1
							1
							1
							1
							1
							1
							1
							1
							1
							1
							1
							1
							1
							1
							1
							1
							1
							1
							1
							1
							1
							1
							1
							1
							1
							1
							1
							1
							1
							1
							1
							1
							1
							1
							1
							1
							1
							1
							1
							1
							1
							1
							1
							1
							1
							1
							1
							1
							1
							1
							1
							1
							1
							1
							1
							1
							1
							1
							1
							1
							1
							1
							1
							1
							1
							1
							1
							1
							1
							1
							1
							1
							1
							1
							1
							1
							1
							1
							1
							1
							1
							1
							1
							1
							1
							1
							1
							1
							1
							1
							1
							1
							1
							1
							1
							1
							1
							1
							1
							1
							1
							1
							1
							1
							1
							1
							1
							1
							1
							1
							1
							1
							1
							1
							1
							1
							1
							1
							1
							1
							1
							1
							1
							1
							1
							1
							1
							1
							1
							1
							1
							1
							1
							1
							1
							1
							1
							1
							1
							1
							1
							1
							1
							1
							1
							1
							1
							1
							1
							1
							1
							1
							1
							1
							1
							1
							1
							1
							1
							1
							1
							1
							1
							1
							1
							1
							1
							1
							1
							1
							1
							1
							1
							1
							1
							1
							1
							1
							1
							1
							1
							1
							1
							1
							1
							1
							1
							1
							1
							1
							1
							1
							1
							1
							1
							1
							1
							1
							1
							1
							1
							1
							1
							1
							1
							1
							1
							1
							1
							1
							1
							1
							1
							1
							1
							1
							1
							1
							1
							1
							1
							1
							1
							1
							1
							1
							1
							1
							1
							1
							1
							1
							1
							1
							1
							1
							1
							1
							1
							1
							1
							1
							1
							1
							1
							1
							1
							1
							1
							1
							1
							1
							1
							1
							1
							1
							1
							1
							1
							1
							1
							1
							1
							1
							1
							1
							1
							1
							1
							1
							1
							1
							1
							1
							1

## Sheet: AGREGAT
Nazaj na Pregledovanje_listov			1	1						KAZ							Imena aktivnosti vzemi iz MKMG verzije:	MODUL_KMG_31_8_2023_B.xlsm	Z30	#REF!	#REF!	#REF!	#REF!	#REF!	#REF!	#REF!	#REF!	#REF!	#REF!	#REF!	#REF!	#REF!	#REF!	#REF!	#REF!	#REF!	#REF!	#REF!	#REF!	#REF!	#REF!	#REF!	#REF!	#REF!	#REF!	#REF!	#REF!	#REF!	#REF!
			1	1						KAZ										MLK_000	MLK_000	MLK_000	MLK_000	MLK_000	MLK_000	MLK_001	MLK_001	MLK_001	MLK_001	MLK_001	MLK_001	MLK_001	MLH_001	MLK_001	MLK_001	MLK_002	MLK_002	MLK_002	MLK_002	MLK_002	MLK_003	MLK_003	MLK_003	MLK_003	MLK_004	MLK_005	MLK_006	MLK_006	MLK_008
			1	1		Primerjaj z vidika ==>		Bruto dodana vrednost na uro		KAZ
			1	1						KAZ					št. stoplca v matriki	Ime v matriki	številka stolpca v matriki proizvodnih možnosti			1	2	3	4	5	6	7	8	9	10	11	12	13	14	15	16	17	18	19	20	21	22	23	24	25	26	27	28	29	30
			1	1						KAZ		PRIMERJAVA Z:
<== Definiraj št KMG v celici A8!			1	1	MIN - Bruto dodana vrednost na uro	25% slabših - Bruto dodana vrednost na uro	Povprečje - Bruto dodana vrednost na uro	25% boljših - Bruto dodana vrednost na uro	MAX - Bruto dodana vrednost na uro	KAZ	R_MLK_0065_ČB_7500_Go_TN_01_57	Povprečje - Bruto dodana vrednost na uro						VNESI KODO LISTA --> (SAMODEJNO SE OBARVA!)		R_MLK_0001_LS_4000_00_Tn_94_1	R_MLK_0003_LS_4500_00_Tn_94_2	R_MLK_0005_LS_5000_00_Tn_94_3	R_MLK_0006_RJ_6000_00_TN_94_4	R_MLK_0008_LČ_7000_00_NT_94_5	R_MLK_0009_ČB_8000_00_TN_94_6	R_MLK_0010_LS_6500_00_TN_94_7	R_MLK_0010_RJ_7000_00_Tn_94_8	R_MLK_0012_ČB_8000_00_NT_94_9	R_MLK_0012_RJ_7500_00_TN_94_10	R_MLK_0014_LS_7000_00_NT_94_11	R_MLK_0015_LS_6500_00_TN_94_12	R_MLK_0016_LČ_7500_00_NT_94_13	R_MLH_0016_LČ_7500_00_NT_94_14	R_MLK_0018_RJ_7000_To_T0_94_15	R_MLK_0019_ČB_9000_00_Nt_94_16	R_MLK_0025_RJ_6500_No_Tn_94_17	R_MLK_0025_ČB_7000_Do_TN_94_18	R_MLK_0025_LS_5800_Go_TN_94_19	R_MLK_0025_LS_5800_Vz_Nt_94_20	R_MLK_0025_ČL_6500_Os_NT_94_21	R_MLK_0035_LS_6200_Vz_NT_94_22	R_MLK_0035_RJ_7000_Os_Tn_94_23	R_MLK_0035_ČL_7000_Go_TN_94_24	R_MLK_0035_ČB_9000_00_TN_94_25	R_MLK_0048_ČB_7500_00_NT_94_26	R_MLK_0055_ČB_8000_Go_NT_94_27	R_MLK_0065_LS_7000_Vz_Nt_94_28	R_MLK_0065_ČB_7500_Go_TN_94_29	R_MLK_0080_ČB_7200_Do_TN_94_30
										KAZ
59923			1	1						KAZ								Št. vrstice v matriki proizvodnih možnosti		1	1	1	1	1	1	1	1	1	1	1	1	1	1	1	1	1	1	1	1	1	1	1	1	1	1	1	1	1	1
#REF!		Ag	1	1						KAZ					Proizvodne aktivnosti			Skupni ponder - št KMG		#REF!	#REF!	#REF!	#REF!	#REF!	#REF!	#REF!	#REF!	#REF!	#REF!	#REF!	#REF!	#REF!	#REF!	#REF!	#REF!	#REF!	#REF!	#REF!	#REF!	#REF!	#REF!	#REF!	#REF!	#REF!	#REF!	#REF!	#REF!	#REF!	#REF!
			1	1						KAZ
#REF!		Ag	1	1						KAZ								Utež - KMG (ta se upošteva)		#REF!	#REF!	#REF!	#REF!	#REF!	#REF!	#REF!	#REF!	#REF!	#REF!	#REF!	#REF!	#REF!	#REF!	#REF!	#REF!	#REF!	#REF!	#REF!	#REF!	#REF!	#REF!	#REF!	#REF!	#REF!	#REF!	#REF!	#REF!	#REF!	#REF!
			1	1						KAZ					TRUE	Pomen TKMG na ravni agregata		Utež - MKMG - Pomen TKMG na ravni agregata		#REF!	#REF!	#REF!	#REF!	#REF!	#REF!	#REF!	#REF!	#REF!	#REF!	#REF!	#REF!	#REF!	#REF!	#REF!	#REF!	#REF!	#REF!	#REF!	#REF!	#REF!	#REF!	#REF!	#REF!	#REF!	#REF!	#REF!	#REF!	#REF!	#REF!
			1	1						KAZ								Ročni popravek ponderja
			1	1	#REF!	#REF!	#REF!	#REF!	#REF!	KAZ	#N/A	#N/A			kriterij kvartil	Bruto dodana vrednost na uro		kriterij kvartil - Bruto dodana vrednost na uro		#REF!	#REF!	#REF!	#REF!	#REF!	#REF!	#REF!	#REF!	#REF!	#REF!	#REF!	#REF!	#REF!	#REF!	#REF!	#REF!	#REF!	#REF!	#REF!	#REF!	#REF!	#REF!	#REF!	#REF!	#REF!	#REF!	#REF!	#REF!	#REF!	#REF!
			1	1						KAZ					kriteriji AVG			kriteriji AVG		#REF!	#REF!	#REF!	#REF!	#REF!	#REF!	#REF!	#REF!	#REF!	#REF!	#REF!	#REF!	#REF!	#REF!	#REF!	#REF!	#REF!	#REF!	#REF!	#REF!	#REF!	#REF!	#REF!	#REF!	#REF!	#REF!	#REF!	#REF!	#REF!	#REF!
			1	1	#REF!	#REF!	#REF!	#REF!	#REF!	KAZ	#N/A	#N/A			kriterij RANK			RANGIRANJE glede na izbran kazalnik		#REF!	#REF!	#REF!	#REF!	#REF!	#REF!	#REF!	#REF!	#REF!	#REF!	#REF!	#REF!	#REF!	#REF!	#REF!	#REF!	#REF!	#REF!	#REF!	#REF!	#REF!	#REF!	#REF!	#REF!	#REF!	#REF!	#REF!	#REF!	#REF!	#REF!
			1	1
SUM		Ag	1	1														Proizvodne aktivnosti
			#REF!	#REF!							#N/A				Živinoreja			Živinoreja
#REF!				#REF!	#REF!	#REF!	#REF!	#REF!	#REF!							mlekoPR	#REF!	Krave molznice - prosta reja		#REF!	#REF!	#REF!	#REF!	#REF!	#REF!	#REF!	#REF!	#REF!	#REF!	#REF!	#REF!	#REF!	#REF!	#REF!	#REF!	#REF!	#REF!	#REF!	#REF!	#REF!	#REF!	#REF!	#REF!	#REF!	#REF!	#REF!	#REF!	#REF!	#REF!
#REF!				#REF!	#REF!	#REF!	#REF!	#REF!	#REF!							mleko	#REF!	Krave molznice		#REF!	#REF!	#REF!	#REF!	#REF!	#REF!	#REF!	#REF!	#REF!	#REF!	#REF!	#REF!	#REF!	#REF!	#REF!	#REF!	#REF!	#REF!	#REF!	#REF!	#REF!	#REF!	#REF!	#REF!	#REF!	#REF!	#REF!	#REF!	#REF!	#REF!
#REF!	#REF!	110000	1	1							#N/A							Krave molznice
#REF!	#REF!	61000	1	#REF!	#REF!	#REF!	#REF!	#REF!	#REF!		#N/A					dojilje	#REF!	Reja krav dojilj		#REF!	#REF!	#REF!	#REF!	#REF!	#REF!	#REF!	#REF!	#REF!	#REF!	#REF!	#REF!	#REF!	#REF!	#REF!	#REF!	#REF!	#REF!	#REF!	#REF!	#REF!	#REF!	#REF!	#REF!	#REF!	#REF!	#REF!	#REF!	#REF!	#REF!
				#REF!	#REF!	#REF!	#REF!	#REF!	#REF!							pteldoj	#REF!	Vzreja plemenskih telic za dojilje		#REF!	#REF!	#REF!	#REF!	#REF!	#REF!	#REF!	#REF!	#REF!	#REF!	#REF!	#REF!	#REF!	#REF!	#REF!	#REF!	#REF!	#REF!	#REF!	#REF!	#REF!	#REF!	#REF!	#REF!	#REF!	#REF!	#REF!	#REF!	#REF!	#REF!
				#REF!	#REF!	#REF!	#REF!	#REF!	#REF!							pltel	#REF!	Vzreja plemenskih telic		#REF!	#REF!	#REF!	#REF!	#REF!	#REF!	#REF!	#REF!	#REF!	#REF!	#REF!	#REF!	#REF!	#REF!	#REF!	#REF!	#REF!	#REF!	#REF!	#REF!	#REF!	#REF!	#REF!	#REF!	#REF!	#REF!	#REF!	#REF!	#REF!	#REF!
#REF!			2	#REF!	#REF!	#REF!	#REF!	#REF!	#REF!		#N/A					mpg150	#REF!	Mlado pitano govedo		#REF!	#REF!	#REF!	#REF!	#REF!	#REF!	#REF!	#REF!	#REF!	#REF!	#REF!	#REF!	#REF!	#REF!	#REF!	#REF!	#REF!	#REF!	#REF!	#REF!	#REF!	#REF!	#REF!	#REF!	#REF!	#REF!	#REF!	#REF!	#REF!	#REF!
#REF!			2	#REF!	#REF!	#REF!	#REF!	#REF!	#REF!		#N/A					mpg	#REF!	Mlado pitano govedo		#REF!	#REF!	#REF!	#REF!	#REF!	#REF!	#REF!	#REF!	#REF!	#REF!	#REF!	#REF!	#REF!	#REF!	#REF!	#REF!	#REF!	#REF!	#REF!	#REF!	#REF!	#REF!	#REF!	#REF!	#REF!	#REF!	#REF!	#REF!	#REF!	#REF!
#REF!	#REF!	68000	1	1							#N/A							Mlado pitano govedo
#REF!	#REF!	83000	2	#REF!	#REF!	#REF!	#REF!	#REF!	#REF!		#N/A					ovce100	#REF!	Reja ovc		#REF!	#REF!	#REF!	#REF!	#REF!	#REF!	#REF!	#REF!	#REF!	#REF!	#REF!	#REF!	#REF!	#REF!	#REF!	#REF!	#REF!	#REF!	#REF!	#REF!	#REF!	#REF!	#REF!	#REF!	#REF!	#REF!	#REF!	#REF!	#REF!	#REF!
#REF!			2	#REF!	#REF!	#REF!	#REF!	#REF!	#REF!		#N/A					kozje_mleko	#REF!	Reja koz - mleko		#REF!	#REF!	#REF!	#REF!	#REF!	#REF!	#REF!	#REF!	#REF!	#REF!	#REF!	#REF!	#REF!	#REF!	#REF!	#REF!	#REF!	#REF!	#REF!	#REF!	#REF!	#REF!	#REF!	#REF!	#REF!	#REF!	#REF!	#REF!	#REF!	#REF!
#REF!	#REF!	19000	2	#REF!	#REF!	#REF!	#REF!	#REF!	#REF!		#N/A					koze	#REF!	Vzreja kozličev - Burske koze		#REF!	#REF!	#REF!	#REF!	#REF!	#REF!	#REF!	#REF!	#REF!	#REF!	#REF!	#REF!	#REF!	#REF!	#REF!	#REF!	#REF!	#REF!	#REF!	#REF!	#REF!	#REF!	#REF!	#REF!	#REF!	#REF!	#REF!	#REF!	#REF!	#REF!
#REF!			2	#REF!	#REF!	#REF!	#REF!	#REF!	#REF!		#N/A					kozji_sir	#REF!	Pridelava kozjega sira		#REF!	#REF!	#REF!	#REF!	#REF!	#REF!	#REF!	#REF!	#REF!	#REF!	#REF!	#REF!	#REF!	#REF!	#REF!	#REF!	#REF!	#REF!	#REF!	#REF!	#REF!	#REF!	#REF!	#REF!	#REF!	#REF!	#REF!	#REF!	#REF!	#REF!
#REF!	#REF!		1	1							#N/A							Drobnica
#REF!	#REF!	15000000	1	#REF!	#REF!	#REF!	#REF!	#REF!	#REF!		#N/A					brojler	#REF!	Zreja piščancev		#REF!	#REF!	#REF!	#REF!	#REF!	#REF!	#REF!	#REF!	#REF!	#REF!	#REF!	#REF!	#REF!	#REF!	#REF!	#REF!	#REF!	#REF!	#REF!	#REF!	#REF!	#REF!	#REF!	#REF!	#REF!	#REF!	#REF!	#REF!	#REF!	#REF!
#REF!	#REF!	1600000	1	#REF!	#REF!	#REF!	#REF!	#REF!	#REF!		#N/A					jajca	#REF!	Prireja konzumnih jajc v kletkah		#REF!	#REF!	#REF!	#REF!	#REF!	#REF!	#REF!	#REF!	#REF!	#REF!	#REF!	#REF!	#REF!	#REF!	#REF!	#REF!	#REF!	#REF!	#REF!	#REF!	#REF!	#REF!	#REF!	#REF!	#REF!	#REF!	#REF!	#REF!	#REF!	#REF!
				#REF!	#REF!	#REF!	#REF!	#REF!	#REF!				#REF!			purice	#REF!	Reja puric		#REF!	#REF!	#REF!	#REF!	#REF!	#REF!	#REF!	#REF!	#REF!	#REF!	#REF!	#REF!	#REF!	#REF!	#REF!	#REF!	#REF!	#REF!	#REF!	#REF!	#REF!	#REF!	#REF!	#REF!	#REF!	#REF!	#REF!	#REF!	#REF!	#REF!
				#REF!	#REF!	#REF!	#REF!	#REF!	#REF!				#REF!			jarkice	#REF!	Zreja jarkic		#REF!	#REF!	#REF!	#REF!	#REF!	#REF!	#REF!	#REF!	#REF!	#REF!	#REF!	#REF!	#REF!	#REF!	#REF!	#REF!	#REF!	#REF!	#REF!	#REF!	#REF!	#REF!	#REF!	#REF!	#REF!	#REF!	#REF!	#REF!	#REF!	#REF!
#REF!	#REF!	26000	2	#REF!	#REF!	#REF!	#REF!	#REF!	#REF!		#N/A					plsv	#REF!	Reja tekačev		#REF!	#REF!	#REF!	#REF!	#REF!	#REF!	#REF!	#REF!	#REF!	#REF!	#REF!	#REF!	#REF!	#REF!	#REF!	#REF!	#REF!	#REF!	#REF!	#REF!	#REF!	#REF!	#REF!	#REF!	#REF!	#REF!	#REF!	#REF!	#REF!	#REF!
#REF!				#REF!	#REF!	#REF!	#REF!	#REF!	#REF!				#REF!			plsvmk	#REF!	Tekači (krmljenje s popolnimi krmnimi mešanicami)		#REF!	#REF!	#REF!	#REF!	#REF!	#REF!	#REF!	#REF!	#REF!	#REF!	#REF!	#REF!	#REF!	#REF!	#REF!	#REF!	#REF!	#REF!	#REF!	#REF!	#REF!	#REF!	#REF!	#REF!	#REF!	#REF!	#REF!	#REF!	#REF!	#REF!
#REF!	#REF!	430000	2	#REF!	#REF!	#REF!	#REF!	#REF!	#REF!		#N/A					prasici250	#REF!	Pitani prašiči (kombinirano krmljenje)		#REF!	#REF!	#REF!	#REF!	#REF!	#REF!	#REF!	#REF!	#REF!	#REF!	#REF!	#REF!	#REF!	#REF!	#REF!	#REF!	#REF!	#REF!	#REF!	#REF!	#REF!	#REF!	#REF!	#REF!	#REF!	#REF!	#REF!	#REF!	#REF!	#REF!
#REF!				#REF!	#REF!	#REF!	#REF!	#REF!	#REF!				#REF!			prasici250mk	#REF!	Pitani prašiči (krmljenje s popolnimi krmnimi mešanicami)		#REF!	#REF!	#REF!	#REF!	#REF!	#REF!	#REF!	#REF!	#REF!	#REF!	#REF!	#REF!	#REF!	#REF!	#REF!	#REF!	#REF!	#REF!	#REF!	#REF!	#REF!	#REF!	#REF!	#REF!	#REF!	#REF!	#REF!	#REF!	#REF!	#REF!
			1	#REF!	#REF!	#REF!	#REF!	#REF!	#REF!		#N/A				Rastlinska proizvodnja			Rastlinska proizvodnja - njive		#REF!	#REF!	#REF!	#REF!	#REF!	#REF!	#REF!	#REF!	#REF!	#REF!	#REF!	#REF!	#REF!	#REF!	#REF!	#REF!	#REF!	#REF!	#REF!	#REF!	#REF!	#REF!	#REF!	#REF!	#REF!	#REF!	#REF!	#REF!	#REF!	#REF!
#REF!			2	#REF!	#REF!	#REF!	#REF!	#REF!	#REF!		#N/A					jecmen1	#REF!	Ječmen krmni		#REF!	#REF!	#REF!	#REF!	#REF!	#REF!	#REF!	#REF!	#REF!	#REF!	#REF!	#REF!	#REF!	#REF!	#REF!	#REF!	#REF!	#REF!	#REF!	#REF!	#REF!	#REF!	#REF!	#REF!	#REF!	#REF!	#REF!	#REF!	#REF!	#REF!
#REF!			2	#REF!	#REF!	#REF!	#REF!	#REF!	#REF!		#N/A					jecmenT	#REF!	Ječmen tržni		#REF!	#REF!	#REF!	#REF!	#REF!	#REF!	#REF!	#REF!	#REF!	#REF!	#REF!	#REF!	#REF!	#REF!	#REF!	#REF!	#REF!	#REF!	#REF!	#REF!	#REF!	#REF!	#REF!	#REF!	#REF!	#REF!	#REF!	#REF!	#REF!	#REF!
#REF!	#REF!	28500	1	1							#N/A							JEČMEN
#REF!	#REF!	38800	1	#REF!	#REF!	#REF!	#REF!	#REF!	#REF!		#N/A					koruza	#REF!	Koruza za zrnje		#REF!	#REF!	#REF!	#REF!	#REF!	#REF!	#REF!	#REF!	#REF!	#REF!	#REF!	#REF!	#REF!	#REF!	#REF!	#REF!	#REF!	#REF!	#REF!	#REF!	#REF!	#REF!	#REF!	#REF!	#REF!	#REF!	#REF!	#REF!	#REF!	#REF!
#REF!				#REF!	#REF!	#REF!	#REF!	#REF!	#REF!							praha	#REF!	Praha		#REF!	#REF!	#REF!	#REF!	#REF!	#REF!	#REF!	#REF!	#REF!	#REF!	#REF!	#REF!	#REF!	#REF!	#REF!	#REF!	#REF!	#REF!	#REF!	#REF!	#REF!	#REF!	#REF!	#REF!	#REF!	#REF!	#REF!	#REF!	#REF!	#REF!
#REF!			2	#REF!	#REF!	#REF!	#REF!	#REF!	#REF!		#N/A					pasaN	#REF!	Praha		#REF!	#REF!	#REF!	#REF!	#REF!	#REF!	#REF!	#REF!	#REF!	#REF!	#REF!	#REF!	#REF!	#REF!	#REF!	#REF!	#REF!	#REF!	#REF!	#REF!	#REF!	#REF!	#REF!	#REF!	#REF!	#REF!	#REF!	#REF!	#REF!	#REF!
#REF!			2	#REF!	#REF!	#REF!	#REF!	#REF!	#REF!		#N/A					psenica	#REF!	Pšenica		#REF!	#REF!	#REF!	#REF!	#REF!	#REF!	#REF!	#REF!	#REF!	#REF!	#REF!	#REF!	#REF!	#REF!	#REF!	#REF!	#REF!	#REF!	#REF!	#REF!	#REF!	#REF!	#REF!	#REF!	#REF!	#REF!	#REF!	#REF!	#REF!	#REF!
#REF!			2	#REF!	#REF!	#REF!	#REF!	#REF!	#REF!		#N/A					psenicaKR	#REF!	Pšenica krmna		#REF!	#REF!	#REF!	#REF!	#REF!	#REF!	#REF!	#REF!	#REF!	#REF!	#REF!	#REF!	#REF!	#REF!	#REF!	#REF!	#REF!	#REF!	#REF!	#REF!	#REF!	#REF!	#REF!	#REF!	#REF!	#REF!	#REF!	#REF!	#REF!	#REF!
#REF!	#REF!	27000	1	1							#N/A							PŠENICA
			2	#REF!	#REF!	#REF!	#REF!	#REF!	#REF!		#N/A					Tritikala	#REF!	Tritikala		#REF!	#REF!	#REF!	#REF!	#REF!	#REF!	#REF!	#REF!	#REF!	#REF!	#REF!	#REF!	#REF!	#REF!	#REF!	#REF!	#REF!	#REF!	#REF!	#REF!	#REF!	#REF!	#REF!	#REF!	#REF!	#REF!	#REF!	#REF!	#REF!	#REF!
#REF!	#REF!	28500	1	#REF!	#REF!	#REF!	#REF!	#REF!	#REF!		#N/A					silkor	#REF!	Silažna koruza		#REF!	#REF!	#REF!	#REF!	#REF!	#REF!	#REF!	#REF!	#REF!	#REF!	#REF!	#REF!	#REF!	#REF!	#REF!	#REF!	#REF!	#REF!	#REF!	#REF!	#REF!	#REF!	#REF!	#REF!	#REF!	#REF!	#REF!	#REF!	#REF!	#REF!
				#REF!	#REF!	#REF!	#REF!	#REF!	#REF!				#REF!			silkorstoj	#REF!	Stoječa silažna koruza		#REF!	#REF!	#REF!	#REF!	#REF!	#REF!	#REF!	#REF!	#REF!	#REF!	#REF!	#REF!	#REF!	#REF!	#REF!	#REF!	#REF!	#REF!	#REF!	#REF!	#REF!	#REF!	#REF!	#REF!	#REF!	#REF!	#REF!	#REF!	#REF!	#REF!
#REF!				#REF!	#REF!	#REF!	#REF!	#REF!	#REF!							silkorzrnje	#REF!	Silirano koruzno zrnje		#REF!	#REF!	#REF!	#REF!	#REF!	#REF!	#REF!	#REF!	#REF!	#REF!	#REF!	#REF!	#REF!	#REF!	#REF!	#REF!	#REF!	#REF!	#REF!	#REF!	#REF!	#REF!	#REF!	#REF!	#REF!	#REF!	#REF!	#REF!	#REF!	#REF!
#REF!	#REF!		1	1							#N/A							KORUZA
#REF!				#REF!	#REF!	#REF!	#REF!	#REF!	#REF!							soja	#REF!	Soja		#REF!	#REF!	#REF!	#REF!	#REF!	#REF!	#REF!	#REF!	#REF!	#REF!	#REF!	#REF!	#REF!	#REF!	#REF!	#REF!	#REF!	#REF!	#REF!	#REF!	#REF!	#REF!	#REF!	#REF!	#REF!	#REF!	#REF!	#REF!	#REF!	#REF!
#REF!		3500	2	#REF!	#REF!	#REF!	#REF!	#REF!	#REF!		#N/A					oljogr	#REF!	Oljna ogrščica		#REF!	#REF!	#REF!	#REF!	#REF!	#REF!	#REF!	#REF!	#REF!	#REF!	#REF!	#REF!	#REF!	#REF!	#REF!	#REF!	#REF!	#REF!	#REF!	#REF!	#REF!	#REF!	#REF!	#REF!	#REF!	#REF!	#REF!	#REF!	#REF!	#REF!
#REF!		4500	2	#REF!	#REF!	#REF!	#REF!	#REF!	#REF!		#N/A					buce	#REF!	Pridelava buč		#REF!	#REF!	#REF!	#REF!	#REF!	#REF!	#REF!	#REF!	#REF!	#REF!	#REF!	#REF!	#REF!	#REF!	#REF!	#REF!	#REF!	#REF!	#REF!	#REF!	#REF!	#REF!	#REF!	#REF!	#REF!	#REF!	#REF!	#REF!	#REF!	#REF!
#REF!	#REF!	2800	1	#REF!	#REF!	#REF!	#REF!	#REF!	#REF!		#N/A					krompir	#REF!	Krompir		#REF!	#REF!	#REF!	#REF!	#REF!	#REF!	#REF!	#REF!	#REF!	#REF!	#REF!	#REF!	#REF!	#REF!	#REF!	#REF!	#REF!	#REF!	#REF!	#REF!	#REF!	#REF!	#REF!	#REF!	#REF!	#REF!	#REF!	#REF!	#REF!	#REF!
#REF!			1	#REF!	#REF!	#REF!	#REF!	#REF!	#REF!		#N/A					krompirZG	#REF!	Krompir zgodnji		#REF!	#REF!	#REF!	#REF!	#REF!	#REF!	#REF!	#REF!	#REF!	#REF!	#REF!	#REF!	#REF!	#REF!	#REF!	#REF!	#REF!	#REF!	#REF!	#REF!	#REF!	#REF!	#REF!	#REF!	#REF!	#REF!	#REF!	#REF!	#REF!	#REF!
#REF!			2	#REF!	#REF!	#REF!	#REF!	#REF!	#REF!		#N/A					ajda	#REF!	Ajda		#REF!	#REF!	#REF!	#REF!	#REF!	#REF!	#REF!	#REF!	#REF!	#REF!	#REF!	#REF!	#REF!	#REF!	#REF!	#REF!	#REF!	#REF!	#REF!	#REF!	#REF!	#REF!	#REF!	#REF!	#REF!	#REF!	#REF!	#REF!	#REF!	#REF!
#REF!	#REF!	1600	1	#REF!	#REF!	#REF!	#REF!	#REF!	#REF!		#N/A					hmelj	#REF!	Hmelj		#REF!	#REF!	#REF!	#REF!	#REF!	#REF!	#REF!	#REF!	#REF!	#REF!	#REF!	#REF!	#REF!	#REF!	#REF!	#REF!	#REF!	#REF!	#REF!	#REF!	#REF!	#REF!	#REF!	#REF!	#REF!	#REF!	#REF!	#REF!	#REF!	#REF!
#REF!	#REF!	32000	1	1							#N/A							TDM - njive
#REF!				#REF!									#REF!			tsilN1	#REF!	Njiva, DTM, ena košnja, siaža-silos		#REF!	#REF!	#REF!	#REF!	#REF!	#REF!	#REF!	#REF!	#REF!	#REF!	#REF!	#REF!	#REF!	#REF!	#REF!	#REF!	#REF!	#REF!	#REF!	#REF!	#REF!	#REF!	#REF!	#REF!	#REF!	#REF!	#REF!	#REF!	#REF!	#REF!
#REF!				#REF!									#REF!			tsilNB1	#REF!	Njiva, DTM, ena košnja, silaža-bale		#REF!	#REF!	#REF!	#REF!	#REF!	#REF!	#REF!	#REF!	#REF!	#REF!	#REF!	#REF!	#REF!	#REF!	#REF!	#REF!	#REF!	#REF!	#REF!	#REF!	#REF!	#REF!	#REF!	#REF!	#REF!	#REF!	#REF!	#REF!	#REF!	#REF!
#REF!				#REF!									#REF!			senoNHZ1	#REF!	Njiva, DTM, ena košnja, seno-dosuševanje		#REF!	#REF!	#REF!	#REF!	#REF!	#REF!	#REF!	#REF!	#REF!	#REF!	#REF!	#REF!	#REF!	#REF!	#REF!	#REF!	#REF!	#REF!	#REF!	#REF!	#REF!	#REF!	#REF!	#REF!	#REF!	#REF!	#REF!	#REF!	#REF!	#REF!
#REF!				#REF!									#REF!			senoN1	#REF!	Njiva, DTM, ena košnja, seno-sušenje na tleh		#REF!	#REF!	#REF!	#REF!	#REF!	#REF!	#REF!	#REF!	#REF!	#REF!	#REF!	#REF!	#REF!	#REF!	#REF!	#REF!	#REF!	#REF!	#REF!	#REF!	#REF!	#REF!	#REF!	#REF!	#REF!	#REF!	#REF!	#REF!	#REF!	#REF!
#REF!				#REF!									#REF!			senoNB1	#REF!	Njiva, DTM, ena košnja, seno-bale		#REF!	#REF!	#REF!	#REF!	#REF!	#REF!	#REF!	#REF!	#REF!	#REF!	#REF!	#REF!	#REF!	#REF!	#REF!	#REF!	#REF!	#REF!	#REF!	#REF!	#REF!	#REF!	#REF!	#REF!	#REF!	#REF!	#REF!	#REF!	#REF!	#REF!
#REF!				#REF!									#REF!			tsilN2	#REF!	Njiva, DTM, dve košnji, siaža-silos		#REF!	#REF!	#REF!	#REF!	#REF!	#REF!	#REF!	#REF!	#REF!	#REF!	#REF!	#REF!	#REF!	#REF!	#REF!	#REF!	#REF!	#REF!	#REF!	#REF!	#REF!	#REF!	#REF!	#REF!	#REF!	#REF!	#REF!	#REF!	#REF!	#REF!
#REF!				#REF!									#REF!			tsilNB2	#REF!	Njiva, DTM, dve košnji, silaža-bale		#REF!	#REF!	#REF!	#REF!	#REF!	#REF!	#REF!	#REF!	#REF!	#REF!	#REF!	#REF!	#REF!	#REF!	#REF!	#REF!	#REF!	#REF!	#REF!	#REF!	#REF!	#REF!	#REF!	#REF!	#REF!	#REF!	#REF!	#REF!	#REF!	#REF!
#REF!				#REF!									#REF!			senoNHZ2	#REF!	Njiva, DTM, dve košnji, seno-dosuševanje		#REF!	#REF!	#REF!	#REF!	#REF!	#REF!	#REF!	#REF!	#REF!	#REF!	#REF!	#REF!	#REF!	#REF!	#REF!	#REF!	#REF!	#REF!	#REF!	#REF!	#REF!	#REF!	#REF!	#REF!	#REF!	#REF!	#REF!	#REF!	#REF!	#REF!
#REF!				#REF!									#REF!			senoN2	#REF!	Njiva, DTM, dve košnji, seno-sušenje na tleh		#REF!	#REF!	#REF!	#REF!	#REF!	#REF!	#REF!	#REF!	#REF!	#REF!	#REF!	#REF!	#REF!	#REF!	#REF!	#REF!	#REF!	#REF!	#REF!	#REF!	#REF!	#REF!	#REF!	#REF!	#REF!	#REF!	#REF!	#REF!	#REF!	#REF!
#REF!				#REF!									#REF!			senoNB2	#REF!	Njiva, DTM, dve košnji, seno-bale		#REF!	#REF!	#REF!	#REF!	#REF!	#REF!	#REF!	#REF!	#REF!	#REF!	#REF!	#REF!	#REF!	#REF!	#REF!	#REF!	#REF!	#REF!	#REF!	#REF!	#REF!	#REF!	#REF!	#REF!	#REF!	#REF!	#REF!	#REF!	#REF!	#REF!
#REF!				#REF!									#REF!			tsilN3	#REF!	Njiva, DTM, tri košnje, silaža-silos		#REF!	#REF!	#REF!	#REF!	#REF!	#REF!	#REF!	#REF!	#REF!	#REF!	#REF!	#REF!	#REF!	#REF!	#REF!	#REF!	#REF!	#REF!	#REF!	#REF!	#REF!	#REF!	#REF!	#REF!	#REF!	#REF!	#REF!	#REF!	#REF!	#REF!
#REF!				#REF!												tsilNB3	#REF!	Njiva, DTM, tri košnje, silaža-bale		#REF!	#REF!	#REF!	#REF!	#REF!	#REF!	#REF!	#REF!	#REF!	#REF!	#REF!	#REF!	#REF!	#REF!	#REF!	#REF!	#REF!	#REF!	#REF!	#REF!	#REF!	#REF!	#REF!	#REF!	#REF!	#REF!	#REF!	#REF!	#REF!	#REF!
#REF!				#REF!									#REF!			senoNHZ3	#REF!	Njiva, DTM, tri košnje, seno-dosuševanje		#REF!	#REF!	#REF!	#REF!	#REF!	#REF!	#REF!	#REF!	#REF!	#REF!	#REF!	#REF!	#REF!	#REF!	#REF!	#REF!	#REF!	#REF!	#REF!	#REF!	#REF!	#REF!	#REF!	#REF!	#REF!	#REF!	#REF!	#REF!	#REF!	#REF!
#REF!				#REF!									#REF!			senoN3	#REF!	Njiva, DTM, tri košnje, seno-sušenje na tleh		#REF!	#REF!	#REF!	#REF!	#REF!	#REF!	#REF!	#REF!	#REF!	#REF!	#REF!	#REF!	#REF!	#REF!	#REF!	#REF!	#REF!	#REF!	#REF!	#REF!	#REF!	#REF!	#REF!	#REF!	#REF!	#REF!	#REF!	#REF!	#REF!	#REF!
#REF!				#REF!									#REF!			senoNB3	#REF!	Njiva, DTM, tri košnje, seno-bale		#REF!	#REF!	#REF!	#REF!	#REF!	#REF!	#REF!	#REF!	#REF!	#REF!	#REF!	#REF!	#REF!	#REF!	#REF!	#REF!	#REF!	#REF!	#REF!	#REF!	#REF!	#REF!	#REF!	#REF!	#REF!	#REF!	#REF!	#REF!	#REF!	#REF!
#REF!				#REF!												tsilN4	#REF!	Njiva, DTM, štiri košnje, silaža-silos		#REF!	#REF!	#REF!	#REF!	#REF!	#REF!	#REF!	#REF!	#REF!	#REF!	#REF!	#REF!	#REF!	#REF!	#REF!	#REF!	#REF!	#REF!	#REF!	#REF!	#REF!	#REF!	#REF!	#REF!	#REF!	#REF!	#REF!	#REF!	#REF!	#REF!
#REF!				#REF!												tsilNB4	#REF!	Njiva, DTM, štiri košnje, silaža-bale		#REF!	#REF!	#REF!	#REF!	#REF!	#REF!	#REF!	#REF!	#REF!	#REF!	#REF!	#REF!	#REF!	#REF!	#REF!	#REF!	#REF!	#REF!	#REF!	#REF!	#REF!	#REF!	#REF!	#REF!	#REF!	#REF!	#REF!	#REF!	#REF!	#REF!
#REF!				#REF!												senoNHZ4	#REF!	Njiva, DTM, štiri košnje, seno-dosuševanje		#REF!	#REF!	#REF!	#REF!	#REF!	#REF!	#REF!	#REF!	#REF!	#REF!	#REF!	#REF!	#REF!	#REF!	#REF!	#REF!	#REF!	#REF!	#REF!	#REF!	#REF!	#REF!	#REF!	#REF!	#REF!	#REF!	#REF!	#REF!	#REF!	#REF!
#REF!				#REF!									#REF!			senoN4	#REF!	Njiva, DTM, štiri košne, seno-sušenje na tleh		#REF!	#REF!	#REF!	#REF!	#REF!	#REF!	#REF!	#REF!	#REF!	#REF!	#REF!	#REF!	#REF!	#REF!	#REF!	#REF!	#REF!	#REF!	#REF!	#REF!	#REF!	#REF!	#REF!	#REF!	#REF!	#REF!	#REF!	#REF!	#REF!	#REF!
#REF!				#REF!									#REF!			senoNB4	#REF!	Njiva, DTM, štiri košnje, seno-bale		#REF!	#REF!	#REF!	#REF!	#REF!	#REF!	#REF!	#REF!	#REF!	#REF!	#REF!	#REF!	#REF!	#REF!	#REF!	#REF!	#REF!	#REF!	#REF!	#REF!	#REF!	#REF!	#REF!	#REF!	#REF!	#REF!	#REF!	#REF!	#REF!	#REF!
#REF!				#REF!												tsilN5	#REF!	Njiva, DTM, pet košenj, silaža-silos		#REF!	#REF!	#REF!	#REF!	#REF!	#REF!	#REF!	#REF!	#REF!	#REF!	#REF!	#REF!	#REF!	#REF!	#REF!	#REF!	#REF!	#REF!	#REF!	#REF!	#REF!	#REF!	#REF!	#REF!	#REF!	#REF!	#REF!	#REF!	#REF!	#REF!
#REF!				#REF!									#REF!			tsilNB5	#REF!	Njiva, DTM, pet košenj, silaža-bale		#REF!	#REF!	#REF!	#REF!	#REF!	#REF!	#REF!	#REF!	#REF!	#REF!	#REF!	#REF!	#REF!	#REF!	#REF!	#REF!	#REF!	#REF!	#REF!	#REF!	#REF!	#REF!	#REF!	#REF!	#REF!	#REF!	#REF!	#REF!	#REF!	#REF!
#REF!				#REF!									#REF!			senoNHZ5	#REF!	Njiva, DTM, pet košenj, seno-dosuševanje		#REF!	#REF!	#REF!	#REF!	#REF!	#REF!	#REF!	#REF!	#REF!	#REF!	#REF!	#REF!	#REF!	#REF!	#REF!	#REF!	#REF!	#REF!	#REF!	#REF!	#REF!	#REF!	#REF!	#REF!	#REF!	#REF!	#REF!	#REF!	#REF!	#REF!
#REF!				#REF!									#REF!			senoN5	#REF!	Njiva, DTM, pet košenj, seno-sušenje na tleh		#REF!	#REF!	#REF!	#REF!	#REF!	#REF!	#REF!	#REF!	#REF!	#REF!	#REF!	#REF!	#REF!	#REF!	#REF!	#REF!	#REF!	#REF!	#REF!	#REF!	#REF!	#REF!	#REF!	#REF!	#REF!	#REF!	#REF!	#REF!	#REF!	#REF!
#REF!				#REF!									#REF!			senoNB5	#REF!	Njiva, DTM, pet košenj, seno-bale		#REF!	#REF!	#REF!	#REF!	#REF!	#REF!	#REF!	#REF!	#REF!	#REF!	#REF!	#REF!	#REF!	#REF!	#REF!	#REF!	#REF!	#REF!	#REF!	#REF!	#REF!	#REF!	#REF!	#REF!	#REF!	#REF!	#REF!	#REF!	#REF!	#REF!
#REF!				#REF!												tsilN6	#REF!	Njiva, DTM, šest košenj, silaža-silos		#REF!	#REF!	#REF!	#REF!	#REF!	#REF!	#REF!	#REF!	#REF!	#REF!	#REF!	#REF!	#REF!	#REF!	#REF!	#REF!	#REF!	#REF!	#REF!	#REF!	#REF!	#REF!	#REF!	#REF!	#REF!	#REF!	#REF!	#REF!	#REF!	#REF!
#REF!				#REF!									#REF!			tsilNB6	#REF!	Njiva, DTM, šest košenj, silaža-bale		#REF!	#REF!	#REF!	#REF!	#REF!	#REF!	#REF!	#REF!	#REF!	#REF!	#REF!	#REF!	#REF!	#REF!	#REF!	#REF!	#REF!	#REF!	#REF!	#REF!	#REF!	#REF!	#REF!	#REF!	#REF!	#REF!	#REF!	#REF!	#REF!	#REF!
#REF!				#REF!									#REF!			senoNHZ6	#REF!	Njiva, DTM, šest košenj, seno-dosuševanje		#REF!	#REF!	#REF!	#REF!	#REF!	#REF!	#REF!	#REF!	#REF!	#REF!	#REF!	#REF!	#REF!	#REF!	#REF!	#REF!	#REF!	#REF!	#REF!	#REF!	#REF!	#REF!	#REF!	#REF!	#REF!	#REF!	#REF!	#REF!	#REF!	#REF!
#REF!				#REF!									#REF!			senoN6	#REF!	Njiva, DTM, šest košenj, seno-sušenje na tleh		#REF!	#REF!	#REF!	#REF!	#REF!	#REF!	#REF!	#REF!	#REF!	#REF!	#REF!	#REF!	#REF!	#REF!	#REF!	#REF!	#REF!	#REF!	#REF!	#REF!	#REF!	#REF!	#REF!	#REF!	#REF!	#REF!	#REF!	#REF!	#REF!	#REF!
#REF!				#REF!									#REF!			senoNB6	#REF!	Njiva, DTM, šest košenj, seno-bale		#REF!	#REF!	#REF!	#REF!	#REF!	#REF!	#REF!	#REF!	#REF!	#REF!	#REF!	#REF!	#REF!	#REF!	#REF!	#REF!	#REF!	#REF!	#REF!	#REF!	#REF!	#REF!	#REF!	#REF!	#REF!	#REF!	#REF!	#REF!	#REF!	#REF!
			1	#REF!											Pridelovanje na trajnem travinju			Rastlinska proizvodnja - trajno travinje		#REF!	#REF!	#REF!	#REF!	#REF!	#REF!	#REF!	#REF!	#REF!	#REF!	#REF!	#REF!	#REF!	#REF!	#REF!	#REF!	#REF!	#REF!	#REF!	#REF!	#REF!	#REF!	#REF!	#REF!	#REF!	#REF!	#REF!	#REF!	#REF!	#REF!
#REF!			1	#REF!												pasa	#REF!	Paša	ha	#REF!	#REF!	#REF!	#REF!	#REF!	#REF!	#REF!	#REF!	#REF!	#REF!	#REF!	#REF!	#REF!	#REF!	#REF!	#REF!	#REF!	#REF!	#REF!	#REF!	#REF!	#REF!	#REF!	#REF!	#REF!	#REF!	#REF!	#REF!	#REF!	#REF!
#REF!			1	1														Enokosni travniki - vsota	ha
#REF!			1	1														Dvokosni travniki - vsota	ha
#REF!			1	1														Trikosni travniki - vsota	ha
#REF!			1	1														Štiriosni travniki - vosta	ha
#REF!			1	1														Petkosni travniki - vsota	ha
#REF!			1	1														Šestkosni travniki - vsota	ha
#REF!				#REF!									#REF!			tsil1	#REF!	Enokosni travnik, silaža-silos		#REF!	#REF!	#REF!	#REF!	#REF!	#REF!	#REF!	#REF!	#REF!	#REF!	#REF!	#REF!	#REF!	#REF!	#REF!	#REF!	#REF!	#REF!	#REF!	#REF!	#REF!	#REF!	#REF!	#REF!	#REF!	#REF!	#REF!	#REF!	#REF!	#REF!
#REF!				#REF!												tsilB1	#REF!	Enokosni travnik, silaža-bale		#REF!	#REF!	#REF!	#REF!	#REF!	#REF!	#REF!	#REF!	#REF!	#REF!	#REF!	#REF!	#REF!	#REF!	#REF!	#REF!	#REF!	#REF!	#REF!	#REF!	#REF!	#REF!	#REF!	#REF!	#REF!	#REF!	#REF!	#REF!	#REF!	#REF!
#REF!				#REF!									#REF!				#REF!	#N/A		#REF!	#REF!	#REF!	#REF!	#REF!	#REF!	#REF!	#REF!	#REF!	#REF!	#REF!	#REF!	#REF!	#REF!	#REF!	#REF!	#REF!	#REF!	#REF!	#REF!	#REF!	#REF!	#REF!	#REF!	#REF!	#REF!	#REF!	#REF!	#REF!	#REF!
#REF!				#REF!									#REF!				#REF!	#N/A		#REF!	#REF!	#REF!	#REF!	#REF!	#REF!	#REF!	#REF!	#REF!	#REF!	#REF!	#REF!	#REF!	#REF!	#REF!	#REF!	#REF!	#REF!	#REF!	#REF!	#REF!	#REF!	#REF!	#REF!	#REF!	#REF!	#REF!	#REF!	#REF!	#REF!
#REF!				#REF!									#REF!			senoHZ1	#REF!	Enokosni travnik, seno-dosuševanje		#REF!	#REF!	#REF!	#REF!	#REF!	#REF!	#REF!	#REF!	#REF!	#REF!	#REF!	#REF!	#REF!	#REF!	#REF!	#REF!	#REF!	#REF!	#REF!	#REF!	#REF!	#REF!	#REF!	#REF!	#REF!	#REF!	#REF!	#REF!	#REF!	#REF!
#REF!				#REF!									#REF!			seno1	#REF!	Enokosni travnik, košnja v avgustu		#REF!	#REF!	#REF!	#REF!	#REF!	#REF!	#REF!	#REF!	#REF!	#REF!	#REF!	#REF!	#REF!	#REF!	#REF!	#REF!	#REF!	#REF!	#REF!	#REF!	#REF!	#REF!	#REF!	#REF!	#REF!	#REF!	#REF!	#REF!	#REF!	#REF!
#REF!				#REF!												senoB1	#REF!	Enokosni travnik, seno-bale		#REF!	#REF!	#REF!	#REF!	#REF!	#REF!	#REF!	#REF!	#REF!	#REF!	#REF!	#REF!	#REF!	#REF!	#REF!	#REF!	#REF!	#REF!	#REF!	#REF!	#REF!	#REF!	#REF!	#REF!	#REF!	#REF!	#REF!	#REF!	#REF!	#REF!
#REF!				#REF!									#REF!				#REF!	#N/A		#REF!	#REF!	#REF!	#REF!	#REF!	#REF!	#REF!	#REF!	#REF!	#REF!	#REF!	#REF!	#REF!	#REF!	#REF!	#REF!	#REF!	#REF!	#REF!	#REF!	#REF!	#REF!	#REF!	#REF!	#REF!	#REF!	#REF!	#REF!	#REF!	#REF!
#REF!				#REF!									#REF!				#REF!	#N/A		#REF!	#REF!	#REF!	#REF!	#REF!	#REF!	#REF!	#REF!	#REF!	#REF!	#REF!	#REF!	#REF!	#REF!	#REF!	#REF!	#REF!	#REF!	#REF!	#REF!	#REF!	#REF!	#REF!	#REF!	#REF!	#REF!	#REF!	#REF!	#REF!	#REF!
#REF!				#REF!									#REF!				#REF!	#N/A		#REF!	#REF!	#REF!	#REF!	#REF!	#REF!	#REF!	#REF!	#REF!	#REF!	#REF!	#REF!	#REF!	#REF!	#REF!	#REF!	#REF!	#REF!	#REF!	#REF!	#REF!	#REF!	#REF!	#REF!	#REF!	#REF!	#REF!	#REF!	#REF!	#REF!
#REF!				#REF!									#REF!			tsil2	#REF!	Dvokosni travnik, silaža-silos		#REF!	#REF!	#REF!	#REF!	#REF!	#REF!	#REF!	#REF!	#REF!	#REF!	#REF!	#REF!	#REF!	#REF!	#REF!	#REF!	#REF!	#REF!	#REF!	#REF!	#REF!	#REF!	#REF!	#REF!	#REF!	#REF!	#REF!	#REF!	#REF!	#REF!
#REF!				#REF!												tsilB2	#REF!	Dvokosni travnik, silaža-bale		#REF!	#REF!	#REF!	#REF!	#REF!	#REF!	#REF!	#REF!	#REF!	#REF!	#REF!	#REF!	#REF!	#REF!	#REF!	#REF!	#REF!	#REF!	#REF!	#REF!	#REF!	#REF!	#REF!	#REF!	#REF!	#REF!	#REF!	#REF!	#REF!	#REF!
#REF!				#REF!									#REF!				#REF!	#N/A		#REF!	#REF!	#REF!	#REF!	#REF!	#REF!	#REF!	#REF!	#REF!	#REF!	#REF!	#REF!	#REF!	#REF!	#REF!	#REF!	#REF!	#REF!	#REF!	#REF!	#REF!	#REF!	#REF!	#REF!	#REF!	#REF!	#REF!	#REF!	#REF!	#REF!
#REF!				#REF!									#REF!				#REF!	#N/A		#REF!	#REF!	#REF!	#REF!	#REF!	#REF!	#REF!	#REF!	#REF!	#REF!	#REF!	#REF!	#REF!	#REF!	#REF!	#REF!	#REF!	#REF!	#REF!	#REF!	#REF!	#REF!	#REF!	#REF!	#REF!	#REF!	#REF!	#REF!	#REF!	#REF!
#REF!				#REF!									#REF!			senoHZ2	#REF!	Dvokosni travnik, seno-dosuševanje		#REF!	#REF!	#REF!	#REF!	#REF!	#REF!	#REF!	#REF!	#REF!	#REF!	#REF!	#REF!	#REF!	#REF!	#REF!	#REF!	#REF!	#REF!	#REF!	#REF!	#REF!	#REF!	#REF!	#REF!	#REF!	#REF!	#REF!	#REF!	#REF!	#REF!
#REF!				#REF!												seno2	#REF!	Dvokosni travnik, seno-sušenje na tleh		#REF!	#REF!	#REF!	#REF!	#REF!	#REF!	#REF!	#REF!	#REF!	#REF!	#REF!	#REF!	#REF!	#REF!	#REF!	#REF!	#REF!	#REF!	#REF!	#REF!	#REF!	#REF!	#REF!	#REF!	#REF!	#REF!	#REF!	#REF!	#REF!	#REF!
#REF!				#REF!												senoB2	#REF!	Dvokosni travnik, seno-bale		#REF!	#REF!	#REF!	#REF!	#REF!	#REF!	#REF!	#REF!	#REF!	#REF!	#REF!	#REF!	#REF!	#REF!	#REF!	#REF!	#REF!	#REF!	#REF!	#REF!	#REF!	#REF!	#REF!	#REF!	#REF!	#REF!	#REF!	#REF!	#REF!	#REF!
#REF!				#REF!									#REF!				#REF!	#N/A		#REF!	#REF!	#REF!	#REF!	#REF!	#REF!	#REF!	#REF!	#REF!	#REF!	#REF!	#REF!	#REF!	#REF!	#REF!	#REF!	#REF!	#REF!	#REF!	#REF!	#REF!	#REF!	#REF!	#REF!	#REF!	#REF!	#REF!	#REF!	#REF!	#REF!
#REF!				#REF!									#REF!				#REF!	#N/A		#REF!	#REF!	#REF!	#REF!	#REF!	#REF!	#REF!	#REF!	#REF!	#REF!	#REF!	#REF!	#REF!	#REF!	#REF!	#REF!	#REF!	#REF!	#REF!	#REF!	#REF!	#REF!	#REF!	#REF!	#REF!	#REF!	#REF!	#REF!	#REF!	#REF!
#REF!				#REF!									#REF!				#REF!	#N/A		#REF!	#REF!	#REF!	#REF!	#REF!	#REF!	#REF!	#REF!	#REF!	#REF!	#REF!	#REF!	#REF!	#REF!	#REF!	#REF!	#REF!	#REF!	#REF!	#REF!	#REF!	#REF!	#REF!	#REF!	#REF!	#REF!	#REF!	#REF!	#REF!	#REF!
#REF!				#REF!												tsil3	#REF!	Trikosni travnik, silaža-silos		#REF!	#REF!	#REF!	#REF!	#REF!	#REF!	#REF!	#REF!	#REF!	#REF!	#REF!	#REF!	#REF!	#REF!	#REF!	#REF!	#REF!	#REF!	#REF!	#REF!	#REF!	#REF!	#REF!	#REF!	#REF!	#REF!	#REF!	#REF!	#REF!	#REF!
#REF!				#REF!												tsilB3	#REF!	Trikosni travnik, silaža-bale		#REF!	#REF!	#REF!	#REF!	#REF!	#REF!	#REF!	#REF!	#REF!	#REF!	#REF!	#REF!	#REF!	#REF!	#REF!	#REF!	#REF!	#REF!	#REF!	#REF!	#REF!	#REF!	#REF!	#REF!	#REF!	#REF!	#REF!	#REF!	#REF!	#REF!
#REF!				#REF!									#REF!				#REF!	#N/A		#REF!	#REF!	#REF!	#REF!	#REF!	#REF!	#REF!	#REF!	#REF!	#REF!	#REF!	#REF!	#REF!	#REF!	#REF!	#REF!	#REF!	#REF!	#REF!	#REF!	#REF!	#REF!	#REF!	#REF!	#REF!	#REF!	#REF!	#REF!	#REF!	#REF!
#REF!				#REF!									#REF!				#REF!	#N/A		#REF!	#REF!	#REF!	#REF!	#REF!	#REF!	#REF!	#REF!	#REF!	#REF!	#REF!	#REF!	#REF!	#REF!	#REF!	#REF!	#REF!	#REF!	#REF!	#REF!	#REF!	#REF!	#REF!	#REF!	#REF!	#REF!	#REF!	#REF!	#REF!	#REF!
#REF!				#REF!												senoHZ3	#REF!	Trikosni travnik, seno-dosuševanje		#REF!	#REF!	#REF!	#REF!	#REF!	#REF!	#REF!	#REF!	#REF!	#REF!	#REF!	#REF!	#REF!	#REF!	#REF!	#REF!	#REF!	#REF!	#REF!	#REF!	#REF!	#REF!	#REF!	#REF!	#REF!	#REF!	#REF!	#REF!	#REF!	#REF!
#REF!				#REF!												seno3	#REF!	Trikosni travnik, seno-sušenje na tleh		#REF!	#REF!	#REF!	#REF!	#REF!	#REF!	#REF!	#REF!	#REF!	#REF!	#REF!	#REF!	#REF!	#REF!	#REF!	#REF!	#REF!	#REF!	#REF!	#REF!	#REF!	#REF!	#REF!	#REF!	#REF!	#REF!	#REF!	#REF!	#REF!	#REF!
#REF!				#REF!												senoB3	#REF!	Trikosni travnik, seno-bale		#REF!	#REF!	#REF!	#REF!	#REF!	#REF!	#REF!	#REF!	#REF!	#REF!	#REF!	#REF!	#REF!	#REF!	#REF!	#REF!	#REF!	#REF!	#REF!	#REF!	#REF!	#REF!	#REF!	#REF!	#REF!	#REF!	#REF!	#REF!	#REF!	#REF!
#REF!				#REF!									#REF!				#REF!	#N/A		#REF!	#REF!	#REF!	#REF!	#REF!	#REF!	#REF!	#REF!	#REF!	#REF!	#REF!	#REF!	#REF!	#REF!	#REF!	#REF!	#REF!	#REF!	#REF!	#REF!	#REF!	#REF!	#REF!	#REF!	#REF!	#REF!	#REF!	#REF!	#REF!	#REF!
#REF!				#REF!									#REF!				#REF!	#N/A		#REF!	#REF!	#REF!	#REF!	#REF!	#REF!	#REF!	#REF!	#REF!	#REF!	#REF!	#REF!	#REF!	#REF!	#REF!	#REF!	#REF!	#REF!	#REF!	#REF!	#REF!	#REF!	#REF!	#REF!	#REF!	#REF!	#REF!	#REF!	#REF!	#REF!
#REF!				#REF!									#REF!				#REF!	#N/A		#REF!	#REF!	#REF!	#REF!	#REF!	#REF!	#REF!	#REF!	#REF!	#REF!	#REF!	#REF!	#REF!	#REF!	#REF!	#REF!	#REF!	#REF!	#REF!	#REF!	#REF!	#REF!	#REF!	#REF!	#REF!	#REF!	#REF!	#REF!	#REF!	#REF!
#REF!				#REF!												tsil4	#REF!	Štirikosni travnik, silaža-silos		#REF!	#REF!	#REF!	#REF!	#REF!	#REF!	#REF!	#REF!	#REF!	#REF!	#REF!	#REF!	#REF!	#REF!	#REF!	#REF!	#REF!	#REF!	#REF!	#REF!	#REF!	#REF!	#REF!	#REF!	#REF!	#REF!	#REF!	#REF!	#REF!	#REF!
#REF!				#REF!												tsilB4	#REF!	Štirikosni travnik, silaža-bale		#REF!	#REF!	#REF!	#REF!	#REF!	#REF!	#REF!	#REF!	#REF!	#REF!	#REF!	#REF!	#REF!	#REF!	#REF!	#REF!	#REF!	#REF!	#REF!	#REF!	#REF!	#REF!	#REF!	#REF!	#REF!	#REF!	#REF!	#REF!	#REF!	#REF!
#REF!				#REF!									#REF!				#REF!	#N/A		#REF!	#REF!	#REF!	#REF!	#REF!	#REF!	#REF!	#REF!	#REF!	#REF!	#REF!	#REF!	#REF!	#REF!	#REF!	#REF!	#REF!	#REF!	#REF!	#REF!	#REF!	#REF!	#REF!	#REF!	#REF!	#REF!	#REF!	#REF!	#REF!	#REF!
#REF!				#REF!									#REF!				#REF!	#N/A		#REF!	#REF!	#REF!	#REF!	#REF!	#REF!	#REF!	#REF!	#REF!	#REF!	#REF!	#REF!	#REF!	#REF!	#REF!	#REF!	#REF!	#REF!	#REF!	#REF!	#REF!	#REF!	#REF!	#REF!	#REF!	#REF!	#REF!	#REF!	#REF!	#REF!
#REF!				#REF!												senoHZ4	#REF!	Štirikosni travnik, seno-dosuševanje		#REF!	#REF!	#REF!	#REF!	#REF!	#REF!	#REF!	#REF!	#REF!	#REF!	#REF!	#REF!	#REF!	#REF!	#REF!	#REF!	#REF!	#REF!	#REF!	#REF!	#REF!	#REF!	#REF!	#REF!	#REF!	#REF!	#REF!	#REF!	#REF!	#REF!
#REF!				#REF!												seno4	#REF!	Štirikosni travnik, seno-sušenje na tleh		#REF!	#REF!	#REF!	#REF!	#REF!	#REF!	#REF!	#REF!	#REF!	#REF!	#REF!	#REF!	#REF!	#REF!	#REF!	#REF!	#REF!	#REF!	#REF!	#REF!	#REF!	#REF!	#REF!	#REF!	#REF!	#REF!	#REF!	#REF!	#REF!	#REF!
#REF!				#REF!												senoB4	#REF!	Štirikosni travnik, seno-bale		#REF!	#REF!	#REF!	#REF!	#REF!	#REF!	#REF!	#REF!	#REF!	#REF!	#REF!	#REF!	#REF!	#REF!	#REF!	#REF!	#REF!	#REF!	#REF!	#REF!	#REF!	#REF!	#REF!	#REF!	#REF!	#REF!	#REF!	#REF!	#REF!	#REF!
#REF!				#REF!									#REF!				#REF!	#N/A		#REF!	#REF!	#REF!	#REF!	#REF!	#REF!	#REF!	#REF!	#REF!	#REF!	#REF!	#REF!	#REF!	#REF!	#REF!	#REF!	#REF!	#REF!	#REF!	#REF!	#REF!	#REF!	#REF!	#REF!	#REF!	#REF!	#REF!	#REF!	#REF!	#REF!
#REF!				#REF!									#REF!				#REF!	#N/A		#REF!	#REF!	#REF!	#REF!	#REF!	#REF!	#REF!	#REF!	#REF!	#REF!	#REF!	#REF!	#REF!	#REF!	#REF!	#REF!	#REF!	#REF!	#REF!	#REF!	#REF!	#REF!	#REF!	#REF!	#REF!	#REF!	#REF!	#REF!	#REF!	#REF!
#REF!				#REF!									#REF!				#REF!	#N/A		#REF!	#REF!	#REF!	#REF!	#REF!	#REF!	#REF!	#REF!	#REF!	#REF!	#REF!	#REF!	#REF!	#REF!	#REF!	#REF!	#REF!	#REF!	#REF!	#REF!	#REF!	#REF!	#REF!	#REF!	#REF!	#REF!	#REF!	#REF!	#REF!	#REF!
#REF!				#REF!												tsil5	#REF!	Petkosni travnik, silaža-silos		#REF!	#REF!	#REF!	#REF!	#REF!	#REF!	#REF!	#REF!	#REF!	#REF!	#REF!	#REF!	#REF!	#REF!	#REF!	#REF!	#REF!	#REF!	#REF!	#REF!	#REF!	#REF!	#REF!	#REF!	#REF!	#REF!	#REF!	#REF!	#REF!	#REF!
#REF!				#REF!									#REF!			tsilB5	#REF!	Petkosni travnik, silaža-bale		#REF!	#REF!	#REF!	#REF!	#REF!	#REF!	#REF!	#REF!	#REF!	#REF!	#REF!	#REF!	#REF!	#REF!	#REF!	#REF!	#REF!	#REF!	#REF!	#REF!	#REF!	#REF!	#REF!	#REF!	#REF!	#REF!	#REF!	#REF!	#REF!	#REF!
#REF!				#REF!									#REF!				#REF!	#N/A		#REF!	#REF!	#REF!	#REF!	#REF!	#REF!	#REF!	#REF!	#REF!	#REF!	#REF!	#REF!	#REF!	#REF!	#REF!	#REF!	#REF!	#REF!	#REF!	#REF!	#REF!	#REF!	#REF!	#REF!	#REF!	#REF!	#REF!	#REF!	#REF!	#REF!
#REF!				#REF!									#REF!				#REF!	#N/A		#REF!	#REF!	#REF!	#REF!	#REF!	#REF!	#REF!	#REF!	#REF!	#REF!	#REF!	#REF!	#REF!	#REF!	#REF!	#REF!	#REF!	#REF!	#REF!	#REF!	#REF!	#REF!	#REF!	#REF!	#REF!	#REF!	#REF!	#REF!	#REF!	#REF!
#REF!				#REF!									#REF!			senoHZ5	#REF!	Petkosni travnik, seno-dosuševanje		#REF!	#REF!	#REF!	#REF!	#REF!	#REF!	#REF!	#REF!	#REF!	#REF!	#REF!	#REF!	#REF!	#REF!	#REF!	#REF!	#REF!	#REF!	#REF!	#REF!	#REF!	#REF!	#REF!	#REF!	#REF!	#REF!	#REF!	#REF!	#REF!	#REF!
#REF!				#REF!									#REF!			seno5	#REF!	Petkosni travnik, seno-sušenje na tleh		#REF!	#REF!	#REF!	#REF!	#REF!	#REF!	#REF!	#REF!	#REF!	#REF!	#REF!	#REF!	#REF!	#REF!	#REF!	#REF!	#REF!	#REF!	#REF!	#REF!	#REF!	#REF!	#REF!	#REF!	#REF!	#REF!	#REF!	#REF!	#REF!	#REF!
#REF!				#REF!												senoB5	#REF!	Petkosni travnik, seno-bale		#REF!	#REF!	#REF!	#REF!	#REF!	#REF!	#REF!	#REF!	#REF!	#REF!	#REF!	#REF!	#REF!	#REF!	#REF!	#REF!	#REF!	#REF!	#REF!	#REF!	#REF!	#REF!	#REF!	#REF!	#REF!	#REF!	#REF!	#REF!	#REF!	#REF!
#REF!				#REF!									#REF!				#REF!	#N/A		#REF!	#REF!	#REF!	#REF!	#REF!	#REF!	#REF!	#REF!	#REF!	#REF!	#REF!	#REF!	#REF!	#REF!	#REF!	#REF!	#REF!	#REF!	#REF!	#REF!	#REF!	#REF!	#REF!	#REF!	#REF!	#REF!	#REF!	#REF!	#REF!	#REF!
#REF!				#REF!									#REF!				#REF!	#N/A		#REF!	#REF!	#REF!	#REF!	#REF!	#REF!	#REF!	#REF!	#REF!	#REF!	#REF!	#REF!	#REF!	#REF!	#REF!	#REF!	#REF!	#REF!	#REF!	#REF!	#REF!	#REF!	#REF!	#REF!	#REF!	#REF!	#REF!	#REF!	#REF!	#REF!
#REF!				#REF!									#REF!				#REF!	#N/A		#REF!	#REF!	#REF!	#REF!	#REF!	#REF!	#REF!	#REF!	#REF!	#REF!	#REF!	#REF!	#REF!	#REF!	#REF!	#REF!	#REF!	#REF!	#REF!	#REF!	#REF!	#REF!	#REF!	#REF!	#REF!	#REF!	#REF!	#REF!	#REF!	#REF!
#REF!				#REF!									#REF!			tsil6	#REF!	Šestkosni travnik, silaža-silos		#REF!	#REF!	#REF!	#REF!	#REF!	#REF!	#REF!	#REF!	#REF!	#REF!	#REF!	#REF!	#REF!	#REF!	#REF!	#REF!	#REF!	#REF!	#REF!	#REF!	#REF!	#REF!	#REF!	#REF!	#REF!	#REF!	#REF!	#REF!	#REF!	#REF!
#REF!				#REF!									#REF!			tsilB6	#REF!	Šestkosni travnik, silaža-bale		#REF!	#REF!	#REF!	#REF!	#REF!	#REF!	#REF!	#REF!	#REF!	#REF!	#REF!	#REF!	#REF!	#REF!	#REF!	#REF!	#REF!	#REF!	#REF!	#REF!	#REF!	#REF!	#REF!	#REF!	#REF!	#REF!	#REF!	#REF!	#REF!	#REF!
#REF!				#REF!									#REF!				#REF!	#N/A		#REF!	#REF!	#REF!	#REF!	#REF!	#REF!	#REF!	#REF!	#REF!	#REF!	#REF!	#REF!	#REF!	#REF!	#REF!	#REF!	#REF!	#REF!	#REF!	#REF!	#REF!	#REF!	#REF!	#REF!	#REF!	#REF!	#REF!	#REF!	#REF!	#REF!
#REF!				#REF!									#REF!				#REF!	#N/A		#REF!	#REF!	#REF!	#REF!	#REF!	#REF!	#REF!	#REF!	#REF!	#REF!	#REF!	#REF!	#REF!	#REF!	#REF!	#REF!	#REF!	#REF!	#REF!	#REF!	#REF!	#REF!	#REF!	#REF!	#REF!	#REF!	#REF!	#REF!	#REF!	#REF!
#REF!				#REF!									#REF!			senoHZ6	#REF!	Šestkosni travnik, seno-dosuševanje		#REF!	#REF!	#REF!	#REF!	#REF!	#REF!	#REF!	#REF!	#REF!	#REF!	#REF!	#REF!	#REF!	#REF!	#REF!	#REF!	#REF!	#REF!	#REF!	#REF!	#REF!	#REF!	#REF!	#REF!	#REF!	#REF!	#REF!	#REF!	#REF!	#REF!
#REF!				#REF!									#REF!			seno6	#REF!	Šestkosni travnik, seno-sušenje na tleh		#REF!	#REF!	#REF!	#REF!	#REF!	#REF!	#REF!	#REF!	#REF!	#REF!	#REF!	#REF!	#REF!	#REF!	#REF!	#REF!	#REF!	#REF!	#REF!	#REF!	#REF!	#REF!	#REF!	#REF!	#REF!	#REF!	#REF!	#REF!	#REF!	#REF!
#REF!				#REF!									#REF!			senoB6	#REF!	Šestkosni travnik, seno-bale		#REF!	#REF!	#REF!	#REF!	#REF!	#REF!	#REF!	#REF!	#REF!	#REF!	#REF!	#REF!	#REF!	#REF!	#REF!	#REF!	#REF!	#REF!	#REF!	#REF!	#REF!	#REF!	#REF!	#REF!	#REF!	#REF!	#REF!	#REF!	#REF!	#REF!
				#REF!									#REF!				#REF!	#N/A		#REF!	#REF!	#REF!	#REF!	#REF!	#REF!	#REF!	#REF!	#REF!	#REF!	#REF!	#REF!	#REF!	#REF!	#REF!	#REF!	#REF!	#REF!	#REF!	#REF!	#REF!	#REF!	#REF!	#REF!	#REF!	#REF!	#REF!	#REF!	#REF!	#REF!
				#REF!									#REF!				#REF!	#N/A		#REF!	#REF!	#REF!	#REF!	#REF!	#REF!	#REF!	#REF!	#REF!	#REF!	#REF!	#REF!	#REF!	#REF!	#REF!	#REF!	#REF!	#REF!	#REF!	#REF!	#REF!	#REF!	#REF!	#REF!	#REF!	#REF!	#REF!	#REF!	#REF!	#REF!
				#REF!									#REF!				#REF!	#N/A	ha	#REF!	#REF!	#REF!	#REF!	#REF!	#REF!	#REF!	#REF!	#REF!	#REF!	#REF!	#REF!	#REF!	#REF!	#REF!	#REF!	#REF!	#REF!	#REF!	#REF!	#REF!	#REF!	#REF!	#REF!	#REF!	#REF!	#REF!	#REF!	#REF!	#REF!
			1	#REF!														Zelenjadartsvo - njive		#REF!	#REF!	#REF!	#REF!	#REF!	#REF!	#REF!	#REF!	#REF!	#REF!	#REF!	#REF!	#REF!	#REF!	#REF!	#REF!	#REF!	#REF!	#REF!	#REF!	#REF!	#REF!	#REF!	#REF!	#REF!	#REF!	#REF!	#REF!	#REF!	#REF!
#REF!	#REF!		2	#REF!												cvetaca	#REF!	Cvetača	ha	#REF!	#REF!	#REF!	#REF!	#REF!	#REF!	#REF!	#REF!	#REF!	#REF!	#REF!	#REF!	#REF!	#REF!	#REF!	#REF!	#REF!	#REF!	#REF!	#REF!	#REF!	#REF!	#REF!	#REF!	#REF!	#REF!	#REF!	#REF!	#REF!	#REF!
#REF!	#REF!		2	#REF!												endivija	#REF!	Radič	ha	#REF!	#REF!	#REF!	#REF!	#REF!	#REF!	#REF!	#REF!	#REF!	#REF!	#REF!	#REF!	#REF!	#REF!	#REF!	#REF!	#REF!	#REF!	#REF!	#REF!	#REF!	#REF!	#REF!	#REF!	#REF!	#REF!	#REF!	#REF!	#REF!	#REF!
#REF!	#REF!		1	#REF!												solata	#REF!	Solata pomladanska, na foliji	ha	#REF!	#REF!	#REF!	#REF!	#REF!	#REF!	#REF!	#REF!	#REF!	#REF!	#REF!	#REF!	#REF!	#REF!	#REF!	#REF!	#REF!	#REF!	#REF!	#REF!	#REF!	#REF!	#REF!	#REF!	#REF!	#REF!	#REF!	#REF!	#REF!	#REF!
#REF!	#REF!		1	#REF!												solataR	#REF!	Solata pomladanska, na foliji, plastenjak	ha	#REF!	#REF!	#REF!	#REF!	#REF!	#REF!	#REF!	#REF!	#REF!	#REF!	#REF!	#REF!	#REF!	#REF!	#REF!	#REF!	#REF!	#REF!	#REF!	#REF!	#REF!	#REF!	#REF!	#REF!	#REF!	#REF!	#REF!	#REF!	#REF!	#REF!
#REF!	#REF!		2	#REF!												kumareS	#REF!	Solatne kumare, plastenjak	ha	#REF!	#REF!	#REF!	#REF!	#REF!	#REF!	#REF!	#REF!	#REF!	#REF!	#REF!	#REF!	#REF!	#REF!	#REF!	#REF!	#REF!	#REF!	#REF!	#REF!	#REF!	#REF!	#REF!	#REF!	#REF!	#REF!	#REF!	#REF!	#REF!	#REF!
#REF!	#REF!		1	#REF!												zelje	#REF!	Zelje	ha	#REF!	#REF!	#REF!	#REF!	#REF!	#REF!	#REF!	#REF!	#REF!	#REF!	#REF!	#REF!	#REF!	#REF!	#REF!	#REF!	#REF!	#REF!	#REF!	#REF!	#REF!	#REF!	#REF!	#REF!	#REF!	#REF!	#REF!	#REF!	#REF!	#REF!
#REF!	#REF!		2	#REF!												paprika	#REF!	Paprika, pridelava zunaj	ha	#REF!	#REF!	#REF!	#REF!	#REF!	#REF!	#REF!	#REF!	#REF!	#REF!	#REF!	#REF!	#REF!	#REF!	#REF!	#REF!	#REF!	#REF!	#REF!	#REF!	#REF!	#REF!	#REF!	#REF!	#REF!	#REF!	#REF!	#REF!	#REF!	#REF!
#REF!	#REF!		2	#REF!												paprikaR	#REF!	Paprika, plastenjak	ha	#REF!	#REF!	#REF!	#REF!	#REF!	#REF!	#REF!	#REF!	#REF!	#REF!	#REF!	#REF!	#REF!	#REF!	#REF!	#REF!	#REF!	#REF!	#REF!	#REF!	#REF!	#REF!	#REF!	#REF!	#REF!	#REF!	#REF!	#REF!	#REF!	#REF!
#REF!	#REF!		1	#REF!												paradiznik	#REF!	Paradižnik, plastenjak	ha	#REF!	#REF!	#REF!	#REF!	#REF!	#REF!	#REF!	#REF!	#REF!	#REF!	#REF!	#REF!	#REF!	#REF!	#REF!	#REF!	#REF!	#REF!	#REF!	#REF!	#REF!	#REF!	#REF!	#REF!	#REF!	#REF!	#REF!	#REF!	#REF!	#REF!
#REF!	#REF!		2	#REF!												korencek	#REF!	Korenček	ha	#REF!	#REF!	#REF!	#REF!	#REF!	#REF!	#REF!	#REF!	#REF!	#REF!	#REF!	#REF!	#REF!	#REF!	#REF!	#REF!	#REF!	#REF!	#REF!	#REF!	#REF!	#REF!	#REF!	#REF!	#REF!	#REF!	#REF!	#REF!	#REF!	#REF!
#REF!	#REF!		1	#REF!												fizolS	#REF!	Fižol, stročji, nizek	ha	#REF!	#REF!	#REF!	#REF!	#REF!	#REF!	#REF!	#REF!	#REF!	#REF!	#REF!	#REF!	#REF!	#REF!	#REF!	#REF!	#REF!	#REF!	#REF!	#REF!	#REF!	#REF!	#REF!	#REF!	#REF!	#REF!	#REF!	#REF!	#REF!	#REF!
#REF!	#REF!		1	#REF!												cebula	#REF!	Čebula, pridelava iz semena, strojno	ha	#REF!	#REF!	#REF!	#REF!	#REF!	#REF!	#REF!	#REF!	#REF!	#REF!	#REF!	#REF!	#REF!	#REF!	#REF!	#REF!	#REF!	#REF!	#REF!	#REF!	#REF!	#REF!	#REF!	#REF!	#REF!	#REF!	#REF!	#REF!	#REF!	#REF!
#REF!	#REF!		2	#REF!												cesen	#REF!	Česen, jesenski	ha	#REF!	#REF!	#REF!	#REF!	#REF!	#REF!	#REF!	#REF!	#REF!	#REF!	#REF!	#REF!	#REF!	#REF!	#REF!	#REF!	#REF!	#REF!	#REF!	#REF!	#REF!	#REF!	#REF!	#REF!	#REF!	#REF!	#REF!	#REF!	#REF!	#REF!
			2	#REF!														Vinogradništvo		#REF!	#REF!	#REF!	#REF!	#REF!	#REF!	#REF!	#REF!	#REF!	#REF!	#REF!	#REF!	#REF!	#REF!	#REF!	#REF!	#REF!	#REF!	#REF!	#REF!	#REF!	#REF!	#REF!	#REF!	#REF!	#REF!	#REF!	#REF!	#REF!	#REF!
#REF!			2	#REF!							#N/A					grozdjeT	#REF!	Vinograd, terasa	ha	#REF!	#REF!	#REF!	#REF!	#REF!	#REF!	#REF!	#REF!	#REF!	#REF!	#REF!	#REF!	#REF!	#REF!	#REF!	#REF!	#REF!	#REF!	#REF!	#REF!	#REF!	#REF!	#REF!	#REF!	#REF!	#REF!	#REF!	#REF!	#REF!	#REF!
#REF!		3198	2	#REF!							#N/A					grozdjeTV	#REF!	Vinograd, terasa - vrhunska kakovost	ha	#REF!	#REF!	#REF!	#REF!	#REF!	#REF!	#REF!	#REF!	#REF!	#REF!	#REF!	#REF!	#REF!	#REF!	#REF!	#REF!	#REF!	#REF!	#REF!	#REF!	#REF!	#REF!	#REF!	#REF!	#REF!	#REF!	#REF!	#REF!	#REF!	#REF!
#REF!	#REF!	3198	2	1														Vinograd, terasa - SKUPAJ	ha
#REF!			2	#REF!							#N/A					grozdjeV	#REF!	Vinograd, vertikala	ha	#REF!	#REF!	#REF!	#REF!	#REF!	#REF!	#REF!	#REF!	#REF!	#REF!	#REF!	#REF!	#REF!	#REF!	#REF!	#REF!	#REF!	#REF!	#REF!	#REF!	#REF!	#REF!	#REF!	#REF!	#REF!	#REF!	#REF!	#REF!	#REF!	#REF!
#REF!			2	#REF!							#N/A					grozdjeVV	#REF!	Vinograd, vertikala - vrhunska kakovost	ha	#REF!	#REF!	#REF!	#REF!	#REF!	#REF!	#REF!	#REF!	#REF!	#REF!	#REF!	#REF!	#REF!	#REF!	#REF!	#REF!	#REF!	#REF!	#REF!	#REF!	#REF!	#REF!	#REF!	#REF!	#REF!	#REF!	#REF!	#REF!	#REF!	#REF!
#REF!	#REF!	8439	2	1														Vinograd, vertikala - SKUPAJ	ha
				#REF!												vino	#REF!	Odprto vino	ha	#REF!	#REF!	#REF!	#REF!	#REF!	#REF!	#REF!	#REF!	#REF!	#REF!	#REF!	#REF!	#REF!	#REF!	#REF!	#REF!	#REF!	#REF!	#REF!	#REF!	#REF!	#REF!	#REF!	#REF!	#REF!	#REF!	#REF!	#REF!	#REF!	#REF!
				#REF!												VinoK	#REF!	Kakovostno vino	ha	#REF!	#REF!	#REF!	#REF!	#REF!	#REF!	#REF!	#REF!	#REF!	#REF!	#REF!	#REF!	#REF!	#REF!	#REF!	#REF!	#REF!	#REF!	#REF!	#REF!	#REF!	#REF!	#REF!	#REF!	#REF!	#REF!	#REF!	#REF!	#REF!	#REF!
				#REF!												vinoV	#REF!	Vrhunsko vino	ha	#REF!	#REF!	#REF!	#REF!	#REF!	#REF!	#REF!	#REF!	#REF!	#REF!	#REF!	#REF!	#REF!	#REF!	#REF!	#REF!	#REF!	#REF!	#REF!	#REF!	#REF!	#REF!	#REF!	#REF!	#REF!	#REF!	#REF!	#REF!	#REF!	#REF!
			1	#REF!	#REF!	#REF!	#REF!	#REF!	#REF!		#N/A							Sadjarstvo		#REF!	#REF!	#REF!	#REF!	#REF!	#REF!	#REF!	#REF!	#REF!	#REF!	#REF!	#REF!	#REF!	#REF!	#REF!	#REF!	#REF!	#REF!	#REF!	#REF!	#REF!	#REF!	#REF!	#REF!	#REF!	#REF!	#REF!	#REF!	#REF!	#REF!
#REF!	#REF!	2355	1	#REF!	#REF!	#REF!	#REF!	#REF!	#REF!		#N/A					jabolka	#REF!	Jabolka	ha	#REF!	#REF!	#REF!	#REF!	#REF!	#REF!	#REF!	#REF!	#REF!	#REF!	#REF!	#REF!	#REF!	#REF!	#REF!	#REF!	#REF!	#REF!	#REF!	#REF!	#REF!	#REF!	#REF!	#REF!	#REF!	#REF!	#REF!	#REF!	#REF!	#REF!
#REF!	#REF!	273	1	#REF!	#REF!	#REF!	#REF!	#REF!	#REF!		#N/A					breskve	#REF!	Breskve namizne	ha	#REF!	#REF!	#REF!	#REF!	#REF!	#REF!	#REF!	#REF!	#REF!	#REF!	#REF!	#REF!	#REF!	#REF!	#REF!	#REF!	#REF!	#REF!	#REF!	#REF!	#REF!	#REF!	#REF!	#REF!	#REF!	#REF!	#REF!	#REF!	#REF!	#REF!
#REF!	#REF!	186	1	#REF!	#REF!	#REF!	#REF!	#REF!	#REF!		#N/A					cesnje	#REF!	Češnje	ha	#REF!	#REF!	#REF!	#REF!	#REF!	#REF!	#REF!	#REF!	#REF!	#REF!	#REF!	#REF!	#REF!	#REF!	#REF!	#REF!	#REF!	#REF!	#REF!	#REF!	#REF!	#REF!	#REF!	#REF!	#REF!	#REF!	#REF!	#REF!	#REF!	#REF!
#REF!	#REF!		1	#REF!	#REF!	#REF!	#REF!	#REF!	#REF!		#N/A					indjab	#REF!	Travniški nasad jablan	ha	#REF!	#REF!	#REF!	#REF!	#REF!	#REF!	#REF!	#REF!	#REF!	#REF!	#REF!	#REF!	#REF!	#REF!	#REF!	#REF!	#REF!	#REF!	#REF!	#REF!	#REF!	#REF!	#REF!	#REF!	#REF!	#REF!	#REF!	#REF!	#REF!	#REF!
#REF!	#REF!	107	1	#REF!	#REF!	#REF!	#REF!	#REF!	#REF!		#N/A					kaki	#REF!	Kaki	ha	#REF!	#REF!	#REF!	#REF!	#REF!	#REF!	#REF!	#REF!	#REF!	#REF!	#REF!	#REF!	#REF!	#REF!	#REF!	#REF!	#REF!	#REF!	#REF!	#REF!	#REF!	#REF!	#REF!	#REF!	#REF!	#REF!	#REF!	#REF!	#REF!	#REF!
#REF!	#REF!	1200	1	#REF!	#REF!	#REF!	#REF!	#REF!	#REF!		#N/A					oljke	#REF!	Oljke za olje	ha	#REF!	#REF!	#REF!	#REF!	#REF!	#REF!	#REF!	#REF!	#REF!	#REF!	#REF!	#REF!	#REF!	#REF!	#REF!	#REF!	#REF!	#REF!	#REF!	#REF!	#REF!	#REF!	#REF!	#REF!	#REF!	#REF!	#REF!	#REF!	#REF!	#REF!
#REF!	#REF!	339	1	#REF!	#REF!	#REF!	#REF!	#REF!	#REF!		#N/A					orehi	#REF!	Orehi	ha	#REF!	#REF!	#REF!	#REF!	#REF!	#REF!	#REF!	#REF!	#REF!	#REF!	#REF!	#REF!	#REF!	#REF!	#REF!	#REF!	#REF!	#REF!	#REF!	#REF!	#REF!	#REF!	#REF!	#REF!	#REF!	#REF!	#REF!	#REF!	#REF!	#REF!
#REF!	#REF!	224	1	#REF!	#REF!	#REF!	#REF!	#REF!	#REF!		#N/A					amborovnice	#REF!	Jagodičje	ha	#REF!	#REF!	#REF!	#REF!	#REF!	#REF!	#REF!	#REF!	#REF!	#REF!	#REF!	#REF!	#REF!	#REF!	#REF!	#REF!	#REF!	#REF!	#REF!	#REF!	#REF!	#REF!	#REF!	#REF!	#REF!	#REF!	#REF!	#REF!	#REF!	#REF!
#REF!				#REF!	#REF!	#REF!	#REF!	#REF!	#REF!				#REF!			hruske	#REF!	Hruške	ha	#REF!	#REF!	#REF!	#REF!	#REF!	#REF!	#REF!	#REF!	#REF!	#REF!	#REF!	#REF!	#REF!	#REF!	#REF!	#REF!	#REF!	#REF!	#REF!	#REF!	#REF!	#REF!	#REF!	#REF!	#REF!	#REF!	#REF!	#REF!	#REF!	#REF!
													#REF!
			1	1							#N/A				Obdelovalne površine			Obdelovalne površine
				1
#REF!	#REF!	488400	1	1	#REF!	#REF!	#REF!	#REF!	#REF!		#N/A	#N/A						KZU	ha	#REF!	#REF!	#REF!	#REF!	#REF!	#REF!	#REF!	#REF!	#REF!	#REF!	#REF!	#REF!	#REF!	#REF!	#REF!	#REF!	#REF!	#REF!	#REF!	#REF!	#REF!	#REF!	#REF!	#REF!	#REF!	#REF!	#REF!	#REF!	#REF!	#REF!
#REF!				#REF!	#REF!	#REF!	#REF!	#REF!	#REF!							Lastne obdelovalne površine - Njive		Lastne njive	ha	#REF!	#REF!	#REF!	#REF!	#REF!	#REF!	#REF!	#REF!	#REF!	#REF!	#REF!	#REF!	#REF!	#REF!	#REF!	#REF!	#REF!	#REF!	#REF!	#REF!	#REF!	#REF!	#REF!	#REF!	#REF!	#REF!	#REF!	#REF!	#REF!	#REF!
#REF!	#REF!	175120	1	1							#N/A							NJIVE	ha
#REF!	#REF!	285060	1	1							#N/A							TRAVNIK	ha
#REF!	#REF!	16000	1	1							#N/A							VINOGRAD	ha
#REF!	#REF!	4125	1	1							#N/A							SADOVANJAK	ha
#REF!				#REF!	#REF!	#REF!	#REF!	#REF!	#REF!							Lastne obdelovalne površine - Trajni travniki		Lastni trajni travniki	ha	#REF!	#REF!	#REF!	#REF!	#REF!	#REF!	#REF!	#REF!	#REF!	#REF!	#REF!	#REF!	#REF!	#REF!	#REF!	#REF!	#REF!	#REF!	#REF!	#REF!	#REF!	#REF!	#REF!	#REF!	#REF!	#REF!	#REF!	#REF!	#REF!	#REF!
				#REF!	#REF!	#REF!	#REF!	#REF!	#REF!				#REF!			Lastne obdelovalne površine - Pašniki		- od tega pašniki	ha	#REF!	#REF!	#REF!	#REF!	#REF!	#REF!	#REF!	#REF!	#REF!	#REF!	#REF!	#REF!	#REF!	#REF!	#REF!	#REF!	#REF!	#REF!	#REF!	#REF!	#REF!	#REF!	#REF!	#REF!	#REF!	#REF!	#REF!	#REF!	#REF!	#REF!
#REF!				#REF!	#REF!	#REF!	#REF!	#REF!	#REF!							Lastne obdelovalne površine - Sadovnjak_I		Intenzivni sadovnjak	ha	#REF!	#REF!	#REF!	#REF!	#REF!	#REF!	#REF!	#REF!	#REF!	#REF!	#REF!	#REF!	#REF!	#REF!	#REF!	#REF!	#REF!	#REF!	#REF!	#REF!	#REF!	#REF!	#REF!	#REF!	#REF!	#REF!	#REF!	#REF!	#REF!	#REF!
#REF!				#REF!	#REF!	#REF!	#REF!	#REF!	#REF!				#REF!			Lastne obdelovalne površine - Sadovnjak_E		Ekstenzivni sadovnjak	ha	#REF!	#REF!	#REF!	#REF!	#REF!	#REF!	#REF!	#REF!	#REF!	#REF!	#REF!	#REF!	#REF!	#REF!	#REF!	#REF!	#REF!	#REF!	#REF!	#REF!	#REF!	#REF!	#REF!	#REF!	#REF!	#REF!	#REF!	#REF!	#REF!	#REF!
#REF!				#REF!	#REF!	#REF!	#REF!	#REF!	#REF!							Lastne obdelovalne površine - Vinograd		Vinograd	ha	#REF!	#REF!	#REF!	#REF!	#REF!	#REF!	#REF!	#REF!	#REF!	#REF!	#REF!	#REF!	#REF!	#REF!	#REF!	#REF!	#REF!	#REF!	#REF!	#REF!	#REF!	#REF!	#REF!	#REF!	#REF!	#REF!	#REF!	#REF!	#REF!	#REF!
#REF!	#REF!		1	#REF!	#REF!	#REF!	#REF!	#REF!	#REF!		#N/A					Lastne obdelovalne površine - Hmeljišče		Hmeljišče	ha	#REF!	#REF!	#REF!	#REF!	#REF!	#REF!	#REF!	#REF!	#REF!	#REF!	#REF!	#REF!	#REF!	#REF!	#REF!	#REF!	#REF!	#REF!	#REF!	#REF!	#REF!	#REF!	#REF!	#REF!	#REF!	#REF!	#REF!	#REF!	#REF!	#REF!
#REF!			2	#REF!	#REF!	#REF!	#REF!	#REF!	#REF!		#N/A				PAZI DRUGAČE	Najem obdelovalnih površin - MAX najem NJIVE		Njive najem	ha	#REF!	#REF!	#REF!	#REF!	#REF!	#REF!	#REF!	#REF!	#REF!	#REF!	#REF!	#REF!	#REF!	#REF!	#REF!	#REF!	#REF!	#REF!	#REF!	#REF!	#REF!	#REF!	#REF!	#REF!	#REF!	#REF!	#REF!	#REF!	#REF!	#REF!
#REF!			2	#REF!	#REF!	#REF!	#REF!	#REF!	#REF!		#N/A				PAZI DRUGAČE	Najem obdelovalnih površin - MAX najem TRAVNIKI		Travniki najem	ha	#REF!	#REF!	#REF!	#REF!	#REF!	#REF!	#REF!	#REF!	#REF!	#REF!	#REF!	#REF!	#REF!	#REF!	#REF!	#REF!	#REF!	#REF!	#REF!	#REF!	#REF!	#REF!	#REF!	#REF!	#REF!	#REF!	#REF!	#REF!	#REF!	#REF!
#REF!			2	#REF!	#REF!	#REF!	#REF!	#REF!	#REF!		#N/A				PAZI DRUGAČE	Najem obdelovalnih površin - MAX najem SADOVNJAK		Najem sadovnjaka	ha	#REF!	#REF!	#REF!	#REF!	#REF!	#REF!	#REF!	#REF!	#REF!	#REF!	#REF!	#REF!	#REF!	#REF!	#REF!	#REF!	#REF!	#REF!	#REF!	#REF!	#REF!	#REF!	#REF!	#REF!	#REF!	#REF!	#REF!	#REF!	#REF!	#REF!
#REF!			2	#REF!	#REF!	#REF!	#REF!	#REF!	#REF!		#N/A				PAZI DRUGAČE	Najem obdelovalnih površin - MAX najem VINOGRAD		Najem vinograda	ha	#REF!	#REF!	#REF!	#REF!	#REF!	#REF!	#REF!	#REF!	#REF!	#REF!	#REF!	#REF!	#REF!	#REF!	#REF!	#REF!	#REF!	#REF!	#REF!	#REF!	#REF!	#REF!	#REF!	#REF!	#REF!	#REF!	#REF!	#REF!	#REF!	#REF!
				0									#REF!
				#REF!														Nakup močne krme
				#REF!	#REF!	#REF!	#REF!	#REF!	#REF!		#N/A					jecmenN		jecmenN	t	#REF!	#REF!	#REF!	#REF!	#REF!	#REF!	#REF!	#REF!	#REF!	#REF!	#REF!	#REF!	#REF!	#REF!	#REF!	#REF!	#REF!	#REF!	#REF!	#REF!	#REF!	#REF!	#REF!	#REF!	#REF!	#REF!	#REF!	#REF!	#REF!	#REF!
				#REF!	#REF!	#REF!	#REF!	#REF!	#REF!		#N/A	#N/A				koruzaN		koruzaN	t	#REF!	#REF!	#REF!	#REF!	#REF!	#REF!	#REF!	#REF!	#REF!	#REF!	#REF!	#REF!	#REF!	#REF!	#REF!	#REF!	#REF!	#REF!	#REF!	#REF!	#REF!	#REF!	#REF!	#REF!	#REF!	#REF!	#REF!	#REF!	#REF!	#REF!
				#REF!	#REF!	#REF!	#REF!	#REF!	#REF!		#N/A		#REF!			ovesN		ovesN	t	#REF!	#REF!	#REF!	#REF!	#REF!	#REF!	#REF!	#REF!	#REF!	#REF!	#REF!	#REF!	#REF!	#REF!	#REF!	#REF!	#REF!	#REF!	#REF!	#REF!	#REF!	#REF!	#REF!	#REF!	#REF!	#REF!	#REF!	#REF!	#REF!	#REF!
				#REF!	#REF!	#REF!	#REF!	#REF!	#REF!		#N/A		#REF!			pšenicaN		pšenicaN	t	#REF!	#REF!	#REF!	#REF!	#REF!	#REF!	#REF!	#REF!	#REF!	#REF!	#REF!	#REF!	#REF!	#REF!	#REF!	#REF!	#REF!	#REF!	#REF!	#REF!	#REF!	#REF!	#REF!	#REF!	#REF!	#REF!	#REF!	#REF!	#REF!	#REF!
				#REF!	#REF!	#REF!	#REF!	#REF!	#REF!		#N/A		#REF!			ržN		ržN	t	#REF!	#REF!	#REF!	#REF!	#REF!	#REF!	#REF!	#REF!	#REF!	#REF!	#REF!	#REF!	#REF!	#REF!	#REF!	#REF!	#REF!	#REF!	#REF!	#REF!	#REF!	#REF!	#REF!	#REF!	#REF!	#REF!	#REF!	#REF!	#REF!	#REF!
				#REF!	#REF!	#REF!	#REF!	#REF!	#REF!		#N/A		#REF!			tritikalaN		tritikalaN	t	#REF!	#REF!	#REF!	#REF!	#REF!	#REF!	#REF!	#REF!	#REF!	#REF!	#REF!	#REF!	#REF!	#REF!	#REF!	#REF!	#REF!	#REF!	#REF!	#REF!	#REF!	#REF!	#REF!	#REF!	#REF!	#REF!	#REF!	#REF!	#REF!	#REF!
				#REF!	#REF!	#REF!	#REF!	#REF!	#REF!		#N/A		#REF!			oljrep		oljrep	t	#REF!	#REF!	#REF!	#REF!	#REF!	#REF!	#REF!	#REF!	#REF!	#REF!	#REF!	#REF!	#REF!	#REF!	#REF!	#REF!	#REF!	#REF!	#REF!	#REF!	#REF!	#REF!	#REF!	#REF!	#REF!	#REF!	#REF!	#REF!	#REF!	#REF!
				#REF!	#REF!	#REF!	#REF!	#REF!	#REF!		#N/A		#REF!			sojaN		sojaN	t	#REF!	#REF!	#REF!	#REF!	#REF!	#REF!	#REF!	#REF!	#REF!	#REF!	#REF!	#REF!	#REF!	#REF!	#REF!	#REF!	#REF!	#REF!	#REF!	#REF!	#REF!	#REF!	#REF!	#REF!	#REF!	#REF!	#REF!	#REF!	#REF!	#REF!
				#REF!	#REF!	#REF!	#REF!	#REF!	#REF!		#N/A		#REF!			silkorzrnje		silkorzrnje	t	#REF!	#REF!	#REF!	#REF!	#REF!	#REF!	#REF!	#REF!	#REF!	#REF!	#REF!	#REF!	#REF!	#REF!	#REF!	#REF!	#REF!	#REF!	#REF!	#REF!	#REF!	#REF!	#REF!	#REF!	#REF!	#REF!	#REF!	#REF!	#REF!	#REF!
				#REF!	#REF!	#REF!	#REF!	#REF!	#REF!		#N/A					sonctropN		sonctropN	t	#REF!	#REF!	#REF!	#REF!	#REF!	#REF!	#REF!	#REF!	#REF!	#REF!	#REF!	#REF!	#REF!	#REF!	#REF!	#REF!	#REF!	#REF!	#REF!	#REF!	#REF!	#REF!	#REF!	#REF!	#REF!	#REF!	#REF!	#REF!	#REF!	#REF!
				#REF!	#REF!	#REF!	#REF!	#REF!	#REF!		#N/A		#REF!			soncpog		soncpog	t	#REF!	#REF!	#REF!	#REF!	#REF!	#REF!	#REF!	#REF!	#REF!	#REF!	#REF!	#REF!	#REF!	#REF!	#REF!	#REF!	#REF!	#REF!	#REF!	#REF!	#REF!	#REF!	#REF!	#REF!	#REF!	#REF!	#REF!	#REF!	#REF!	#REF!
				#REF!	#REF!	#REF!	#REF!	#REF!	#REF!		#N/A		#REF!			reppog		reppog	t	#REF!	#REF!	#REF!	#REF!	#REF!	#REF!	#REF!	#REF!	#REF!	#REF!	#REF!	#REF!	#REF!	#REF!	#REF!	#REF!	#REF!	#REF!	#REF!	#REF!	#REF!	#REF!	#REF!	#REF!	#REF!	#REF!	#REF!	#REF!	#REF!	#REF!
				#REF!	#REF!	#REF!	#REF!	#REF!	#REF!		#N/A					reptropN		reptropN	t	#REF!	#REF!	#REF!	#REF!	#REF!	#REF!	#REF!	#REF!	#REF!	#REF!	#REF!	#REF!	#REF!	#REF!	#REF!	#REF!	#REF!	#REF!	#REF!	#REF!	#REF!	#REF!	#REF!	#REF!	#REF!	#REF!	#REF!	#REF!	#REF!	#REF!
				#REF!	#REF!	#REF!	#REF!	#REF!	#REF!		#N/A					sojtropN		sojtropN	t	#REF!	#REF!	#REF!	#REF!	#REF!	#REF!	#REF!	#REF!	#REF!	#REF!	#REF!	#REF!	#REF!	#REF!	#REF!	#REF!	#REF!	#REF!	#REF!	#REF!	#REF!	#REF!	#REF!	#REF!	#REF!	#REF!	#REF!	#REF!	#REF!	#REF!
				#REF!	#REF!	#REF!	#REF!	#REF!	#REF!		#N/A		#REF!			sojtrop 44		sojtrop 44	t	#REF!	#REF!	#REF!	#REF!	#REF!	#REF!	#REF!	#REF!	#REF!	#REF!	#REF!	#REF!	#REF!	#REF!	#REF!	#REF!	#REF!	#REF!	#REF!	#REF!	#REF!	#REF!	#REF!	#REF!	#REF!	#REF!	#REF!	#REF!	#REF!	#REF!
				#REF!	#REF!	#REF!	#REF!	#REF!	#REF!		#N/A		#REF!			K18		K18	t	#REF!	#REF!	#REF!	#REF!	#REF!	#REF!	#REF!	#REF!	#REF!	#REF!	#REF!	#REF!	#REF!	#REF!	#REF!	#REF!	#REF!	#REF!	#REF!	#REF!	#REF!	#REF!	#REF!	#REF!	#REF!	#REF!	#REF!	#REF!	#REF!	#REF!
				#REF!	#REF!	#REF!	#REF!	#REF!	#REF!		#N/A		#REF!			K19		K19	t	#REF!	#REF!	#REF!	#REF!	#REF!	#REF!	#REF!	#REF!	#REF!	#REF!	#REF!	#REF!	#REF!	#REF!	#REF!	#REF!	#REF!	#REF!	#REF!	#REF!	#REF!	#REF!	#REF!	#REF!	#REF!	#REF!	#REF!	#REF!	#REF!	#REF!
				#REF!	#REF!	#REF!	#REF!	#REF!	#REF!		#N/A		#REF!			K pašni		K pašni	t	#REF!	#REF!	#REF!	#REF!	#REF!	#REF!	#REF!	#REF!	#REF!	#REF!	#REF!	#REF!	#REF!	#REF!	#REF!	#REF!	#REF!	#REF!	#REF!	#REF!	#REF!	#REF!	#REF!	#REF!	#REF!	#REF!	#REF!	#REF!	#REF!	#REF!
				#REF!	#REF!	#REF!	#REF!	#REF!	#REF!		#N/A		#REF!			K19 brik		K19 brik	t	#REF!	#REF!	#REF!	#REF!	#REF!	#REF!	#REF!	#REF!	#REF!	#REF!	#REF!	#REF!	#REF!	#REF!	#REF!	#REF!	#REF!	#REF!	#REF!	#REF!	#REF!	#REF!	#REF!	#REF!	#REF!	#REF!	#REF!	#REF!	#REF!	#REF!
				#REF!	#REF!	#REF!	#REF!	#REF!	#REF!		#N/A		#REF!			K22 brik		K22 brik	t	#REF!	#REF!	#REF!	#REF!	#REF!	#REF!	#REF!	#REF!	#REF!	#REF!	#REF!	#REF!	#REF!	#REF!	#REF!	#REF!	#REF!	#REF!	#REF!	#REF!	#REF!	#REF!	#REF!	#REF!	#REF!	#REF!	#REF!	#REF!	#REF!	#REF!
				#REF!	#REF!	#REF!	#REF!	#REF!	#REF!		#N/A		#REF!			K TOP brik 40		K TOP brik 40	t	#REF!	#REF!	#REF!	#REF!	#REF!	#REF!	#REF!	#REF!	#REF!	#REF!	#REF!	#REF!	#REF!	#REF!	#REF!	#REF!	#REF!	#REF!	#REF!	#REF!	#REF!	#REF!	#REF!	#REF!	#REF!	#REF!	#REF!	#REF!	#REF!	#REF!
				#REF!	#REF!	#REF!	#REF!	#REF!	#REF!		#N/A		#REF!			K TOP brik 60		K TOP brik 60	t	#REF!	#REF!	#REF!	#REF!	#REF!	#REF!	#REF!	#REF!	#REF!	#REF!	#REF!	#REF!	#REF!	#REF!	#REF!	#REF!	#REF!	#REF!	#REF!	#REF!	#REF!	#REF!	#REF!	#REF!	#REF!	#REF!	#REF!	#REF!	#REF!	#REF!
				#REF!	#REF!	#REF!	#REF!	#REF!	#REF!		#N/A					krmakoz		Močna krma za koze	t	#REF!	#REF!	#REF!	#REF!	#REF!	#REF!	#REF!	#REF!	#REF!	#REF!	#REF!	#REF!	#REF!	#REF!	#REF!	#REF!	#REF!	#REF!	#REF!	#REF!	#REF!	#REF!	#REF!	#REF!	#REF!	#REF!	#REF!	#REF!	#REF!	#REF!
				#REF!	#REF!	#REF!	#REF!	#REF!	#REF!		#N/A		#REF!			Energijsko krmilo		Energijsko krmilo	t	#REF!	#REF!	#REF!	#REF!	#REF!	#REF!	#REF!	#REF!	#REF!	#REF!	#REF!	#REF!	#REF!	#REF!	#REF!	#REF!	#REF!	#REF!	#REF!	#REF!	#REF!	#REF!	#REF!	#REF!	#REF!	#REF!	#REF!	#REF!	#REF!	#REF!
				#REF!	#REF!	#REF!	#REF!	#REF!	#REF!		#N/A		#REF!			Beljakovinsko krmilo		Beljakovinsko krmilo	t	#REF!	#REF!	#REF!	#REF!	#REF!	#REF!	#REF!	#REF!	#REF!	#REF!	#REF!	#REF!	#REF!	#REF!	#REF!	#REF!	#REF!	#REF!	#REF!	#REF!	#REF!	#REF!	#REF!	#REF!	#REF!	#REF!	#REF!	#REF!	#REF!	#REF!
				#REF!	#REF!	#REF!	#REF!	#REF!	#REF!		#N/A		#REF!			K protiketozni		K protiketozni	t	#REF!	#REF!	#REF!	#REF!	#REF!	#REF!	#REF!	#REF!	#REF!	#REF!	#REF!	#REF!	#REF!	#REF!	#REF!	#REF!	#REF!	#REF!	#REF!	#REF!	#REF!	#REF!	#REF!	#REF!	#REF!	#REF!	#REF!	#REF!	#REF!	#REF!
				#REF!	#REF!	#REF!	#REF!	#REF!	#REF!		#N/A		#REF!			tlpit1		tlpit1	t	#REF!	#REF!	#REF!	#REF!	#REF!	#REF!	#REF!	#REF!	#REF!	#REF!	#REF!	#REF!	#REF!	#REF!	#REF!	#REF!	#REF!	#REF!	#REF!	#REF!	#REF!	#REF!	#REF!	#REF!	#REF!	#REF!	#REF!	#REF!	#REF!	#REF!
				#REF!	#REF!	#REF!	#REF!	#REF!	#REF!		#N/A		#REF!			tlpit2		tlpit2	t	#REF!	#REF!	#REF!	#REF!	#REF!	#REF!	#REF!	#REF!	#REF!	#REF!	#REF!	#REF!	#REF!	#REF!	#REF!	#REF!	#REF!	#REF!	#REF!	#REF!	#REF!	#REF!	#REF!	#REF!	#REF!	#REF!	#REF!	#REF!	#REF!	#REF!
				#REF!	#REF!	#REF!	#REF!	#REF!	#REF!		#N/A		#REF!			tlstarter		tlstarter	t	#REF!	#REF!	#REF!	#REF!	#REF!	#REF!	#REF!	#REF!	#REF!	#REF!	#REF!	#REF!	#REF!	#REF!	#REF!	#REF!	#REF!	#REF!	#REF!	#REF!	#REF!	#REF!	#REF!	#REF!	#REF!	#REF!	#REF!	#REF!	#REF!	#REF!
				#REF!	#REF!	#REF!	#REF!	#REF!	#REF!		#N/A		#REF!			Superkoncentrati za govedo		Superkoncentrati za govedo	t	#REF!	#REF!	#REF!	#REF!	#REF!	#REF!	#REF!	#REF!	#REF!	#REF!	#REF!	#REF!	#REF!	#REF!	#REF!	#REF!	#REF!	#REF!	#REF!	#REF!	#REF!	#REF!	#REF!	#REF!	#REF!	#REF!	#REF!	#REF!	#REF!	#REF!
				#REF!	#REF!	#REF!	#REF!	#REF!	#REF!		#N/A		#REF!			BIK PIT 45 SUPER		BIK PIT 45 SUPER	t	#REF!	#REF!	#REF!	#REF!	#REF!	#REF!	#REF!	#REF!	#REF!	#REF!	#REF!	#REF!	#REF!	#REF!	#REF!	#REF!	#REF!	#REF!	#REF!	#REF!	#REF!	#REF!	#REF!	#REF!	#REF!	#REF!	#REF!	#REF!	#REF!	#REF!
				#REF!	#REF!	#REF!	#REF!	#REF!	#REF!		#N/A		#REF!			K 34 SUPER		K 34 SUPER	t	#REF!	#REF!	#REF!	#REF!	#REF!	#REF!	#REF!	#REF!	#REF!	#REF!	#REF!	#REF!	#REF!	#REF!	#REF!	#REF!	#REF!	#REF!	#REF!	#REF!	#REF!	#REF!	#REF!	#REF!	#REF!	#REF!	#REF!	#REF!	#REF!	#REF!
				#REF!	#REF!	#REF!	#REF!	#REF!	#REF!		#N/A		#REF!			sol		sol	t	#REF!	#REF!	#REF!	#REF!	#REF!	#REF!	#REF!	#REF!	#REF!	#REF!	#REF!	#REF!	#REF!	#REF!	#REF!	#REF!	#REF!	#REF!	#REF!	#REF!	#REF!	#REF!	#REF!	#REF!	#REF!	#REF!	#REF!	#REF!	#REF!	#REF!
				#REF!	#REF!	#REF!	#REF!	#REF!	#REF!		#N/A		#REF!			minvit		minvit	t	#REF!	#REF!	#REF!	#REF!	#REF!	#REF!	#REF!	#REF!	#REF!	#REF!	#REF!	#REF!	#REF!	#REF!	#REF!	#REF!	#REF!	#REF!	#REF!	#REF!	#REF!	#REF!	#REF!	#REF!	#REF!	#REF!	#REF!	#REF!	#REF!	#REF!
				#REF!	#REF!	#REF!	#REF!	#REF!	#REF!		#N/A		#REF!			rumisal3		rumisal3	t	#REF!	#REF!	#REF!	#REF!	#REF!	#REF!	#REF!	#REF!	#REF!	#REF!	#REF!	#REF!	#REF!	#REF!	#REF!	#REF!	#REF!	#REF!	#REF!	#REF!	#REF!	#REF!	#REF!	#REF!	#REF!	#REF!	#REF!	#REF!	#REF!	#REF!
				#REF!	#REF!	#REF!	#REF!	#REF!	#REF!		#N/A					dopkonc		dopkonc	t	#REF!	#REF!	#REF!	#REF!	#REF!	#REF!	#REF!	#REF!	#REF!	#REF!	#REF!	#REF!	#REF!	#REF!	#REF!	#REF!	#REF!	#REF!	#REF!	#REF!	#REF!	#REF!	#REF!	#REF!	#REF!	#REF!	#REF!	#REF!	#REF!	#REF!
				#REF!	#REF!	#REF!	#REF!	#REF!	#REF!		#N/A					dopkoncS		dopkoncS	t	#REF!	#REF!	#REF!	#REF!	#REF!	#REF!	#REF!	#REF!	#REF!	#REF!	#REF!	#REF!	#REF!	#REF!	#REF!	#REF!	#REF!	#REF!	#REF!	#REF!	#REF!	#REF!	#REF!	#REF!	#REF!	#REF!	#REF!	#REF!	#REF!	#REF!
				#REF!	#REF!	#REF!	#REF!	#REF!	#REF!		#N/A					Pust		Pust	t	#REF!	#REF!	#REF!	#REF!	#REF!	#REF!	#REF!	#REF!	#REF!	#REF!	#REF!	#REF!	#REF!	#REF!	#REF!	#REF!	#REF!	#REF!	#REF!	#REF!	#REF!	#REF!	#REF!	#REF!	#REF!	#REF!	#REF!	#REF!	#REF!	#REF!
				#REF!	#REF!	#REF!	#REF!	#REF!	#REF!		#N/A					Pugr		Pugr	t	#REF!	#REF!	#REF!	#REF!	#REF!	#REF!	#REF!	#REF!	#REF!	#REF!	#REF!	#REF!	#REF!	#REF!	#REF!	#REF!	#REF!	#REF!	#REF!	#REF!	#REF!	#REF!	#REF!	#REF!	#REF!	#REF!	#REF!	#REF!	#REF!	#REF!
				#REF!	#REF!	#REF!	#REF!	#REF!	#REF!		#N/A		#REF!			BEK1		BEK1	t	#REF!	#REF!	#REF!	#REF!	#REF!	#REF!	#REF!	#REF!	#REF!	#REF!	#REF!	#REF!	#REF!	#REF!	#REF!	#REF!	#REF!	#REF!	#REF!	#REF!	#REF!	#REF!	#REF!	#REF!	#REF!	#REF!	#REF!	#REF!	#REF!	#REF!
				#REF!	#REF!	#REF!	#REF!	#REF!	#REF!		#N/A		#REF!			BEK2		BEK2	t	#REF!	#REF!	#REF!	#REF!	#REF!	#REF!	#REF!	#REF!	#REF!	#REF!	#REF!	#REF!	#REF!	#REF!	#REF!	#REF!	#REF!	#REF!	#REF!	#REF!	#REF!	#REF!	#REF!	#REF!	#REF!	#REF!	#REF!	#REF!	#REF!	#REF!
				0									#REF!
				#REF!														Prodaja močne krme
				#REF!	#REF!	#REF!	#REF!	#REF!	#REF!				#REF!			jecmenT		Ječmen	t	#REF!	#REF!	#REF!	#REF!	#REF!	#REF!	#REF!	#REF!	#REF!	#REF!	#REF!	#REF!	#REF!	#REF!	#REF!	#REF!	#REF!	#REF!	#REF!	#REF!	#REF!	#REF!	#REF!	#REF!	#REF!	#REF!	#REF!	#REF!	#REF!	#REF!
			PAZI!! Druga enačba!	#REF!	#REF!	#REF!	#REF!	#REF!	#REF!							koruza		Koruza	t	#REF!	#REF!	#REF!	#REF!	#REF!	#REF!	#REF!	#REF!	#REF!	#REF!	#REF!	#REF!	#REF!	#REF!	#REF!	#REF!	#REF!	#REF!	#REF!	#REF!	#REF!	#REF!	#REF!	#REF!	#REF!	#REF!	#REF!	#REF!	#REF!	#REF!
				#REF!	#REF!	#REF!	#REF!	#REF!	#REF!				#REF!			oves		Oves	t	#REF!	#REF!	#REF!	#REF!	#REF!	#REF!	#REF!	#REF!	#REF!	#REF!	#REF!	#REF!	#REF!	#REF!	#REF!	#REF!	#REF!	#REF!	#REF!	#REF!	#REF!	#REF!	#REF!	#REF!	#REF!	#REF!	#REF!	#REF!	#REF!	#REF!
			PAZI!! Druga enačba!	#REF!	#REF!	#REF!	#REF!	#REF!	#REF!				#REF!			Psenica		Pšenica	t	#REF!	#REF!	#REF!	#REF!	#REF!	#REF!	#REF!	#REF!	#REF!	#REF!	#REF!	#REF!	#REF!	#REF!	#REF!	#REF!	#REF!	#REF!	#REF!	#REF!	#REF!	#REF!	#REF!	#REF!	#REF!	#REF!	#REF!	#REF!	#REF!	#REF!
			PAZI!! Druga enačba!	#REF!	#REF!	#REF!	#REF!	#REF!	#REF!				#REF!			tritikala		Tritikala	t	#REF!	#REF!	#REF!	#REF!	#REF!	#REF!	#REF!	#REF!	#REF!	#REF!	#REF!	#REF!	#REF!	#REF!	#REF!	#REF!	#REF!	#REF!	#REF!	#REF!	#REF!	#REF!	#REF!	#REF!	#REF!	#REF!	#REF!	#REF!	#REF!	#REF!
				#REF!	#REF!	#REF!	#REF!	#REF!	#REF!				#REF!			rž		Rž	t	#REF!	#REF!	#REF!	#REF!	#REF!	#REF!	#REF!	#REF!	#REF!	#REF!	#REF!	#REF!	#REF!	#REF!	#REF!	#REF!	#REF!	#REF!	#REF!	#REF!	#REF!	#REF!	#REF!	#REF!	#REF!	#REF!	#REF!	#REF!	#REF!	#REF!
				#REF!	#REF!	#REF!	#REF!	#REF!	#REF!				#REF!			oljrep		Oljna repica	t	#REF!	#REF!	#REF!	#REF!	#REF!	#REF!	#REF!	#REF!	#REF!	#REF!	#REF!	#REF!	#REF!	#REF!	#REF!	#REF!	#REF!	#REF!	#REF!	#REF!	#REF!	#REF!	#REF!	#REF!	#REF!	#REF!	#REF!	#REF!	#REF!	#REF!
			PAZI!! Druga enačba!	#REF!	#REF!	#REF!	#REF!	#REF!	#REF!				#REF!			soja		Soja	t	#REF!	#REF!	#REF!	#REF!	#REF!	#REF!	#REF!	#REF!	#REF!	#REF!	#REF!	#REF!	#REF!	#REF!	#REF!	#REF!	#REF!	#REF!	#REF!	#REF!	#REF!	#REF!	#REF!	#REF!	#REF!	#REF!	#REF!	#REF!	#REF!	#REF!
			PAZI!! Druga enačba!	#REF!	#REF!	#REF!	#REF!	#REF!	#REF!				#REF!			silkorzrnje		Silirano koruzno zrnje	t	#REF!	#REF!	#REF!	#REF!	#REF!	#REF!	#REF!	#REF!	#REF!	#REF!	#REF!	#REF!	#REF!	#REF!	#REF!	#REF!	#REF!	#REF!	#REF!	#REF!	#REF!	#REF!	#REF!	#REF!	#REF!	#REF!	#REF!	#REF!	#REF!	#REF!
			PAZI!! Druga enačba!	#REF!	#REF!	#REF!	#REF!	#REF!	#REF!							seno		Seno	t	#REF!	#REF!	#REF!	#REF!	#REF!	#REF!	#REF!	#REF!	#REF!	#REF!	#REF!	#REF!	#REF!	#REF!	#REF!	#REF!	#REF!	#REF!	#REF!	#REF!	#REF!	#REF!	#REF!	#REF!	#REF!	#REF!	#REF!	#REF!	#REF!	#REF!
													#REF!
			1	#REF!														Prodaja - vinogradništvo
#REF!			1	#REF!	#REF!	#REF!	#REF!	#REF!	#REF!		#N/A					Prodaja grozdja		Prodaja grozdja	t	#REF!	#REF!	#REF!	#REF!	#REF!	#REF!	#REF!	#REF!	#REF!	#REF!	#REF!	#REF!	#REF!	#REF!	#REF!	#REF!	#REF!	#REF!	#REF!	#REF!	#REF!	#REF!	#REF!	#REF!	#REF!	#REF!	#REF!	#REF!	#REF!	#REF!
				0	9	ni dovolj podatkov	ni dovolj podatkov	ni dovolj podatkov	9				#REF!				OBVEZNO KJER JE PRIDELEK - ŠT VRSTICE V MATRIKI!!!!			9	9	9	9	9	9	9	9	9	9	9	9	9	9	9	9	9	9	9	9	9	9	9	9	9	9	9	9	9	9
#REF!	#REF!		1	#REF!	#REF!	#REF!	#REF!	#REF!	#REF!		#N/A				PAZI DRUGAČE	vino	#REF!	Odprto vino	L	#REF!	#REF!	#REF!	#REF!	#REF!	#REF!	#REF!	#REF!	#REF!	#REF!	#REF!	#REF!	#REF!	#REF!	#REF!	#REF!	#REF!	#REF!	#REF!	#REF!	#REF!	#REF!	#REF!	#REF!	#REF!	#REF!	#REF!	#REF!	#REF!	#REF!
#REF!	#REF!		1	#REF!	#REF!	#REF!	#REF!	#REF!	#REF!		#N/A				PAZI DRUGAČE	VinoK	#REF!	Kakovostno vino	L	#REF!	#REF!	#REF!	#REF!	#REF!	#REF!	#REF!	#REF!	#REF!	#REF!	#REF!	#REF!	#REF!	#REF!	#REF!	#REF!	#REF!	#REF!	#REF!	#REF!	#REF!	#REF!	#REF!	#REF!	#REF!	#REF!	#REF!	#REF!	#REF!	#REF!
#REF!	#REF!		1	#REF!	#REF!	#REF!	#REF!	#REF!	#REF!		#N/A				PAZI DRUGAČE	vinoV	#REF!	Vrhunsko vino	L	#REF!	#REF!	#REF!	#REF!	#REF!	#REF!	#REF!	#REF!	#REF!	#REF!	#REF!	#REF!	#REF!	#REF!	#REF!	#REF!	#REF!	#REF!	#REF!	#REF!	#REF!	#REF!	#REF!	#REF!	#REF!	#REF!	#REF!	#REF!	#REF!	#REF!
			1	1							#N/A							Prireja - živinoreja
#REF!			2	1	#REF!	#REF!	#REF!	#REF!	#REF!		#N/A				PAZI DRUGAČE	mlekoPR		Mleko	L	#REF!	#REF!	#REF!	#REF!	#REF!	#REF!	#REF!	#REF!	#REF!	#REF!	#REF!	#REF!	#REF!	#REF!	#REF!	#REF!	#REF!	#REF!	#REF!	#REF!	#REF!	#REF!	#REF!	#REF!	#REF!	#REF!	#REF!	#REF!	#REF!	#REF!
#REF!			2	1	#REF!	#REF!	#REF!	#REF!	#REF!		#N/A				PAZI DRUGAČE	mleko		Mleko	L	#REF!	#REF!	#REF!	#REF!	#REF!	#REF!	#REF!	#REF!	#REF!	#REF!	#REF!	#REF!	#REF!	#REF!	#REF!	#REF!	#REF!	#REF!	#REF!	#REF!	#REF!	#REF!	#REF!	#REF!	#REF!	#REF!	#REF!	#REF!	#REF!	#REF!
#REF!	#REF!	679800000	1	1							#N/A				PAZI DRUGAČE			Mleko - skupaj	L
#REF!			2	1	#REF!	#REF!	#REF!	#REF!	#REF!		#N/A				PAZI DRUGAČE	mpg		Mlado pitano govedo	kg	#REF!	#REF!	#REF!	#REF!	#REF!	#REF!	#REF!	#REF!	#REF!	#REF!	#REF!	#REF!	#REF!	#REF!	#REF!	#REF!	#REF!	#REF!	#REF!	#REF!	#REF!	#REF!	#REF!	#REF!	#REF!	#REF!	#REF!	#REF!	#REF!	#REF!
#REF!			2	1	#REF!	#REF!	#REF!	#REF!	#REF!		#N/A				PAZI DRUGAČE	mpg150		Mlado pitano govedo	kg	#REF!	#REF!	#REF!	#REF!	#REF!	#REF!	#REF!	#REF!	#REF!	#REF!	#REF!	#REF!	#REF!	#REF!	#REF!	#REF!	#REF!	#REF!	#REF!	#REF!	#REF!	#REF!	#REF!	#REF!	#REF!	#REF!	#REF!	#REF!	#REF!	#REF!
#REF!			1	1							#N/A				PAZI DRUGAČE			MPG - skupaj	kg
#REF!	#REF!		1	1	#REF!	#REF!	#REF!	#REF!	#REF!		#N/A				PAZI DRUGAČE	jajca		Jajca -skupaj	št	#REF!	#REF!	#REF!	#REF!	#REF!	#REF!	#REF!	#REF!	#REF!	#REF!	#REF!	#REF!	#REF!	#REF!	#REF!	#REF!	#REF!	#REF!	#REF!	#REF!	#REF!	#REF!	#REF!	#REF!	#REF!	#REF!	#REF!	#REF!	#REF!	#REF!
#REF!			1	1	#REF!	#REF!	#REF!	#REF!	#REF!		#N/A				PAZI DRUGAČE	brojler	#REF!	Zreja piščancev	kg	#REF!	#REF!	#REF!	#REF!	#REF!	#REF!	#REF!	#REF!	#REF!	#REF!	#REF!	#REF!	#REF!	#REF!	#REF!	#REF!	#REF!	#REF!	#REF!	#REF!	#REF!	#REF!	#REF!	#REF!	#REF!	#REF!	#REF!	#REF!	#REF!	#REF!
			1	1							#N/A
			1	1							#N/A				PAZI DRUGAČE			Pridelava - poljedeljstvo
#REF!	#REF!		1	1	#REF!	#REF!	#REF!	#REF!	#REF!		#N/A				PAZI DRUGAČE	silkor		Koruzna silaža - skupaj	kg	#REF!	#REF!	#REF!	#REF!	#REF!	#REF!	#REF!	#REF!	#REF!	#REF!	#REF!	#REF!	#REF!	#REF!	#REF!	#REF!	#REF!	#REF!	#REF!	#REF!	#REF!	#REF!	#REF!	#REF!	#REF!	#REF!	#REF!	#REF!	#REF!	#REF!
#REF!			1	1	#REF!	#REF!	#REF!	#REF!	#REF!		#N/A				PAZI DRUGAČE	psenica		psenica	kg	#REF!	#REF!	#REF!	#REF!	#REF!	#REF!	#REF!	#REF!	#REF!	#REF!	#REF!	#REF!	#REF!	#REF!	#REF!	#REF!	#REF!	#REF!	#REF!	#REF!	#REF!	#REF!	#REF!	#REF!	#REF!	#REF!	#REF!	#REF!	#REF!	#REF!
#REF!			1	1	#REF!	#REF!	#REF!	#REF!	#REF!		#N/A				PAZI DRUGAČE	psenicaKR		psenicaKR	kg	#REF!	#REF!	#REF!	#REF!	#REF!	#REF!	#REF!	#REF!	#REF!	#REF!	#REF!	#REF!	#REF!	#REF!	#REF!	#REF!	#REF!	#REF!	#REF!	#REF!	#REF!	#REF!	#REF!	#REF!	#REF!	#REF!	#REF!	#REF!	#REF!	#REF!
#REF!	#REF!		1	1							#N/A				PAZI DRUGAČE			Pšenica skupaj	kg
#REF!			1	1	#REF!	#REF!	#REF!	#REF!	#REF!		#N/A				PAZI DRUGAČE	buce	#REF!	Pridelava buč	kg	#REF!	#REF!	#REF!	#REF!	#REF!	#REF!	#REF!	#REF!	#REF!	#REF!	#REF!	#REF!	#REF!	#REF!	#REF!	#REF!	#REF!	#REF!	#REF!	#REF!	#REF!	#REF!	#REF!	#REF!	#REF!	#REF!	#REF!	#REF!	#REF!	#REF!
#REF!			1	1	#REF!	#REF!	#REF!	#REF!	#REF!		#N/A				PAZI DRUGAČE	krompir		Krompir	kg	#REF!	#REF!	#REF!	#REF!	#REF!	#REF!	#REF!	#REF!	#REF!	#REF!	#REF!	#REF!	#REF!	#REF!	#REF!	#REF!	#REF!	#REF!	#REF!	#REF!	#REF!	#REF!	#REF!	#REF!	#REF!	#REF!	#REF!	#REF!	#REF!	#REF!
#REF!			1	1	#REF!	#REF!	#REF!	#REF!	#REF!		#N/A				PAZI DRUGAČE	krompirZG		Krompir zgodnji	kg	#REF!	#REF!	#REF!	#REF!	#REF!	#REF!	#REF!	#REF!	#REF!	#REF!	#REF!	#REF!	#REF!	#REF!	#REF!	#REF!	#REF!	#REF!	#REF!	#REF!	#REF!	#REF!	#REF!	#REF!	#REF!	#REF!	#REF!	#REF!	#REF!	#REF!
#REF!			1	1							#N/A				PAZI DRUGAČE			KROMPIR_SKUPAJ	kg
#REF!			1	1	#REF!	#REF!	#REF!	#REF!	#REF!		#N/A				PAZI DRUGAČE	ajda		Ajda	kg	#REF!	#REF!	#REF!	#REF!	#REF!	#REF!	#REF!	#REF!	#REF!	#REF!	#REF!	#REF!	#REF!	#REF!	#REF!	#REF!	#REF!	#REF!	#REF!	#REF!	#REF!	#REF!	#REF!	#REF!	#REF!	#REF!	#REF!	#REF!	#REF!	#REF!
#REF!			1	1	#REF!	#REF!	#REF!	#REF!	#REF!		#N/A				PAZI DRUGAČE	hmelj		Hmelj	kg	#REF!	#REF!	#REF!	#REF!	#REF!	#REF!	#REF!	#REF!	#REF!	#REF!	#REF!	#REF!	#REF!	#REF!	#REF!	#REF!	#REF!	#REF!	#REF!	#REF!	#REF!	#REF!	#REF!	#REF!	#REF!	#REF!	#REF!	#REF!	#REF!	#REF!
			1	1							#N/A				PAZI DRUGAČE			Pridelava - sadjarstvo
#REF!	#REF!	70000000	1	1	#REF!	#REF!	#REF!	#REF!	#REF!		#N/A				PAZI DRUGAČE	jabolka		Jabolka	kg	#REF!	#REF!	#REF!	#REF!	#REF!	#REF!	#REF!	#REF!	#REF!	#REF!	#REF!	#REF!	#REF!	#REF!	#REF!	#REF!	#REF!	#REF!	#REF!	#REF!	#REF!	#REF!	#REF!	#REF!	#REF!	#REF!	#REF!	#REF!	#REF!	#REF!
#REF!			1	1	#REF!	#REF!	#REF!	#REF!	#REF!		#N/A				PAZI DRUGAČE	breskve		Breskve namizne	kg	#REF!	#REF!	#REF!	#REF!	#REF!	#REF!	#REF!	#REF!	#REF!	#REF!	#REF!	#REF!	#REF!	#REF!	#REF!	#REF!	#REF!	#REF!	#REF!	#REF!	#REF!	#REF!	#REF!	#REF!	#REF!	#REF!	#REF!	#REF!	#REF!	#REF!
#REF!			1	1	#REF!	#REF!	#REF!	#REF!	#REF!		#N/A				PAZI DRUGAČE	oljke		Oljke	kg	#REF!	#REF!	#REF!	#REF!	#REF!	#REF!	#REF!	#REF!	#REF!	#REF!	#REF!	#REF!	#REF!	#REF!	#REF!	#REF!	#REF!	#REF!	#REF!	#REF!	#REF!	#REF!	#REF!	#REF!	#REF!	#REF!	#REF!	#REF!	#REF!	#REF!
#REF!			1	1	#REF!	#REF!	#REF!	#REF!	#REF!		#N/A				PAZI DRUGAČE	kaki		Kaki	kg	#REF!	#REF!	#REF!	#REF!	#REF!	#REF!	#REF!	#REF!	#REF!	#REF!	#REF!	#REF!	#REF!	#REF!	#REF!	#REF!	#REF!	#REF!	#REF!	#REF!	#REF!	#REF!	#REF!	#REF!	#REF!	#REF!	#REF!	#REF!	#REF!	#REF!
#REF!			1	1											PAZI DRUGAČE	oljke		Oljke za olje	kg	#REF!	#REF!	#REF!	#REF!	#REF!	#REF!	#REF!	#REF!	#REF!	#REF!	#REF!	#REF!	#REF!	#REF!	#REF!	#REF!	#REF!	#REF!	#REF!	#REF!	#REF!	#REF!	#REF!	#REF!	#REF!	#REF!	#REF!	#REF!	#REF!	#REF!
#REF!			1	1											PAZI DRUGAČE	orehi		Orehi	kg	#REF!	#REF!	#REF!	#REF!	#REF!	#REF!	#REF!	#REF!	#REF!	#REF!	#REF!	#REF!	#REF!	#REF!	#REF!	#REF!	#REF!	#REF!	#REF!	#REF!	#REF!	#REF!	#REF!	#REF!	#REF!	#REF!	#REF!	#REF!	#REF!	#REF!
#REF!			1	1											PAZI DRUGAČE	amborovnice		Jagodičje	kg	#REF!	#REF!	#REF!	#REF!	#REF!	#REF!	#REF!	#REF!	#REF!	#REF!	#REF!	#REF!	#REF!	#REF!	#REF!	#REF!	#REF!	#REF!	#REF!	#REF!	#REF!	#REF!	#REF!	#REF!	#REF!	#REF!	#REF!	#REF!	#REF!	#REF!
#REF!			1	1											PAZI DRUGAČE	hruske		Hruške	kg	#REF!	#REF!	#REF!	#REF!	#REF!	#REF!	#REF!	#REF!	#REF!	#REF!	#REF!	#REF!	#REF!	#REF!	#REF!	#REF!	#REF!	#REF!	#REF!	#REF!	#REF!	#REF!	#REF!	#REF!	#REF!	#REF!	#REF!	#REF!	#REF!	#REF!
			1	1							#N/A				PAZI DRUGAČE			Pridelava - zelenjadarstvo
#REF!			1	1											PAZI DRUGAČE	cvetaca	#REF!	Cvetača	kg	#REF!	#REF!	#REF!	#REF!	#REF!	#REF!	#REF!	#REF!	#REF!	#REF!	#REF!	#REF!	#REF!	#REF!	#REF!	#REF!	#REF!	#REF!	#REF!	#REF!	#REF!	#REF!	#REF!	#REF!	#REF!	#REF!	#REF!	#REF!	#REF!	#REF!
#REF!			1	1											PAZI DRUGAČE	endivija	#REF!	Radič	kg	#REF!	#REF!	#REF!	#REF!	#REF!	#REF!	#REF!	#REF!	#REF!	#REF!	#REF!	#REF!	#REF!	#REF!	#REF!	#REF!	#REF!	#REF!	#REF!	#REF!	#REF!	#REF!	#REF!	#REF!	#REF!	#REF!	#REF!	#REF!	#REF!	#REF!
#REF!			1	1											PAZI DRUGAČE	solata	#REF!	Solata pomladanska, na foliji	kg	#REF!	#REF!	#REF!	#REF!	#REF!	#REF!	#REF!	#REF!	#REF!	#REF!	#REF!	#REF!	#REF!	#REF!	#REF!	#REF!	#REF!	#REF!	#REF!	#REF!	#REF!	#REF!	#REF!	#REF!	#REF!	#REF!	#REF!	#REF!	#REF!	#REF!
#REF!			1	1											PAZI DRUGAČE	solataR	#REF!	Solata pomladanska, na foliji, plastenjak	kg	#REF!	#REF!	#REF!	#REF!	#REF!	#REF!	#REF!	#REF!	#REF!	#REF!	#REF!	#REF!	#REF!	#REF!	#REF!	#REF!	#REF!	#REF!	#REF!	#REF!	#REF!	#REF!	#REF!	#REF!	#REF!	#REF!	#REF!	#REF!	#REF!	#REF!
#REF!			1	1											PAZI DRUGAČE	kumareS	#REF!	Solatne kumare, plastenjak	kg	#REF!	#REF!	#REF!	#REF!	#REF!	#REF!	#REF!	#REF!	#REF!	#REF!	#REF!	#REF!	#REF!	#REF!	#REF!	#REF!	#REF!	#REF!	#REF!	#REF!	#REF!	#REF!	#REF!	#REF!	#REF!	#REF!	#REF!	#REF!	#REF!	#REF!
#REF!			1	1											PAZI DRUGAČE	zelje	#REF!	Zelje	kg	#REF!	#REF!	#REF!	#REF!	#REF!	#REF!	#REF!	#REF!	#REF!	#REF!	#REF!	#REF!	#REF!	#REF!	#REF!	#REF!	#REF!	#REF!	#REF!	#REF!	#REF!	#REF!	#REF!	#REF!	#REF!	#REF!	#REF!	#REF!	#REF!	#REF!
#REF!			1	1											PAZI DRUGAČE	paprika	#REF!	Paprika, pridelava zunaj	kg	#REF!	#REF!	#REF!	#REF!	#REF!	#REF!	#REF!	#REF!	#REF!	#REF!	#REF!	#REF!	#REF!	#REF!	#REF!	#REF!	#REF!	#REF!	#REF!	#REF!	#REF!	#REF!	#REF!	#REF!	#REF!	#REF!	#REF!	#REF!	#REF!	#REF!
#REF!			1	1											PAZI DRUGAČE	paprikaR	#REF!	Paprika, plastenjak	kg	#REF!	#REF!	#REF!	#REF!	#REF!	#REF!	#REF!	#REF!	#REF!	#REF!	#REF!	#REF!	#REF!	#REF!	#REF!	#REF!	#REF!	#REF!	#REF!	#REF!	#REF!	#REF!	#REF!	#REF!	#REF!	#REF!	#REF!	#REF!	#REF!	#REF!
#REF!			1	1											PAZI DRUGAČE	paradiznik	#REF!	Paradižnik, plastenjak	kg	#REF!	#REF!	#REF!	#REF!	#REF!	#REF!	#REF!	#REF!	#REF!	#REF!	#REF!	#REF!	#REF!	#REF!	#REF!	#REF!	#REF!	#REF!	#REF!	#REF!	#REF!	#REF!	#REF!	#REF!	#REF!	#REF!	#REF!	#REF!	#REF!	#REF!
#REF!			1	1											PAZI DRUGAČE	korencek	#REF!	Korenček	kg	#REF!	#REF!	#REF!	#REF!	#REF!	#REF!	#REF!	#REF!	#REF!	#REF!	#REF!	#REF!	#REF!	#REF!	#REF!	#REF!	#REF!	#REF!	#REF!	#REF!	#REF!	#REF!	#REF!	#REF!	#REF!	#REF!	#REF!	#REF!	#REF!	#REF!
#REF!			1	1											PAZI DRUGAČE	fizolS	#REF!	Fižol, stročji, nizek	kg	#REF!	#REF!	#REF!	#REF!	#REF!	#REF!	#REF!	#REF!	#REF!	#REF!	#REF!	#REF!	#REF!	#REF!	#REF!	#REF!	#REF!	#REF!	#REF!	#REF!	#REF!	#REF!	#REF!	#REF!	#REF!	#REF!	#REF!	#REF!	#REF!	#REF!
#REF!			1	1											PAZI DRUGAČE	cebula	#REF!	Čebula, pridelava iz semena, strojno	kg	#REF!	#REF!	#REF!	#REF!	#REF!	#REF!	#REF!	#REF!	#REF!	#REF!	#REF!	#REF!	#REF!	#REF!	#REF!	#REF!	#REF!	#REF!	#REF!	#REF!	#REF!	#REF!	#REF!	#REF!	#REF!	#REF!	#REF!	#REF!	#REF!	#REF!
#REF!			1	1	#REF!	#REF!	#REF!	#REF!	#REF!						PAZI DRUGAČE	cesen	#REF!	Česen, jesenski	kg	#REF!	#REF!	#REF!	#REF!	#REF!	#REF!	#REF!	#REF!	#REF!	#REF!	#REF!	#REF!	#REF!	#REF!	#REF!	#REF!	#REF!	#REF!	#REF!	#REF!	#REF!	#REF!	#REF!	#REF!	#REF!	#REF!	#REF!	#REF!	#REF!	#REF!
				1
			1	1							#N/A				Delovna sila			Delovna sila
#REF!	#REF!		1	#REF!	#REF!	#REF!	#REF!	#REF!	#REF!		#N/A				59	Lastna delovna sila - h		Lastna delovna sila	h	#REF!	#REF!	#REF!	#REF!	#REF!	#REF!	#REF!	#REF!	#REF!	#REF!	#REF!	#REF!	#REF!	#REF!	#REF!	#REF!	#REF!	#REF!	#REF!	#REF!	#REF!	#REF!	#REF!	#REF!	#REF!	#REF!	#REF!	#REF!	#REF!	#REF!
#REF!	#REF!		1	#REF!	#REF!	#REF!	#REF!	#REF!	#REF!		#N/A				#REF!	Najme delovne sile		Dodatno najeta delovna sila	h	#REF!	#REF!	#REF!	#REF!	#REF!	#REF!	#REF!	#REF!	#REF!	#REF!	#REF!	#REF!	#REF!	#REF!	#REF!	#REF!	#REF!	#REF!	#REF!	#REF!	#REF!	#REF!	#REF!	#REF!	#REF!	#REF!	#REF!	#REF!	#REF!	#REF!
			1	0												DOMAČE STROJNE STORITVE skupaj		DOMAČE STROJNE STORITVE skupaj	h
				1
				1											Ekonomski kazalniki			Ekonomski kazalniki
				1
#REF!	#REF!	1158773460	1	#REF!	#REF!	#REF!	#REF!	#REF!	#REF!		#N/A	#N/A				Prihodki (vrednost pridelave skupaj)		Prihodki	(EUR)	#REF!	#REF!	#REF!	#REF!	#REF!	#REF!	#REF!	#REF!	#REF!	#REF!	#REF!	#REF!	#REF!	#REF!	#REF!	#REF!	#REF!	#REF!	#REF!	#REF!	#REF!	#REF!	#REF!	#REF!	#REF!	#REF!	#REF!	#REF!	#REF!	#REF!
#REF!	#REF!		1	#REF!	#REF!	#REF!	#REF!	#REF!	#REF!		#N/A	#N/A				Tržni prihodki brez proračunskih dodatkov		Tržni prihodki	(EUR)	#REF!	#REF!	#REF!	#REF!	#REF!	#REF!	#REF!	#REF!	#REF!	#REF!	#REF!	#REF!	#REF!	#REF!	#REF!	#REF!	#REF!	#REF!	#REF!	#REF!	#REF!	#REF!	#REF!	#REF!	#REF!	#REF!	#REF!	#REF!	#REF!	#REF!
#REF!	#REF!		1	#REF!	#REF!	#REF!	#REF!	#REF!	#REF!		#N/A	#N/A				Skupaj PRORAČUNSKI DODATKI		Proračunski dodatki	(EUR)	#REF!	#REF!	#REF!	#REF!	#REF!	#REF!	#REF!	#REF!	#REF!	#REF!	#REF!	#REF!	#REF!	#REF!	#REF!	#REF!	#REF!	#REF!	#REF!	#REF!	#REF!	#REF!	#REF!	#REF!	#REF!	#REF!	#REF!	#REF!	#REF!	#REF!
			1	#REF!	#REF!	#REF!	#REF!	#REF!	#REF!		#N/A	#N/A						Spremenljivi stroški	(EUR)	#REF!	#REF!	#REF!	#REF!	#REF!	#REF!	#REF!	#REF!	#REF!	#REF!	#REF!	#REF!	#REF!	#REF!	#REF!	#REF!	#REF!	#REF!	#REF!	#REF!	#REF!	#REF!	#REF!	#REF!	#REF!	#REF!	#REF!	#REF!	#REF!	#REF!
#REF!			1	#REF!	#REF!	#REF!	#REF!	#REF!	#REF!		#N/A	#N/A				Direktni variabilni stroški		Direktni spremenljivi stroški	(EUR)	#REF!	#REF!	#REF!	#REF!	#REF!	#REF!	#REF!	#REF!	#REF!	#REF!	#REF!	#REF!	#REF!	#REF!	#REF!	#REF!	#REF!	#REF!	#REF!	#REF!	#REF!	#REF!	#REF!	#REF!	#REF!	#REF!	#REF!	#REF!	#REF!	#REF!
#REF!			1	#REF!	#REF!	#REF!	#REF!	#REF!	#REF!		#N/A	#N/A				Variabilni stroški strojnih storitev		Spremenljivi stroški strojnih storitev	(EUR)	#REF!	#REF!	#REF!	#REF!	#REF!	#REF!	#REF!	#REF!	#REF!	#REF!	#REF!	#REF!	#REF!	#REF!	#REF!	#REF!	#REF!	#REF!	#REF!	#REF!	#REF!	#REF!	#REF!	#REF!	#REF!	#REF!	#REF!	#REF!	#REF!	#REF!
#REF!			1	#REF!	#REF!	#REF!	#REF!	#REF!	#REF!		#N/A	#N/A				Drugi prenešeni variabilni stroški		Drugi preneseni spremenljivi stroški	(EUR)	#REF!	#REF!	#REF!	#REF!	#REF!	#REF!	#REF!	#REF!	#REF!	#REF!	#REF!	#REF!	#REF!	#REF!	#REF!	#REF!	#REF!	#REF!	#REF!	#REF!	#REF!	#REF!	#REF!	#REF!	#REF!	#REF!	#REF!	#REF!	#REF!	#REF!
#REF!			1	1	#REF!	#REF!	#REF!	#REF!	#REF!		#N/A	#N/A				POK 3 (bruto dodana vrednost)		Bruto dodana vrednost	(EUR)	#REF!	#REF!	#REF!	#REF!	#REF!	#REF!	#REF!	#REF!	#REF!	#REF!	#REF!	#REF!	#REF!	#REF!	#REF!	#REF!	#REF!	#REF!	#REF!	#REF!	#REF!	#REF!	#REF!	#REF!	#REF!	#REF!	#REF!	#REF!	#REF!	#REF!
				1
																		Kazalci na delovno uro
			1	#REF!	#REF!	#REF!	#REF!	#REF!	#REF!		#N/A	#N/A						Prihodki na uro	(EUR/h)	#REF!	#REF!	#REF!	#REF!	#REF!	#REF!	#REF!	#REF!	#REF!	#REF!	#REF!	#REF!	#REF!	#REF!	#REF!	#REF!	#REF!	#REF!	#REF!	#REF!	#REF!	#REF!	#REF!	#REF!	#REF!	#REF!	#REF!	#REF!	#REF!	#REF!
			1	#REF!	#REF!	#REF!	#REF!	#REF!	#REF!		#N/A	#N/A						Spremenljivi stroški na uro	(EUR/h)	#REF!	#REF!	#REF!	#REF!	#REF!	#REF!	#REF!	#REF!	#REF!	#REF!	#REF!	#REF!	#REF!	#REF!	#REF!	#REF!	#REF!	#REF!	#REF!	#REF!	#REF!	#REF!	#REF!	#REF!	#REF!	#REF!	#REF!	#REF!	#REF!	#REF!
			1	1	#REF!	#REF!	#REF!	#REF!	#REF!	KAZ	#N/A	#N/A	Bruto dodana vrednost na uro (EUR/h)					Bruto dodana vrednost na uro	(EUR/h)	#REF!	#REF!	#REF!	#REF!	#REF!	#REF!	#REF!	#REF!	#REF!	#REF!	#REF!	#REF!	#REF!	#REF!	#REF!	#REF!	#REF!	#REF!	#REF!	#REF!	#REF!	#REF!	#REF!	#REF!	#REF!	#REF!	#REF!	#REF!	#REF!	#REF!
				1
				1														Kazalci na ha
			1	#REF!	#REF!	#REF!	#REF!	#REF!	#REF!		#N/A	#N/A						Prihodki na ha	(EUR/ha)	#REF!	#REF!	#REF!	#REF!	#REF!	#REF!	#REF!	#REF!	#REF!	#REF!	#REF!	#REF!	#REF!	#REF!	#REF!	#REF!	#REF!	#REF!	#REF!	#REF!	#REF!	#REF!	#REF!	#REF!	#REF!	#REF!	#REF!	#REF!	#REF!	#REF!
			1	#REF!	#REF!	#REF!	#REF!	#REF!	#REF!		#N/A	#N/A						Tržni prihodki na ha	(EUR/ha)	#REF!	#REF!	#REF!	#REF!	#REF!	#REF!	#REF!	#REF!	#REF!	#REF!	#REF!	#REF!	#REF!	#REF!	#REF!	#REF!	#REF!	#REF!	#REF!	#REF!	#REF!	#REF!	#REF!	#REF!	#REF!	#REF!	#REF!	#REF!	#REF!	#REF!
			1	#REF!	#REF!	#REF!	#REF!	#REF!	#REF!		#N/A	#N/A						Proračunski dodatki na ha	(EUR/ha)	#REF!	#REF!	#REF!	#REF!	#REF!	#REF!	#REF!	#REF!	#REF!	#REF!	#REF!	#REF!	#REF!	#REF!	#REF!	#REF!	#REF!	#REF!	#REF!	#REF!	#REF!	#REF!	#REF!	#REF!	#REF!	#REF!	#REF!	#REF!	#REF!	#REF!
			1	#REF!	#REF!	#REF!	#REF!	#REF!	#REF!		#N/A	#N/A						Spremenljivi stroški na ha	(EUR/ha)	#REF!	#REF!	#REF!	#REF!	#REF!	#REF!	#REF!	#REF!	#REF!	#REF!	#REF!	#REF!	#REF!	#REF!	#REF!	#REF!	#REF!	#REF!	#REF!	#REF!	#REF!	#REF!	#REF!	#REF!	#REF!	#REF!	#REF!	#REF!	#REF!	#REF!
			1	1	#REF!	#REF!	#REF!	#REF!	#REF!	KAZ	#N/A	#N/A	Bruto dodana vrednost na ha (EUR/ha)					Bruto dodana vrednost na ha	(EUR/ha)	#REF!	#REF!	#REF!	#REF!	#REF!	#REF!	#REF!	#REF!	#REF!	#REF!	#REF!	#REF!	#REF!	#REF!	#REF!	#REF!	#REF!	#REF!	#REF!	#REF!	#REF!	#REF!	#REF!	#REF!	#REF!	#REF!	#REF!	#REF!	#REF!	#REF!
				1
				1														Kazalci na PDM
			1	1	#REF!	#REF!	#REF!	#REF!	#REF!		#N/A	#N/A						Prihodki na PDM	(EUR/PDM)	#REF!	#REF!	#REF!	#REF!	#REF!	#REF!	#REF!	#REF!	#REF!	#REF!	#REF!	#REF!	#REF!	#REF!	#REF!	#REF!	#REF!	#REF!	#REF!	#REF!	#REF!	#REF!	#REF!	#REF!	#REF!	#REF!	#REF!	#REF!	#REF!	#REF!
			1	1	#REF!	#REF!	#REF!	#REF!	#REF!	KAZ	#N/A	#N/A	Bruto dodana vrednost na PDM (EUR/PDM)					Bruto dodana vrednost na PDM	(EUR/PDM)	#REF!	#REF!	#REF!	#REF!	#REF!	#REF!	#REF!	#REF!	#REF!	#REF!	#REF!	#REF!	#REF!	#REF!	#REF!	#REF!	#REF!	#REF!	#REF!	#REF!	#REF!	#REF!	#REF!	#REF!	#REF!	#REF!	#REF!	#REF!	#REF!	#REF!
#REF!			1	1	#REF!	#REF!	#REF!	#REF!	#REF!		#N/A	#N/A				PARITETNI DOHODEK (neto dodana vrednost)		Paritetni dohodek	EUR	#REF!	#REF!	#REF!	#REF!	#REF!	#REF!	#REF!	#REF!	#REF!	#REF!	#REF!	#REF!	#REF!	#REF!	#REF!	#REF!	#REF!	#REF!	#REF!	#REF!	#REF!	#REF!	#REF!	#REF!	#REF!	#REF!	#REF!	#REF!	#REF!	#REF!
																		Proračunska plačila razčlenjeno
#REF!	#REF!	21050000	1	1	#REF!	#REF!	#REF!	#REF!	#REF!		#N/A	#N/A				Vračilo trošarine		Vračilo trošarine	EUR	#REF!	#REF!	#REF!	#REF!	#REF!	#REF!	#REF!	#REF!	#REF!	#REF!	#REF!	#REF!	#REF!	#REF!	#REF!	#REF!	#REF!	#REF!	#REF!	#REF!	#REF!	#REF!	#REF!	#REF!	#REF!	#REF!	#REF!	#REF!	#REF!	#REF!
#REF!	#REF!		2	1	#REF!	#REF!	#REF!	#REF!	#REF!		#N/A	#N/A				Po reformi SKP (OP+EKO+RP+YF) / oz PP		Proizvodno nevezana plačila + PVPr	EUR	#REF!	#REF!	#REF!	#REF!	#REF!	#REF!	#REF!	#REF!	#REF!	#REF!	#REF!	#REF!	#REF!	#REF!	#REF!	#REF!	#REF!	#REF!	#REF!	#REF!	#REF!	#REF!	#REF!	#REF!	#REF!	#REF!	#REF!	#REF!	#REF!	#REF!
#REF!	#REF!	17098907	1	1	#REF!	#REF!	#REF!	#REF!	#REF!		#N/A	#N/A				PVP - živinoreja		PVP - živinoreja	EUR	#REF!	#REF!	#REF!	#REF!	#REF!	#REF!	#REF!	#REF!	#REF!	#REF!	#REF!	#REF!	#REF!	#REF!	#REF!	#REF!	#REF!	#REF!	#REF!	#REF!	#REF!	#REF!	#REF!	#REF!	#REF!	#REF!	#REF!	#REF!	#REF!	#REF!
#REF!	#REF!	2630601	1	1	#REF!	#REF!	#REF!	#REF!	#REF!		#N/A	#N/A				PVP - rastlinska		PVP - rastlinska	EUR	#REF!	#REF!	#REF!	#REF!	#REF!	#REF!	#REF!	#REF!	#REF!	#REF!	#REF!	#REF!	#REF!	#REF!	#REF!	#REF!	#REF!	#REF!	#REF!	#REF!	#REF!	#REF!	#REF!	#REF!	#REF!	#REF!	#REF!	#REF!	#REF!	#REF!
#REF!	#REF!	42018700	1	1	#REF!	#REF!	#REF!	#REF!	#REF!		#N/A	#N/A				OMD -VREDNOST ZA PRERAČUN V MATRIKI		OMD	EUR	#REF!	#REF!	#REF!	#REF!	#REF!	#REF!	#REF!	#REF!	#REF!	#REF!	#REF!	#REF!	#REF!	#REF!	#REF!	#REF!	#REF!	#REF!	#REF!	#REF!	#REF!	#REF!	#REF!	#REF!	#REF!	#REF!	#REF!	#REF!	#REF!	#REF!
#REF!	#REF!	20360852	1	1												EKO-PLAČILA IZVEN MK		SOPO plačila	EUR	#REF!	#REF!	#REF!	#REF!	#REF!	#REF!	#REF!	#REF!	#REF!	#REF!	#REF!	#REF!	#REF!	#REF!	#REF!	#REF!	#REF!	#REF!	#REF!	#REF!	#REF!	#REF!	#REF!	#REF!	#REF!	#REF!	#REF!	#REF!	#REF!	#REF!
#REF!	#REF!	6.5765e+06	1	1												RP-plačila izven MK		Prerazporeditveno plačilo	EUR	#REF!	#REF!	#REF!	#REF!	#REF!	#REF!	#REF!	#REF!	#REF!	#REF!	#REF!	#REF!	#REF!	#REF!	#REF!	#REF!	#REF!	#REF!	#REF!	#REF!	#REF!	#REF!	#REF!	#REF!	#REF!	#REF!	#REF!	#REF!	#REF!	#REF!
#REF!			1	1												DŽ - vsota plačil		Dobrobit živali*		#REF!	#REF!	#REF!	#REF!	#REF!	#REF!	#REF!	#REF!	#REF!	#REF!	#REF!	#REF!	#REF!	#REF!	#REF!	#REF!	#REF!	#REF!	#REF!	#REF!	#REF!	#REF!	#REF!	#REF!	#REF!	#REF!	#REF!	#REF!	#REF!	#REF!
#REF!	#REF!	82890237	1	1	#REF!	#REF!	#REF!	#REF!	#REF!		#N/A	#N/A						Skupaj proizvodno nevezana plačila	EUR	#REF!	#REF!	#REF!	#REF!	#REF!	#REF!	#REF!	#REF!	#REF!	#REF!	#REF!	#REF!	#REF!	#REF!	#REF!	#REF!	#REF!	#REF!	#REF!	#REF!	#REF!	#REF!	#REF!	#REF!	#REF!	#REF!	#REF!	#REF!	#REF!	#REF!
			1	1	#REF!	#REF!	#REF!	#REF!	#REF!		#N/A	#N/A						Proizvodno nevezana plačila na ha KZU	EUR/ha	#REF!	#REF!	#REF!	#REF!	#REF!	#REF!	#REF!	#REF!	#REF!	#REF!	#REF!	#REF!	#REF!	#REF!	#REF!	#REF!	#REF!	#REF!	#REF!	#REF!	#REF!	#REF!	#REF!	#REF!	#REF!	#REF!	#REF!	#REF!	#REF!	#REF!
#REF!																Št_točk_težavnosti_OMD		Št_točk_težavnosti_OMD		#REF!	#REF!	#REF!	#REF!	#REF!	#REF!	#REF!	#REF!	#REF!	#REF!	#REF!	#REF!	#REF!	#REF!	#REF!	#REF!	#REF!	#REF!	#REF!	#REF!	#REF!	#REF!	#REF!	#REF!	#REF!	#REF!	#REF!	#REF!	#REF!	#REF!
																				#REF!	#REF!	#REF!	#REF!	#REF!	#REF!	#REF!	#REF!	#REF!	#REF!	#REF!	#REF!	#REF!	#REF!	#REF!	#REF!	#REF!	#REF!	#REF!	#REF!	#REF!	#REF!	#REF!	#REF!	#REF!	#REF!	#REF!	#REF!	#REF!	#REF!
#REF!			1	1														Tip kmetovanja		MLK	MLK	MLK	MLK	MLK	MLK	MLK	MLK	MLK	MLK	MLK	MLK	MLK	MLH	MLK	MLK	MLK	MLK	MLK	MLK	MLK	MLK	MLK	MLK	MLK	MLK	MLK	MLK	MLK	MLK
#REF!			1	1														MLK	št.
		#REF!	2	1														mleko	l
#REF!			1	1														MLF	št.
#REF!			1	1														DOJ	št.
#REF!			1	1														DOP	št.
#REF!			1	1														MPG	št.
#REF!			1	1														MPH	št.
#REF!			1	1														OVC	št.
#REF!			1	1														KOZ	št.
#REF!			1	1														KSI	št.
#REF!			1	1														PLS	št.
#REF!			1	1														PRP	št.
#REF!			1	1														PIŠ	št.
#REF!			1	1														NES	št.
#REF!			1	1														POL	št.
#REF!			1	1														HME	št.
#REF!			1	1														SAD	št.
#REF!			1	1														SAV	št.
#REF!			1	1														OLJ	št.
#REF!			1	1														OLV	št.
#REF!			1	1														VIN	št.
#REF!			1	1														ZEO	št.
#REF!			1	1														ZEL	št.
0			1	1														MEŠ	št.
			OkK	1														Okoljski kazalniki
#REF!			OkK	1	#REF!	#REF!	#REF!	#REF!	#REF!		#N/A	#N/A				SUM GVŽ		SUM GVŽ	GVŽ	#REF!	#REF!	#REF!	#REF!	#REF!	#REF!	#REF!	#REF!	#REF!	#REF!	#REF!	#REF!	#REF!	#REF!	#REF!	#REF!	#REF!	#REF!	#REF!	#REF!	#REF!	#REF!	#REF!	#REF!	#REF!	#REF!	#REF!	#REF!	#REF!	#REF!
#REF!			OkK	1	#REF!	#REF!	#REF!	#REF!	#REF!		#N/A					DELEŽ PREZIMNIH POSEVKOV NA NJIVAH		VSOTA PREZIMNIH POSEVKOV NA NJIVAH	ha	#REF!	#REF!	#REF!	#REF!	#REF!	#REF!	#REF!	#REF!	#REF!	#REF!	#REF!	#REF!	#REF!	#REF!	#REF!	#REF!	#REF!	#REF!	#REF!	#REF!	#REF!	#REF!	#REF!	#REF!	#REF!	#REF!	#REF!	#REF!	#REF!	#REF!
#REF!			OkK	1	#REF!	#REF!	#REF!	#REF!	#REF!		#N/A	#N/A				PORABA MINERALNIH GNOJIL (kg/ha)		PORABA MINERALNIH GNOJIL (kg)	kg	#REF!	#REF!	#REF!	#REF!	#REF!	#REF!	#REF!	#REF!	#REF!	#REF!	#REF!	#REF!	#REF!	#REF!	#REF!	#REF!	#REF!	#REF!	#REF!	#REF!	#REF!	#REF!	#REF!	#REF!	#REF!	#REF!	#REF!	#REF!	#REF!	#REF!
			OkK	1							#N/A	#N/A				Poraba RASTLINSKIH hranil		Poraba RASTLINSKIH hranil
#REF!			OkK	1	#REF!	#REF!	#REF!	#REF!	#REF!		#N/A	#N/A				N skupaj		N skupaj	kg	#REF!	#REF!	#REF!	#REF!	#REF!	#REF!	#REF!	#REF!	#REF!	#REF!	#REF!	#REF!	#REF!	#REF!	#REF!	#REF!	#REF!	#REF!	#REF!	#REF!	#REF!	#REF!	#REF!	#REF!	#REF!	#REF!	#REF!	#REF!	#REF!	#REF!
#REF!			OkK	1	#REF!	#REF!	#REF!	#REF!	#REF!		#N/A	#N/A				P2O5 skupaj		P2O5 skupaj	kg	#REF!	#REF!	#REF!	#REF!	#REF!	#REF!	#REF!	#REF!	#REF!	#REF!	#REF!	#REF!	#REF!	#REF!	#REF!	#REF!	#REF!	#REF!	#REF!	#REF!	#REF!	#REF!	#REF!	#REF!	#REF!	#REF!	#REF!	#REF!	#REF!	#REF!
#REF!			OkK	1	#REF!	#REF!	#REF!	#REF!	#REF!		#N/A	#N/A				K2O skupaj		K2O skupaj	kg	#REF!	#REF!	#REF!	#REF!	#REF!	#REF!	#REF!	#REF!	#REF!	#REF!	#REF!	#REF!	#REF!	#REF!	#REF!	#REF!	#REF!	#REF!	#REF!	#REF!	#REF!	#REF!	#REF!	#REF!	#REF!	#REF!	#REF!	#REF!	#REF!	#REF!
					#REF!	#REF!	#REF!	#REF!	#REF!		#N/A	#N/A				N živinska		N živinska	kg	#REF!	#REF!	#REF!	#REF!	#REF!	#REF!	#REF!	#REF!	#REF!	#REF!	#REF!	#REF!	#REF!	#REF!	#REF!	#REF!	#REF!	#REF!	#REF!	#REF!	#REF!	#REF!	#REF!	#REF!	#REF!	#REF!	#REF!	#REF!	#REF!	#REF!
					#REF!	#REF!	#REF!	#REF!	#REF!		#N/A	#N/A				P2O5 živinska		P2O5 živinska	kg	#REF!	#REF!	#REF!	#REF!	#REF!	#REF!	#REF!	#REF!	#REF!	#REF!	#REF!	#REF!	#REF!	#REF!	#REF!	#REF!	#REF!	#REF!	#REF!	#REF!	#REF!	#REF!	#REF!	#REF!	#REF!	#REF!	#REF!	#REF!	#REF!	#REF!
					#REF!	#REF!	#REF!	#REF!	#REF!		#N/A	#N/A				K2O živinska		K2O živinska	kg	#REF!	#REF!	#REF!	#REF!	#REF!	#REF!	#REF!	#REF!	#REF!	#REF!	#REF!	#REF!	#REF!	#REF!	#REF!	#REF!	#REF!	#REF!	#REF!	#REF!	#REF!	#REF!	#REF!	#REF!	#REF!	#REF!	#REF!	#REF!	#REF!	#REF!
					#REF!	#REF!	#REF!	#REF!	#REF!		#N/A	#N/A				N mineralna		N mineralna	kg	#REF!	#REF!	#REF!	#REF!	#REF!	#REF!	#REF!	#REF!	#REF!	#REF!	#REF!	#REF!	#REF!	#REF!	#REF!	#REF!	#REF!	#REF!	#REF!	#REF!	#REF!	#REF!	#REF!	#REF!	#REF!	#REF!	#REF!	#REF!	#REF!	#REF!
					#REF!	#REF!	#REF!	#REF!	#REF!		#N/A	#N/A				P2O5 mineralna		P2O5 mineralna	kg	#REF!	#REF!	#REF!	#REF!	#REF!	#REF!	#REF!	#REF!	#REF!	#REF!	#REF!	#REF!	#REF!	#REF!	#REF!	#REF!	#REF!	#REF!	#REF!	#REF!	#REF!	#REF!	#REF!	#REF!	#REF!	#REF!	#REF!	#REF!	#REF!	#REF!
					#REF!	#REF!	#REF!	#REF!	#REF!		#N/A	#N/A				K2O mineralna		K2O mineralna	kg	#REF!	#REF!	#REF!	#REF!	#REF!	#REF!	#REF!	#REF!	#REF!	#REF!	#REF!	#REF!	#REF!	#REF!	#REF!	#REF!	#REF!	#REF!	#REF!	#REF!	#REF!	#REF!	#REF!	#REF!	#REF!	#REF!	#REF!	#REF!	#REF!	#REF!
					#REF!	#REF!	#REF!	#REF!	#REF!		#N/A	#N/A				Strošek FFS		Strošek FFS	€	#REF!	#REF!	#REF!	#REF!	#REF!	#REF!	#REF!	#REF!	#REF!	#REF!	#REF!	#REF!	#REF!	#REF!	#REF!	#REF!	#REF!	#REF!	#REF!	#REF!	#REF!	#REF!	#REF!	#REF!	#REF!	#REF!	#REF!	#REF!	#REF!	#REF!
#REF!			OkK	1	#REF!	#REF!	#REF!	#REF!	#REF!		#N/A	#N/A				Poraba goriva - dejansko (l/ha)		Poraba goriva - dejansko	l	#REF!	#REF!	#REF!	#REF!	#REF!	#REF!	#REF!	#REF!	#REF!	#REF!	#REF!	#REF!	#REF!	#REF!	#REF!	#REF!	#REF!	#REF!	#REF!	#REF!	#REF!	#REF!	#REF!	#REF!	#REF!	#REF!	#REF!	#REF!	#REF!	#REF!
					#REF!	#REF!	#REF!	#REF!	#REF!		#N/A	#N/A				Poraba goriva - povprečno (l/ha)		Poraba goriva - povprečno	l	#REF!	#REF!	#REF!	#REF!	#REF!	#REF!	#REF!	#REF!	#REF!	#REF!	#REF!	#REF!	#REF!	#REF!	#REF!	#REF!	#REF!	#REF!	#REF!	#REF!	#REF!	#REF!	#REF!	#REF!	#REF!	#REF!	#REF!	#REF!	#REF!	#REF!
#REF!			OkK	1	#REF!	#REF!	#REF!	#REF!	#REF!							TGP - živinoreja skupaj		TGP - živinoreja	kg ekv CO2/letno	#REF!	#REF!	#REF!	#REF!	#REF!	#REF!	#REF!	#REF!	#REF!	#REF!	#REF!	#REF!	#REF!	#REF!	#REF!	#REF!	#REF!	#REF!	#REF!	#REF!	#REF!	#REF!	#REF!	#REF!	#REF!	#REF!	#REF!	#REF!	#REF!	#REF!
			OkK	1							#N/A							Izvedeni okoljski kazalniki
					#REF!	#REF!	#REF!	#REF!	#REF!		#N/A	#N/A				TGP - živinoreja na prirejo		TGP - na prirejo	kg ekv CO2 na prirejo	#REF!	#REF!	#REF!	#REF!	#REF!	#REF!	#REF!	#REF!	#REF!	#REF!	#REF!	#REF!	#REF!	#REF!	#REF!	#REF!	#REF!	#REF!	#REF!	#REF!	#REF!	#REF!	#REF!	#REF!	#REF!	#REF!	#REF!	#REF!	#REF!	#REF!
					#REF!	#REF!	#REF!	#REF!	#REF!						MLEKO	TGP - živinoreja na prirejo		TGP - na prirejo MLK	kg ekv CO2/l mleka	#REF!	#REF!	#REF!	#REF!	#REF!	#REF!	#REF!	#REF!	#REF!	#REF!	#REF!	#REF!	#REF!	#REF!	#REF!	#REF!	#REF!	#REF!	#REF!	#REF!	#REF!	#REF!	#REF!	#REF!	#REF!	#REF!	#REF!	#REF!	#REF!	#REF!
					#REF!	#REF!	#REF!	#REF!	#REF!						MLEKOPR	TGP - živinoreja na prirejo		TGP - na prirejo MLK prosta reja	kg ekv CO2/l mleka	#REF!	#REF!	#REF!	#REF!	#REF!	#REF!	#REF!	#REF!	#REF!	#REF!	#REF!	#REF!	#REF!	#REF!	#REF!	#REF!	#REF!	#REF!	#REF!	#REF!	#REF!	#REF!	#REF!	#REF!	#REF!	#REF!	#REF!	#REF!	#REF!	#REF!
			OkK	1	#REF!	#REF!	#REF!	#REF!	#REF!	KAZ	#N/A	#N/A	Intenzivnost emisij pri prireji mleka (kg ekv CO2/l mleka)					Intenzivnost emisij pri prireji mleka	kg ekv CO2/l mleka	#REF!	#REF!	#REF!	#REF!	#REF!	#REF!	#REF!	#REF!	#REF!	#REF!	#REF!	#REF!	#REF!	#REF!	#REF!	#REF!	#REF!	#REF!	#REF!	#REF!	#REF!	#REF!	#REF!	#REF!	#REF!	#REF!	#REF!	#REF!	#REF!	#REF!
															mpg	TGP - živinoreja na prirejo		TGP - na prirejo MPG	kg ekv CO2 na kg prirasta telesne mase	#REF!	#REF!	#REF!	#REF!	#REF!	#REF!	#REF!	#REF!	#REF!	#REF!	#REF!	#REF!	#REF!	#REF!	#REF!	#REF!	#REF!	#REF!	#REF!	#REF!	#REF!	#REF!	#REF!	#REF!	#REF!	#REF!	#REF!	#REF!	#REF!	#REF!
					#REF!	#REF!	#REF!	#REF!	#REF!		#N/A				mpg150	TGP - živinoreja na prirejo		TGP - na prirejo MPG 150	kg ekv CO2 na kg prirasta telesne mase	#REF!	#REF!	#REF!	#REF!	#REF!	#REF!	#REF!	#REF!	#REF!	#REF!	#REF!	#REF!	#REF!	#REF!	#REF!	#REF!	#REF!	#REF!	#REF!	#REF!	#REF!	#REF!	#REF!	#REF!	#REF!	#REF!	#REF!	#REF!	#REF!	#REF!
			OkK	1	#REF!	#REF!	#REF!	#REF!	#REF!	KAZ	#N/A	#N/A	Intenzivnost emisij pri prireji govejega mesa (kg ekv CO2 na kg prirasta telesne mase)					Intenzivnost emisij pri prireji govejega mesa	kg ekv CO2 na kg prirasta telesne mase	#REF!	#REF!	#REF!	#REF!	#REF!	#REF!	#REF!	#REF!	#REF!	#REF!	#REF!	#REF!	#REF!	#REF!	#REF!	#REF!	#REF!	#REF!	#REF!	#REF!	#REF!	#REF!	#REF!	#REF!	#REF!	#REF!	#REF!	#REF!	#REF!	#REF!
			OkK	1	#REF!	#REF!	#REF!	#REF!	#REF!	KAZ	#N/A	#N/A	Poraba mineralnih gnojil na ha KZU (kg/ha)					Poraba mineralnih gnojil na ha KZU	kg/ha	#REF!	#REF!	#REF!	#REF!	#REF!	#REF!	#REF!	#REF!	#REF!	#REF!	#REF!	#REF!	#REF!	#REF!	#REF!	#REF!	#REF!	#REF!	#REF!	#REF!	#REF!	#REF!	#REF!	#REF!	#REF!	#REF!	#REF!	#REF!	#REF!	#REF!
			OkK	1	#REF!	#REF!	#REF!	#REF!	#REF!	KAZ	#N/A	#N/A	Poraba skupnega N na ha KZU (kg N/ha)					Poraba skupnega N na ha KZU	kg N/ha	#REF!	#REF!	#REF!	#REF!	#REF!	#REF!	#REF!	#REF!	#REF!	#REF!	#REF!	#REF!	#REF!	#REF!	#REF!	#REF!	#REF!	#REF!	#REF!	#REF!	#REF!	#REF!	#REF!	#REF!	#REF!	#REF!	#REF!	#REF!	#REF!	#REF!
			OkK	1														Poraba skupnega P2O5 na ha KZU	kg P2O5/ha	#REF!	#REF!	#REF!	#REF!	#REF!	#REF!	#REF!	#REF!	#REF!	#REF!	#REF!	#REF!	#REF!	#REF!	#REF!	#REF!	#REF!	#REF!	#REF!	#REF!	#REF!	#REF!	#REF!	#REF!	#REF!	#REF!	#REF!	#REF!	#REF!	#REF!
			OkK	1														Poraba skupnega K2O na ha KZU	kg K2O/ha	#REF!	#REF!	#REF!	#REF!	#REF!	#REF!	#REF!	#REF!	#REF!	#REF!	#REF!	#REF!	#REF!	#REF!	#REF!	#REF!	#REF!	#REF!	#REF!	#REF!	#REF!	#REF!	#REF!	#REF!	#REF!	#REF!	#REF!	#REF!	#REF!	#REF!
					#REF!	#REF!	#REF!	#REF!	#REF!		#N/A							Vsota njivskih površin (lastne + najete)	ha	#REF!	#REF!	#REF!	#REF!	#REF!	#REF!	#REF!	#REF!	#REF!	#REF!	#REF!	#REF!	#REF!	#REF!	#REF!	#REF!	#REF!	#REF!	#REF!	#REF!	#REF!	#REF!	#REF!	#REF!	#REF!	#REF!	#REF!	#REF!	#REF!	#REF!
			OkK	1	#REF!	#REF!	#REF!	#REF!	#REF!		#N/A							Delež prezimnih posevkov na njivah	%	#REF!	#REF!	#REF!	#REF!	#REF!	#REF!	#REF!	#REF!	#REF!	#REF!	#REF!	#REF!	#REF!	#REF!	#REF!	#REF!	#REF!	#REF!	#REF!	#REF!	#REF!	#REF!	#REF!	#REF!	#REF!	#REF!	#REF!	#REF!	#REF!	#REF!
			OkK	1	#REF!	#REF!	#REF!	#REF!	#REF!	KAZ	#N/A	#N/A	Poraba FFS/ha KZU (FFS/ha KZU)					Poraba FFS/ha KZU	FFS/ha KZU	#REF!	#REF!	#REF!	#REF!	#REF!	#REF!	#REF!	#REF!	#REF!	#REF!	#REF!	#REF!	#REF!	#REF!	#REF!	#REF!	#REF!	#REF!	#REF!	#REF!	#REF!	#REF!	#REF!	#REF!	#REF!	#REF!	#REF!	#REF!	#REF!	#REF!
			OkK	1	#REF!	#REF!	#REF!	#REF!	#REF!		#N/A	#N/A						Poraba FFS/ha KZU brez trajnih travnikov	FFS/ha KZU brez trajnih travnikov	#REF!	#REF!	#REF!	#REF!	#REF!	#REF!	#REF!	#REF!	#REF!	#REF!	#REF!	#REF!	#REF!	#REF!	#REF!	#REF!	#REF!	#REF!	#REF!	#REF!	#REF!	#REF!	#REF!	#REF!	#REF!	#REF!	#REF!	#REF!	#REF!	#REF!
			OkK	1	#REF!	#REF!	#REF!	#REF!	#REF!	KAZ	#N/A	#N/A	Obtežba (GVŽ/ha)					Obtežba	GVŽ/ha	#REF!	#REF!	#REF!	#REF!	#REF!	#REF!	#REF!	#REF!	#REF!	#REF!	#REF!	#REF!	#REF!	#REF!	#REF!	#REF!	#REF!	#REF!	#REF!	#REF!	#REF!	#REF!	#REF!	#REF!	#REF!	#REF!	#REF!	#REF!	#REF!	#REF!
			OkK	1	#REF!	#REF!	#REF!	#REF!	#REF!	KAZ	#N/A	#N/A	Poraba goriva - dejansko na ha KZU (l/ha)					Poraba goriva - dejansko na ha KZU	l/ha	#REF!	#REF!	#REF!	#REF!	#REF!	#REF!	#REF!	#REF!	#REF!	#REF!	#REF!	#REF!	#REF!	#REF!	#REF!	#REF!	#REF!	#REF!	#REF!	#REF!	#REF!	#REF!	#REF!	#REF!	#REF!	#REF!	#REF!	#REF!	#REF!	#REF!
			OkK	1	#REF!	#REF!	#REF!	#REF!	#REF!									Poraba goriva - dejansko na strojno uro	l/h	#REF!	#REF!	#REF!	#REF!	#REF!	#REF!	#REF!	#REF!	#REF!	#REF!	#REF!	#REF!	#REF!	#REF!	#REF!	#REF!	#REF!	#REF!	#REF!	#REF!	#REF!	#REF!	#REF!	#REF!	#REF!	#REF!	#REF!	#REF!	#REF!	#REF!
																		Vsota trajnega travinja	ha	#REF!	#REF!	#REF!	#REF!	#REF!	#REF!	#REF!	#REF!	#REF!	#REF!	#REF!	#REF!	#REF!	#REF!	#REF!	#REF!	#REF!	#REF!	#REF!	#REF!	#REF!	#REF!	#REF!	#REF!	#REF!	#REF!	#REF!	#REF!	#REF!	#REF!
			OkK	1	#REF!	#REF!	#REF!	#REF!	#REF!									Delež trajnega travinja	%	#REF!	#REF!	#REF!	#REF!	#REF!	#REF!	#REF!	#REF!	#REF!	#REF!	#REF!	#REF!	#REF!	#REF!	#REF!	#REF!	#REF!	#REF!	#REF!	#REF!	#REF!	#REF!	#REF!	#REF!	#REF!	#REF!	#REF!	#REF!	#REF!	#REF!
			SOPO	1														Obseg vključevanja v SOPO
#REF!	#REF!	120000	SOPO	1												RHS_SOPO_PODINTERVENCIJE_N_TT		SOPO_PODINTERVENCIJE_N_TT	ha	#REF!	#REF!	#REF!	#REF!	#REF!	#REF!	#REF!	#REF!	#REF!	#REF!	#REF!	#REF!	#REF!	#REF!	#REF!	#REF!	#REF!	#REF!	#REF!	#REF!	#REF!	#REF!	#REF!	#REF!	#REF!	#REF!	#REF!	#REF!	#REF!	#REF!
#REF!	#REF!	15000	SOPO	1												RHS_SOPO_N_NIZI		SOPO_N_NIZI	ha	#REF!	#REF!	#REF!	#REF!	#REF!	#REF!	#REF!	#REF!	#REF!	#REF!	#REF!	#REF!	#REF!	#REF!	#REF!	#REF!	#REF!	#REF!	#REF!	#REF!	#REF!	#REF!	#REF!	#REF!	#REF!	#REF!	#REF!	#REF!	#REF!	#REF!
#REF!			SOPO	1											Prihodki (vrednost pridelave skupaj)	RHS_SOPO_N_NIZI		SOPO_N_NIZI	ha	#REF!	#REF!	#REF!	#REF!	#REF!	#REF!	#REF!	#REF!	#REF!	#REF!	#REF!	#REF!	#REF!	#REF!	#REF!	#REF!	#REF!	#REF!	#REF!	#REF!	#REF!	#REF!	#REF!	#REF!	#REF!	#REF!	#REF!	#REF!	#REF!	#REF!
#REF!	#REF!	30000	SOPO	1												RHS_SOPO_N_NPP		SOPO_N_NPP	ha	#REF!	#REF!	#REF!	#REF!	#REF!	#REF!	#REF!	#REF!	#REF!	#REF!	#REF!	#REF!	#REF!	#REF!	#REF!	#REF!	#REF!	#REF!	#REF!	#REF!	#REF!	#REF!	#REF!	#REF!	#REF!	#REF!	#REF!	#REF!	#REF!	#REF!
#REF!			SOPO	1											Prihodki (vrednost pridelave skupaj)	RHS_SOPO_N_NPP		SOPO_N_NPP		#REF!	#REF!	#REF!	#REF!	#REF!	#REF!	#REF!	#REF!	#REF!	#REF!	#REF!	#REF!	#REF!	#REF!	#REF!	#REF!	#REF!	#REF!	#REF!	#REF!	#REF!	#REF!	#REF!	#REF!	#REF!	#REF!	#REF!	#REF!	#REF!	#REF!
#REF!	#REF!	58000	SOPO	1												RHS_SOPO_N_KONZ		SOPO_N_KONZ	ha	#REF!	#REF!	#REF!	#REF!	#REF!	#REF!	#REF!	#REF!	#REF!	#REF!	#REF!	#REF!	#REF!	#REF!	#REF!	#REF!	#REF!	#REF!	#REF!	#REF!	#REF!	#REF!	#REF!	#REF!	#REF!	#REF!	#REF!	#REF!	#REF!	#REF!
#REF!			SOPO	1											Prihodki (vrednost pridelave skupaj)	RHS_SOPO_N_KONZ		SOPO_N_KONZ		#REF!	#REF!	#REF!	#REF!	#REF!	#REF!	#REF!	#REF!	#REF!	#REF!	#REF!	#REF!	#REF!	#REF!	#REF!	#REF!	#REF!	#REF!	#REF!	#REF!	#REF!	#REF!	#REF!	#REF!	#REF!	#REF!	#REF!	#REF!	#REF!	#REF!
#REF!	#REF!	0	SOPO	1												RHS_SOPO_N_ZEL		SOPO_N_ZEL	ha	#REF!	#REF!	#REF!	#REF!	#REF!	#REF!	#REF!	#REF!	#REF!	#REF!	#REF!	#REF!	#REF!	#REF!	#REF!	#REF!	#REF!	#REF!	#REF!	#REF!	#REF!	#REF!	#REF!	#REF!	#REF!	#REF!	#REF!	#REF!	#REF!	#REF!
#REF!			SOPO	1											Prihodki (vrednost pridelave skupaj)	RHS_SOPO_N_ZEL		SOPO_N_ZEL		#REF!	#REF!	#REF!	#REF!	#REF!	#REF!	#REF!	#REF!	#REF!	#REF!	#REF!	#REF!	#REF!	#REF!	#REF!	#REF!	#REF!	#REF!	#REF!	#REF!	#REF!	#REF!	#REF!	#REF!	#REF!	#REF!	#REF!	#REF!	#REF!	#REF!
#REF!	#REF!	90000	SOPO	1												RHS_SOPO_EKST		SOPO_EKST	ha	#REF!	#REF!	#REF!	#REF!	#REF!	#REF!	#REF!	#REF!	#REF!	#REF!	#REF!	#REF!	#REF!	#REF!	#REF!	#REF!	#REF!	#REF!	#REF!	#REF!	#REF!	#REF!	#REF!	#REF!	#REF!	#REF!	#REF!	#REF!	#REF!	#REF!
#REF!			SOPO	1											Prihodki (vrednost pridelave skupaj)	RHS_SOPO_EKST		SOPO_EKST		#REF!	#REF!	#REF!	#REF!	#REF!	#REF!	#REF!	#REF!	#REF!	#REF!	#REF!	#REF!	#REF!	#REF!	#REF!	#REF!	#REF!	#REF!	#REF!	#REF!	#REF!	#REF!	#REF!	#REF!	#REF!	#REF!	#REF!	#REF!	#REF!	#REF!
#REF!	#REF!	65000	SOPO	1												RHS_SOPO_TRT		SOPO_TRT	ha	#REF!	#REF!	#REF!	#REF!	#REF!	#REF!	#REF!	#REF!	#REF!	#REF!	#REF!	#REF!	#REF!	#REF!	#REF!	#REF!	#REF!	#REF!	#REF!	#REF!	#REF!	#REF!	#REF!	#REF!	#REF!	#REF!	#REF!	#REF!	#REF!	#REF!
#REF!			SOPO	1											Prihodki (vrednost pridelave skupaj)	RHS_SOPO_TRT		SOPO_TRT		#REF!	#REF!	#REF!	#REF!	#REF!	#REF!	#REF!	#REF!	#REF!	#REF!	#REF!	#REF!	#REF!	#REF!	#REF!	#REF!	#REF!	#REF!	#REF!	#REF!	#REF!	#REF!	#REF!	#REF!	#REF!	#REF!	#REF!	#REF!	#REF!	#REF!
#REF!			SOPO	1														Naknadni posevki skupaj	ha	#REF!	#REF!	#REF!	#REF!	#REF!	#REF!	#REF!	#REF!	#REF!	#REF!	#REF!	#REF!	#REF!	#REF!	#REF!	#REF!	#REF!	#REF!	#REF!	#REF!	#REF!	#REF!	#REF!	#REF!	#REF!	#REF!	#REF!	#REF!	#REF!	#REF!
#REF!			SOPO	1												AKT_Naknadni posevki_Po žitih za podor		Naknadni posevki za podor	ha	#REF!	#REF!	#REF!	#REF!	#REF!	#REF!	#REF!	#REF!	#REF!	#REF!	#REF!	#REF!	#REF!	#REF!	#REF!	#REF!	#REF!	#REF!	#REF!	#REF!	#REF!	#REF!	#REF!	#REF!	#REF!	#REF!	#REF!	#REF!	#REF!	#REF!
#REF!	#REF!		SOPO	2												AKT_Ozelenitev_Po koruzi za podor OZEL!		Ozelenitev_Po koruzi za podor OZEL!	ha	#REF!	#REF!	#REF!	#REF!	#REF!	#REF!	#REF!	#REF!	#REF!	#REF!	#REF!	#REF!	#REF!	#REF!	#REF!	#REF!	#REF!	#REF!	#REF!	#REF!	#REF!	#REF!	#REF!	#REF!	#REF!	#REF!	#REF!	#REF!	#REF!	#REF!
#REF!			SOPO	1												AKT_Naknadni posevki_Po žitih za krmo		Naknadni posevki za krmo	ha	#REF!	#REF!	#REF!	#REF!	#REF!	#REF!	#REF!	#REF!	#REF!	#REF!	#REF!	#REF!	#REF!	#REF!	#REF!	#REF!	#REF!	#REF!	#REF!	#REF!	#REF!	#REF!	#REF!	#REF!	#REF!	#REF!	#REF!	#REF!	#REF!	#REF!
#REF!	#REF!	4719.6	SOPO	2												AKT_Ozelenitev_Po koruzi za krmo OZEL		Ozelenitev_Po koruzi za krmo OZEL	ha	#REF!	#REF!	#REF!	#REF!	#REF!	#REF!	#REF!	#REF!	#REF!	#REF!	#REF!	#REF!	#REF!	#REF!	#REF!	#REF!	#REF!	#REF!	#REF!	#REF!	#REF!	#REF!	#REF!	#REF!	#REF!	#REF!	#REF!	#REF!	#REF!	#REF!
#REF!	#REF!	25814.6	SOPO	2												AKT_Ozelenitev za podor		Ozelenitev za podor	ha	#REF!	#REF!	#REF!	#REF!	#REF!	#REF!	#REF!	#REF!	#REF!	#REF!	#REF!	#REF!	#REF!	#REF!	#REF!	#REF!	#REF!	#REF!	#REF!	#REF!	#REF!	#REF!	#REF!	#REF!	#REF!	#REF!	#REF!	#REF!	#REF!	#REF!
#REF!	#REF!	3423.67	SOPO	2												AKT_Ozelenitev za krmo		Ozelenitev za krmo	ha	#REF!	#REF!	#REF!	#REF!	#REF!	#REF!	#REF!	#REF!	#REF!	#REF!	#REF!	#REF!	#REF!	#REF!	#REF!	#REF!	#REF!	#REF!	#REF!	#REF!	#REF!	#REF!	#REF!	#REF!	#REF!	#REF!	#REF!	#REF!	#REF!	#REF!
#REF!			SOPO	1														Ozelenitev (skupaj)	ha	#REF!	#REF!	#REF!	#REF!	#REF!	#REF!	#REF!	#REF!	#REF!	#REF!	#REF!	#REF!	#REF!	#REF!	#REF!	#REF!	#REF!	#REF!	#REF!	#REF!	#REF!	#REF!	#REF!	#REF!	#REF!	#REF!	#REF!	#REF!	#REF!	#REF!
#REF!			SOPO	1														Ozelenitev za podor (skupaj)	ha	#REF!	#REF!	#REF!	#REF!	#REF!	#REF!	#REF!	#REF!	#REF!	#REF!	#REF!	#REF!	#REF!	#REF!	#REF!	#REF!	#REF!	#REF!	#REF!	#REF!	#REF!	#REF!	#REF!	#REF!	#REF!	#REF!	#REF!	#REF!	#REF!	#REF!
#REF!			SOPO	1														Ozelenitev za krmo (skupaj)	ha	#REF!	#REF!	#REF!	#REF!	#REF!	#REF!	#REF!	#REF!	#REF!	#REF!	#REF!	#REF!	#REF!	#REF!	#REF!	#REF!	#REF!	#REF!	#REF!	#REF!	#REF!	#REF!	#REF!	#REF!	#REF!	#REF!	#REF!	#REF!	#REF!	#REF!
#REF!			SOPO	1												AKT_SUB_DŽ-govedo		DŽ-govedo		#REF!	#REF!	#REF!	#REF!	#REF!	#REF!	#REF!	#REF!	#REF!	#REF!	#REF!	#REF!	#REF!	#REF!	#REF!	#REF!	#REF!	#REF!	#REF!	#REF!	#REF!	#REF!	#REF!	#REF!	#REF!	#REF!	#REF!	#REF!	#REF!	#REF!
#REF!			SOPO	1												AKT_SUB_DŽ-prašiči		DŽ-prašiči		#REF!	#REF!	#REF!	#REF!	#REF!	#REF!	#REF!	#REF!	#REF!	#REF!	#REF!	#REF!	#REF!	#REF!	#REF!	#REF!	#REF!	#REF!	#REF!	#REF!	#REF!	#REF!	#REF!	#REF!	#REF!	#REF!	#REF!	#REF!	#REF!	#REF!
#REF!			SOPO	1												AKT_SUB_DŽ-drobnica		DŽ-drobnica		#REF!	#REF!	#REF!	#REF!	#REF!	#REF!	#REF!	#REF!	#REF!	#REF!	#REF!	#REF!	#REF!	#REF!	#REF!	#REF!	#REF!	#REF!	#REF!	#REF!	#REF!	#REF!	#REF!	#REF!	#REF!	#REF!	#REF!	#REF!	#REF!	#REF!
#REF!			SOPO	1												AKT_SUB_DŽ-perutnina		DŽ-perutnina		#REF!	#REF!	#REF!	#REF!	#REF!	#REF!	#REF!	#REF!	#REF!	#REF!	#REF!	#REF!	#REF!	#REF!	#REF!	#REF!	#REF!	#REF!	#REF!	#REF!	#REF!	#REF!	#REF!	#REF!	#REF!	#REF!	#REF!	#REF!	#REF!	#REF!
#REF!			KOPOP	1												Bilanca_STELJA od TT		Stelja	ha	#REF!	#REF!	#REF!	#REF!	#REF!	#REF!	#REF!	#REF!	#REF!	#REF!	#REF!	#REF!	#REF!	#REF!	#REF!	#REF!	#REF!	#REF!	#REF!	#REF!	#REF!	#REF!	#REF!	#REF!	#REF!	#REF!	#REF!	#REF!	#REF!	#REF!
#REF!			KOPOP	1												Bilanca_Krajinske značilnosti		Krajinske značilnosti	ha	#REF!	#REF!	#REF!	#REF!	#REF!	#REF!	#REF!	#REF!	#REF!	#REF!	#REF!	#REF!	#REF!	#REF!	#REF!	#REF!	#REF!	#REF!	#REF!	#REF!	#REF!	#REF!	#REF!	#REF!	#REF!	#REF!	#REF!	#REF!	#REF!	#REF!
#REF!			KOPOP	1												SUM_Sum - Enokosni TT		Sum - Enokosni TT	ha	#REF!	#REF!	#REF!	#REF!	#REF!	#REF!	#REF!	#REF!	#REF!	#REF!	#REF!	#REF!	#REF!	#REF!	#REF!	#REF!	#REF!	#REF!	#REF!	#REF!	#REF!	#REF!	#REF!	#REF!	#REF!	#REF!	#REF!	#REF!	#REF!	#REF!
#REF!			KOPOP	1												SUM_Sum - Dvokosni TT		Sum - Dvokosni TT	ha	#REF!	#REF!	#REF!	#REF!	#REF!	#REF!	#REF!	#REF!	#REF!	#REF!	#REF!	#REF!	#REF!	#REF!	#REF!	#REF!	#REF!	#REF!	#REF!	#REF!	#REF!	#REF!	#REF!	#REF!	#REF!	#REF!	#REF!	#REF!	#REF!	#REF!
#REF!			KOPOP	1												SUM_Sum - Ostalo TT		Sum - Ostalo TT	ha	#REF!	#REF!	#REF!	#REF!	#REF!	#REF!	#REF!	#REF!	#REF!	#REF!	#REF!	#REF!	#REF!	#REF!	#REF!	#REF!	#REF!	#REF!	#REF!	#REF!	#REF!	#REF!	#REF!	#REF!	#REF!	#REF!	#REF!	#REF!	#REF!	#REF!
																		Bruto dodana vrednost na uro	(EUR/h)	2.16375	2.22684	2.59809	3.95314	6.45925	6.48276	6.86754	6.68907	6.67803	6.77064	7.67972	7.61783	8.11576	15.5591	9.72892	10.0601	12.0592	10.1332	14.4192	10.2398	12.2273	14.7347	15.9751	17.0439	14.4776	13.8834	17.4555	18.4775	18.1379	20.7563
[truncated: 140 more columns]

## Sheet: AGREGAT_14_22
Nazaj na Pregledovanje_listov			1	1						KAZ							Imena aktivnosti vzemi iz MKMG verzije:	MODUL_KMG_31_8_2023_B.xlsm	Z30	SOLUTION FOUND - LP	SOLUTION FOUND - LP	SOLUTION FOUND - LP	SOLUTION FOUND - LP	SOLUTION FOUND - LP	SOLUTION FOUND - LP	SOLUTION FOUND - LP	SOLUTION FOUND - LP	SOLUTION FOUND - LP	SOLUTION FOUND - LP	SOLUTION FOUND - LP	SOLUTION FOUND - LP	#REF!	#REF!	#REF!	#REF!	#REF!	#REF!	#REF!	#REF!	#REF!	#REF!	#REF!	#REF!	#REF!	#REF!	#REF!	#REF!	#REF!	#REF!
			1	1						KAZ										MPG_000	MPG_000	MPG_000	MPG_000	MPG_000	MPG_001	MPG_001	MPG_002	MPG_006	MPG_007	MPG_015	MPH_015
			1	1		Primerjaj z vidika ==>		Bruto dodana vrednost na uro		KAZ										(INDIRECT(U$6& "!$Z$30:$ZZ$400"
			1	1						KAZ					št. stoplca v matriki	Ime v matriki	številka stolpca v matriki proizvodnih možnosti			1	2	3	4	5	6	7	8	9	10	11	12	13	14	15	16	17	18	19	20	21	22	23	24	25	26	27	28	29	30
			1	1						KAZ		PRIMERJAVA Z:								2020	2020	2020	2020	2020	2020	2020	2020	2020	2020	2020	2020	#REF!	#REF!	#REF!	#REF!	#REF!	#REF!	#REF!	#REF!	#REF!	#REF!	#REF!	#REF!	#REF!	#REF!	#REF!	#REF!	#REF!	#REF!
<== Definiraj št KMG v celici A8!			1	1	MIN - Bruto dodana vrednost na uro	25% slabših - Bruto dodana vrednost na uro	Povprečje - Bruto dodana vrednost na uro	25% boljših - Bruto dodana vrednost na uro	MAX - Bruto dodana vrednost na uro	KAZ	R_MLK_0065_ČB_7500_Go_TN_01_57	Povprečje - Bruto dodana vrednost na uro						VNESI KODO LISTA --> (SAMODEJNO SE OBARVA!)		R_MPG_0001_RJ_0850_Os_T0_94_40	R_MPG_0002_LS_0950_00_T0_94_107	R_MPG_0003_LS_1000_00_T0_94_174	R_MPG_0006_RJ_0900_Os_TN_94_241	R_MPG_0008_LS_1000_00_NT_94_308	R_MPG_0012_LR_1100_00_NT_94_375	R_MPG_0017_LS_1200_00_Nt_94_442	R_MPG_0025_Ll_1250_00_Nt_94_509	R_MPG_0060_lc_1300_Os_Tn_94_576	R_MPG_0075_lc_1400_00_Nt_94_643	R_MPG_0150_lc_1400_00_Nt_94_710	R_MPH_0150_lc_1400_00_Nt_94_777
										KAZ										818	818	818	818	818	818	818	818	818	818	818	818
59923			1	1						KAZ								Št. vrstice v matriki proizvodnih možnosti		1	1	1	1	1	1	1	1	1	1	1	1	1	1	1	1	1	1	1	1	1	1	1	1	1	1	1	1	1	1
3629.88		Ag	1	1						KAZ					Proizvodne aktivnosti			Skupni ponder - št KMG		599.829	599.829	599.829	400.286	400.286	450.022	250	249.879	29.9615	29.9615	18	2
			1	1						KAZ
0.0605758		Ag	1	1						KAZ								Utež - KMG (ta se upošteva)		0.01001	0.01001	0.01001	0.00668	0.00668	0.00751	0.00417202	0.00417	0.0005	0.0005	0.000300385	3.33762e-05
			1	1						KAZ					TRUE	Pomen TKMG na ravni agregata		Utež - MKMG - Pomen TKMG na ravni agregata		0.01001	0.01001	0.01001	0.00668	0.00668	0.00751	0.00417202	0.00417	0.0005	0.0005	0.000300385	3.33762e-05
			1	1						KAZ								Ročni popravek ponderja
			1	1	1.25105	4.05939	7.04686	8.7408	21.165	KAZ	#N/A	#N/A			kriterij kvartil	Bruto dodana vrednost na uro		kriterij kvartil - Bruto dodana vrednost na uro		1.25105	3.27529	4.32075	2.37077	4.53345	5.47721	8.27056	10.1515	4.59301	8.14511	11.0086	21.165	NE	NE	NE	NE	NE	NE	NE	NE	NE	NE	NE	NE	NE	NE	NE	NE	NE	NE
			1	1						KAZ					kriteriji AVG			kriteriji AVG		1	1	2	1	2	2	2	3	2	2	3	3	ne	ne	ne	ne	ne	ne	ne	ne	ne	ne	ne	ne	ne	ne	ne	ne	ne	ne
			1	1	1	3.75	6.5	9.25	12	KAZ	#N/A	#N/A			kriterij RANK			RANGIRANJE glede na izbran kazalnik		1	3	4	2	5	7	9	10	6	8	11	12	ne	ne	ne	ne	ne	ne	ne	ne	ne	ne	ne	ne	ne	ne	ne	ne	ne	ne
			1	1
SUM		Ag	1	1														Proizvodne aktivnosti
			1	1							#N/A				Živinoreja			Živinoreja
0				0												mlekoPR	#REF!	Krave molznice - prosta reja
0				0												mleko	#REF!	Krave molznice
0	0	110000	1	1							#N/A							Krave molznice
0	0	61000	1	0							#N/A					dojilje	#REF!	Reja krav dojilj
				0												pteldoj	#REF!	Vzreja plemenskih telic za dojilje
				0												pltel	#REF!	Vzreja plemenskih telic
7044.8			2	1	60	ni dovolj podatkov	108.75	150	150		#N/A					mpg150	#REF!	Mlado pitano govedo										60	75	150	150
25100.2			2	1	1	3	9.25	25	25		#N/A					mpg	#REF!	Mlado pitano govedo		1	2	3	6	8	12	17	25
32145	47.2721	68000	1	1							#N/A							Mlado pitano govedo
0	0	83000	2	0							#N/A					ovce100	#REF!	Reja ovc
0			2	0							#N/A					kozje_mleko	#REF!	Reja koz - mleko
0	0	19000	2	0							#N/A					koze	#REF!	Vzreja kozličev - Burske koze
0			2	0							#N/A					kozji_sir	#REF!	Pridelava kozjega sira
0	#DIV/0!		1	1							#N/A							Drobnica
0	0	15000000	1	0							#N/A					brojler	#REF!	Zreja piščancev
0	0	1600000	1	0							#N/A					jajca	#REF!	Prireja konzumnih jajc v kletkah
				0									0			purice	#REF!	Reja puric
				0									0			jarkice	#REF!	Zreja jarkic
0	0	26000	2	0							#N/A					plsv	#REF!	Reja tekačev
0				0									0			plsvmk	#REF!	Tekači (krmljenje s popolnimi krmnimi mešanicami)
0	0	430000	2	0							#N/A					prasici250	#REF!	Pitani prašiči (kombinirano krmljenje)
0				0									0			prasici250mk	#REF!	Pitani prašiči (krmljenje s popolnimi krmnimi mešanicami)
			1	1							#N/A				Rastlinska proizvodnja			Rastlinska proizvodnja - njive
146.918			2	1	0	ni dovolj podatkov	0.855751	1.4	2.45176		#N/A					jecmen1	#REF!	Ječmen krmni					0	0	0	0	0	2.45176	1.05	2.1	2.1
0			2	0							#N/A					jecmenT	#REF!	Ječmen tržni		0	0	0	0	0	0	0	0	0	0	0	0
146.918	0.515502	28500	1	1							#N/A							JEČMEN
2422.37	6.24322	38800	1	1	0	0.376271	2.92197	8.0841	11.1477		#N/A					koruza	#REF!	Koruza za zrnje		0	0	0	1.12881	0.562857	0.933686	1.67168	1.95689	0	6.51435	11.1477	11.1477
0				0												praha	#REF!	Praha
0			2	0							#N/A					pasaN	#REF!	Praha
0			2	0							#N/A					psenica	#REF!	Pšenica		0	0	0	0	0	0	0	0	0	0	0	0
0			2	0							#N/A					psenicaKR	#REF!	Pšenica krmna
0	0	27000	1	1							#N/A							PŠENICA
			2	0							#N/A					Tritikala	#REF!	Tritikala										0
3911.7	13.7252	28500	1	1	0.471186	0.471186	7.05644	14.7826	20.3523		#N/A					silkor	#REF!	Silažna koruza					0.471186	1.34114	1.86631	2.56832	3.64311	3.67764	9.23565	20.3523	20.3523
				0									0			silkorstoj	#REF!	Stoječa silažna koruza
0				0												silkorzrnje	#REF!	Silirano koruzno zrnje
6334.06	#DIV/0!		1	1							#N/A							KORUZA
0				0												soja	#REF!	Soja
0		3500	2	0							#N/A					oljogr	#REF!	Oljna ogrščica
0		4500	2	0							#N/A					buce	#REF!	Pridelava buč
0	0	2800	1	0							#N/A					krompir	#REF!	Krompir
0			1	0							#N/A					krompirZG	#REF!	Krompir zgodnji
14.6919			2	1	0	ni dovolj podatkov	0.15	0.28	0.42		#N/A					ajda	#REF!	Ajda						0	0	0	0		0.21	0.42	0.42
10	0.625	1600	1	1	5	ni dovolj podatkov	5	5	5		#N/A					hmelj	#REF!	Hmelj													5
1574.33	4.91979	32000	1	1							#N/A							TDM - njive
0				0									0			tsilN1	#REF!	Njiva, DTM, ena košnja, siaža-silos
0				0									0			tsilNB1	#REF!	Njiva, DTM, ena košnja, silaža-bale
0				0									0			senoNHZ1	#REF!	Njiva, DTM, ena košnja, seno-dosuševanje
0				0									0			senoN1	#REF!	Njiva, DTM, ena košnja, seno-sušenje na tleh
0				0									0			senoNB1	#REF!	Njiva, DTM, ena košnja, seno-bale
0				0									0			tsilN2	#REF!	Njiva, DTM, dve košnji, siaža-silos
0				0									0			tsilNB2	#REF!	Njiva, DTM, dve košnji, silaža-bale
0				0									0			senoNHZ2	#REF!	Njiva, DTM, dve košnji, seno-dosuševanje
0				0									0			senoN2	#REF!	Njiva, DTM, dve košnji, seno-sušenje na tleh
0				0									0			senoNB2	#REF!	Njiva, DTM, dve košnji, seno-bale
0				0									0			tsilN3	#REF!	Njiva, DTM, tri košnje, silaža-silos
930.665				1												tsilNB3	#REF!	Njiva, DTM, tri košnje, silaža-bale					0.4	0.476	0.7	1.06
0				0									0			senoNHZ3	#REF!	Njiva, DTM, tri košnje, seno-dosuševanje
0				0									0			senoN3	#REF!	Njiva, DTM, tri košnje, seno-sušenje na tleh
0				0									0			senoNB3	#REF!	Njiva, DTM, tri košnje, seno-bale
293.838				1												tsilN4	#REF!	Njiva, DTM, štiri košnje, silaža-silos											4.2	8.4	8.4
349.83				1												tsilNB4	#REF!	Njiva, DTM, štiri košnje, silaža-bale									1.4		0	0	0
0				0												senoNHZ4	#REF!	Njiva, DTM, štiri košnje, seno-dosuševanje
0				0									0			senoN4	#REF!	Njiva, DTM, štiri košne, seno-sušenje na tleh
0				0									0			senoNB4	#REF!	Njiva, DTM, štiri košnje, seno-bale
0				0												tsilN5	#REF!	Njiva, DTM, pet košenj, silaža-silos
0				0									0			tsilNB5	#REF!	Njiva, DTM, pet košenj, silaža-bale
0				0									0			senoNHZ5	#REF!	Njiva, DTM, pet košenj, seno-dosuševanje
0				0									0			senoN5	#REF!	Njiva, DTM, pet košenj, seno-sušenje na tleh
0				0									0			senoNB5	#REF!	Njiva, DTM, pet košenj, seno-bale
0				0												tsilN6	#REF!	Njiva, DTM, šest košenj, silaža-silos
0				0									0			tsilNB6	#REF!	Njiva, DTM, šest košenj, silaža-bale
0				0									0			senoNHZ6	#REF!	Njiva, DTM, šest košenj, seno-dosuševanje
0				0									0			senoN6	#REF!	Njiva, DTM, šest košenj, seno-sušenje na tleh
0				0									0			senoNB6	#REF!	Njiva, DTM, šest košenj, seno-bale
			1	1											Pridelovanje na trajnem travinju			Rastlinska proizvodnja - trajno travinje
0			1	0												pasa	#REF!	Paša	ha
0			1	1														Enokosni travniki - vsota	ha
0			1	1														Dvokosni travniki - vsota	ha
4469.5			1	1														Trikosni travniki - vsota	ha
862.048			1	1														Štiriosni travniki - vosta	ha
0			1	1														Petkosni travniki - vsota	ha
0			1	1														Šestkosni travniki - vsota	ha
0				0									0			tsil1	#REF!	Enokosni travnik, silaža-silos
0				0												tsilB1	#REF!	Enokosni travnik, silaža-bale
0				0									0				#REF!	#N/A
0				0									0				#REF!	#N/A
0				0									0			senoHZ1	#REF!	Enokosni travnik, seno-dosuševanje
0				0									0			seno1	#REF!	Enokosni travnik, košnja v avgustu
0				0												senoB1	#REF!	Enokosni travnik, seno-bale
0				0									0				#REF!	#N/A
0				0									0				#REF!	#N/A
0				0									0				#REF!	#N/A
0				0									0			tsil2	#REF!	Dvokosni travnik, silaža-silos
0				0												tsilB2	#REF!	Dvokosni travnik, silaža-bale
0				0									0				#REF!	#N/A
0				0									0				#REF!	#N/A
0				0									0			senoHZ2	#REF!	Dvokosni travnik, seno-dosuševanje
0				0												seno2	#REF!	Dvokosni travnik, seno-sušenje na tleh
0				0												senoB2	#REF!	Dvokosni travnik, seno-bale
0				0									0				#REF!	#N/A
0				0									0				#REF!	#N/A
0				0									0				#REF!	#N/A
0				0												tsil3	#REF!	Trikosni travnik, silaža-silos
3215.37				1												tsilB3	#REF!	Trikosni travnik, silaža-bale		0.723618	1.30541	1.53184	1.504	0.5012	0.434	0.326
0				0									0				#REF!	#N/A
0				0									0				#REF!	#N/A
0				0												senoHZ3	#REF!	Trikosni travnik, seno-dosuševanje
0				0												seno3	#REF!	Trikosni travnik, seno-sušenje na tleh
1254.13				1												senoB3	#REF!	Trikosni travnik, seno-bale		0.276382	0.230366	0.468165	0.336	0.4188	0.486	0.594
0				0									0				#REF!	#N/A
0				0									0				#REF!	#N/A
0				0									0				#REF!	#N/A
80.2293				1												tsil4	#REF!	Štirikosni travnik, silaža-silos											1.316	2.04	2.04
489.518				1												tsilB4	#REF!	Štirikosni travnik, silaža-bale									0.685	8.90814	0.788	1.392	1.392
0				0									0				#REF!	#N/A
0				0									0				#REF!	#N/A
0				0												senoHZ4	#REF!	Štirikosni travnik, seno-dosuševanje
0				0												seno4	#REF!	Štirikosni travnik, seno-sušenje na tleh
292.301				1												senoB4	#REF!	Štirikosni travnik, seno-bale									0.695	0.989793	1.576	2.088	2.088
0				0									0				#REF!	#N/A
0				0									0				#REF!	#N/A
0				0									0				#REF!	#N/A
0				0												tsil5	#REF!	Petkosni travnik, silaža-silos
0				0									0			tsilB5	#REF!	Petkosni travnik, silaža-bale
0				0									0				#REF!	#N/A
0				0									0				#REF!	#N/A
0				0									0			senoHZ5	#REF!	Petkosni travnik, seno-dosuševanje
0				0									0			seno5	#REF!	Petkosni travnik, seno-sušenje na tleh
0				0												senoB5	#REF!	Petkosni travnik, seno-bale
0				0									0				#REF!	#N/A
0				0									0				#REF!	#N/A
0				0									0				#REF!	#N/A
0				0									0			tsil6	#REF!	Šestkosni travnik, silaža-silos
0				0									0			tsilB6	#REF!	Šestkosni travnik, silaža-bale
0				0									0				#REF!	#N/A
0				0									0				#REF!	#N/A
0				0									0			senoHZ6	#REF!	Šestkosni travnik, seno-dosuševanje
0				0									0			seno6	#REF!	Šestkosni travnik, seno-sušenje na tleh
0				0									0			senoB6	#REF!	Šestkosni travnik, seno-bale
				0									0				#REF!	#N/A
				0									0				#REF!	#N/A
				0									0				#REF!	#N/A	ha
			1	0														Zelenjadartsvo - njive
0	#DIV/0!		2	0												cvetaca	#REF!	Cvetača	ha
0	#DIV/0!		2	0												endivija	#REF!	Radič	ha
0	#DIV/0!		1	0												solata	#REF!	Solata pomladanska, na foliji	ha
0	#DIV/0!		1	0												solataR	#REF!	Solata pomladanska, na foliji, plastenjak	ha
0	#DIV/0!		2	0												kumareS	#REF!	Solatne kumare, plastenjak	ha
0	#DIV/0!		1	0												zelje	#REF!	Zelje	ha
0	#DIV/0!		2	0												paprika	#REF!	Paprika, pridelava zunaj	ha
0	#DIV/0!		2	0												paprikaR	#REF!	Paprika, plastenjak	ha
0	#DIV/0!		1	0												paradiznik	#REF!	Paradižnik, plastenjak	ha
0	#DIV/0!		2	0												korencek	#REF!	Korenček	ha
0	#DIV/0!		1	0												fizolS	#REF!	Fižol, stročji, nizek	ha
0	#DIV/0!		1	0												cebula	#REF!	Čebula, pridelava iz semena, strojno	ha
0	#DIV/0!		2	0												cesen	#REF!	Česen, jesenski	ha
			2	1														Vinogradništvo
0			2	0							#N/A					grozdjeT	#REF!	Vinograd, terasa	ha
0		3198	2	0							#N/A					grozdjeTV	#REF!	Vinograd, terasa - vrhunska kakovost	ha
0	0	3198	2	1														Vinograd, terasa - SKUPAJ	ha
0			2	0							#N/A					grozdjeV	#REF!	Vinograd, vertikala	ha
0			2	0							#N/A					grozdjeVV	#REF!	Vinograd, vertikala - vrhunska kakovost	ha
0	0	8439	2	1														Vinograd, vertikala - SKUPAJ	ha
				0												vino	#REF!	Odprto vino	ha
				0												VinoK	#REF!	Kakovostno vino	ha
				0												vinoV	#REF!	Vrhunsko vino	ha
			1	0							#N/A							Sadjarstvo
0	0	2355	1	0							#N/A					jabolka	#REF!	Jabolka	ha
0	0	273	1	0							#N/A					breskve	#REF!	Breskve namizne	ha
0	0	186	1	0							#N/A					cesnje	#REF!	Češnje	ha
0	#DIV/0!		1	0							#N/A					indjab	#REF!	Travniški nasad jablan	ha
0	0	107	1	0							#N/A					kaki	#REF!	Kaki	ha
0	0	1200	1	0							#N/A					oljke	#REF!	Oljke za olje	ha
0	0	339	1	0							#N/A					orehi	#REF!	Orehi	ha
0	0	224	1	0							#N/A					amborovnice	#REF!	Jagodičje	ha
0				0									0			hruske	#REF!	Hruške	ha
													0
			1	1							#N/A				Obdelovalne površine			Obdelovalne površine
				1
13396.9	2.74301	488400	1	1	0	2.12526	14.2869	36.14	52.52		#N/A	#N/A						KZU	ha	1	1.53577	2	3.84	3.3	4.42	6.22	8.38	16.0273	24.68	47.52	52.52	0	0	0	0	0	0	0	0	0	0	0	0	0	0	0	0	0	0
5947.9				1	0	0.333333	5.10583	13.3333	17							Lastne obdelovalne površine - Njive		Lastne njive	ha	0	0	0	1	2	3	5	6	0.27	10	17	17
8055.32	4.59988	175120	1	1							#N/A							NJIVE	ha
5331.54	1.87032	285060	1	1							#N/A							TRAVNIK	ha
0	0	16000	1	1							#N/A							VINOGRAD	ha
0	0	4125	1	1							#N/A							SADOVANJAK	ha
5253.22				1	0.92	1.44667	2.76667	4.14	8							Lastne obdelovalne površine - Trajni travniki		Lastni trajni travniki	ha	1	1.5	2	1.84	0.92	0.92	0.92	1.38	8	3.68	5.52	5.52
				0									0			Lastne obdelovalne površine - Pašniki		- od tega pašniki	ha
0				0												Lastne obdelovalne površine - Sadovnjak_I		Intenzivni sadovnjak	ha
0				0									0			Lastne obdelovalne površine - Sadovnjak_E		Ekstenzivni sadovnjak	ha
0				0												Lastne obdelovalne površine - Vinograd		Vinograd	ha
10	#DIV/0!		1	1	5	ni dovolj podatkov	5	5	5		#N/A					Lastne obdelovalne površine - Hmeljišče		Hmeljišče	ha												5
2107.42			2	1	0	0.333333	5.83662	17	25		#N/A				PAZI DRUGAČE	Najem obdelovalnih površin - MAX najem NJIVE		Njive najem	ha	0	0	0	1	0.38	0.5	0.3	1	5.8594	11	25	25	0	0	0	0	0	0	0	0	0	0	0	0	0	0	0	0	0	0
78.3213			2	1	0	0.0119236	0.161142	ni dovolj podatkov	1.89793		#N/A				PAZI DRUGAČE	Najem obdelovalnih površin - MAX najem TRAVNIKI		Travniki najem	ha	0	0.0357708	0	0	0	0	0	0	1.89793	0	0	0	0	0	0	0	0	0	0	0	0	0	0	0	0	0	0	0	0	0
0			2	0							#N/A				PAZI DRUGAČE	Najem obdelovalnih površin - MAX najem SADOVNJAK		Najem sadovnjaka	ha	0	0	0	0	0	0	0	0	0	0	0	0	0	0	0	0	0	0	0	0	0	0	0	0	0	0	0	0	0	0
0			2	0							#N/A				PAZI DRUGAČE	Najem obdelovalnih površin - MAX najem VINOGRAD		Najem vinograda	ha	0	0	0	0	0	0	0	0	0	0	0	0	0	0	0	0	0	0	0	0	0	0	0	0	0	0	0	0	0	0
				0									0
				1														Nakup močne krme
				1	0	ni dovolj podatkov	0.0525433	ni dovolj podatkov	0.577976		#N/A					jecmenN		jecmenN	t	0	0	0.577976	0	0	0	0	0		0	0	0
				1	0	ni dovolj podatkov	0.834056	ni dovolj podatkov	10.0087		#N/A	#N/A				koruzaN		koruzaN	t	0	0	0	0	0	0	0	0	10.0087	0	0	0
				0							#N/A		0			ovesN		ovesN	t
				0							#N/A		0			pšenicaN		pšenicaN	t
				0							#N/A		0			ržN		ržN	t
				0							#N/A		0			tritikalaN		tritikalaN	t
				0							#N/A		0			oljrep		oljrep	t
				0							#N/A		0			sojaN		sojaN	t
				0							#N/A		0			silkorzrnje		silkorzrnje	t
				1	0	0.172994	8.40416	24.8952	34.9441		#N/A					sonctropN		sonctropN	t	0	0	0	0.518982	1.2055	2.22948	4.01172	4.79732	0	18.1988	34.9441	34.9441
				0							#N/A		0			soncpog		soncpog	t
				0							#N/A		0			reppog		reppog	t
				0							#N/A					reptropN		reptropN	t	0	0	0	0	0	0	0	0	0	0	0	0
				0							#N/A					sojtropN		sojtropN	t	0	0	0	0	0	0	0	0	0	0	0	0
				0							#N/A		0			sojtrop 44		sojtrop 44	t
				1	0	ni dovolj podatkov	3.61891	2.74352	34.4076		#N/A		1586.38			K18		K18	t	0	0	0.788842	0	0	0	0	0	34.4076	0	4.11528	4.11528
				0							#N/A		0			K19		K19	t
				0							#N/A		0			K pašni		K pašni	t
				0							#N/A		0			K19 brik		K19 brik	t
				0							#N/A		0			K22 brik		K22 brik	t
				0							#N/A		0			K TOP brik 40		K TOP brik 40	t
				0							#N/A		0			K TOP brik 60		K TOP brik 60	t
				0							#N/A					krmakoz		Močna krma za koze	t
				0							#N/A		0			Energijsko krmilo		Energijsko krmilo	t
				0							#N/A		0			Beljakovinsko krmilo		Beljakovinsko krmilo	t
				0							#N/A		0			K protiketozni		K protiketozni	t
				0							#N/A		0			tlpit1		tlpit1	t
				0							#N/A		0			tlpit2		tlpit2	t
				0							#N/A		0			tlstarter		tlstarter	t	0	0	0	0	0	0	0	0		0	0	0
				0							#N/A		0			Superkoncentrati za govedo		Superkoncentrati za govedo	t
				0							#N/A		0			BIK PIT 45 SUPER		BIK PIT 45 SUPER	t
				0							#N/A		0			K 34 SUPER		K 34 SUPER	t
				0							#N/A		0			sol		sol	t
				0							#N/A		0			minvit		minvit	t	0	0	0	0	0	0	0	0		0	0	0
				0							#N/A		0			rumisal3		rumisal3	t
				0							#N/A					dopkonc		dopkonc	t
				0							#N/A					dopkoncS		dopkoncS	t
				0							#N/A					Pust		Pust	t
				0							#N/A					Pugr		Pugr	t
				0							#N/A		0			BEK1		BEK1	t
				0							#N/A		0			BEK2		BEK2	t
				0									0
				1														Prodaja močne krme
				0									0			jecmenT		Ječmen	t	0	0	0	0	0	0	0	0	0	0	0	0
			PAZI!! Druga enačba!	1	0	8.31307	2.35762	0.281208	8.31307							koruza		Koruza	t				8.31307	0.735935	0.553967	0.444091	0.843623		7.9703	0	0
				0									0			oves		Oves	t
			PAZI!! Druga enačba!	0									0			Psenica		Pšenica	t
			PAZI!! Druga enačba!	0									0			tritikala		Tritikala	t
				0									0			rž		Rž	t
				0									0			oljrep		Oljna repica	t
			PAZI!! Druga enačba!	0									0			soja		Soja	t
			PAZI!! Druga enačba!	0									0			silkorzrnje		Silirano koruzno zrnje	t
			PAZI!! Druga enačba!	0												seno		Seno	t
													0
			1	0														Prodaja - vinogradništvo
0			1	0							#N/A					Prodaja grozdja		Prodaja grozdja	t
				0	9	9	9	9	9				32668.9				OBVEZNO KJER JE PRIDELEK - ŠT VRSTICE V MATRIKI!!!!			9	9	9	9	9	9	9	9	9	9	9	9	9	9	9	9	9	9	9	9	9	9	9	9	9	9	9	9	9	9
0	#DIV/0!		1	0							#N/A				PAZI DRUGAČE	vino	#REF!	Odprto vino	L
0	#DIV/0!		1	0							#N/A				PAZI DRUGAČE	VinoK	#REF!	Kakovostno vino	L
0	#DIV/0!		1	0							#N/A				PAZI DRUGAČE	vinoV	#REF!	Vrhunsko vino	L
			1	1							#N/A							Prireja - živinoreja
0			2	1							#N/A				PAZI DRUGAČE	mlekoPR		Mleko	L
0			2	1							#N/A				PAZI DRUGAČE	mleko		Mleko	L
0	0	679800000	1	1							#N/A				PAZI DRUGAČE			Mleko - skupaj	L
1.7717e+07			2	1	680	2053.33	6585	18250	18250		#N/A				PAZI DRUGAČE	mpg		Mlado pitano govedo	kg	680	1400	2100	4080	5600	8160	12410	18250
5.2836e+06			2	1	45000	ni dovolj podatkov	81562.5	112500	112500		#N/A				PAZI DRUGAČE	mpg150		Mlado pitano govedo	kg									45000	56250	112500	112500
2.30006e+07			1	1							#N/A				PAZI DRUGAČE			MPG - skupaj	kg
0	#DIV/0!		1	1							#N/A				PAZI DRUGAČE	jajca		Jajca -skupaj	št
0			1	1							#N/A				PAZI DRUGAČE	brojler	#REF!	Zreja piščancev	kg
			1	1							#N/A
			1	1							#N/A				PAZI DRUGAČE			Pridelava - poljedeljstvo
1.753e+08	#DIV/0!		1	1	19789.8	19789.8	346101	733057	1017615		#N/A				PAZI DRUGAČE	silkor		Koruzna silaža - skupaj	kg				19789.8	56328	78385.2	115574	163940	183882	461782	1017615	1017615
0			1	1							#N/A				PAZI DRUGAČE	psenica		psenica	kg	0	0	0	0	0	0	0	0	0	0	0	0
0			1	1							#N/A				PAZI DRUGAČE	psenicaKR		psenicaKR	kg
0	#DIV/0!		1	1							#N/A				PAZI DRUGAČE			Pšenica skupaj	kg
0			1	1							#N/A				PAZI DRUGAČE	buce	#REF!	Pridelava buč	kg
0			1	1							#N/A				PAZI DRUGAČE	krompir		Krompir	kg
0			1	1							#N/A				PAZI DRUGAČE	krompirZG		Krompir zgodnji	kg
0			1	1							#N/A				PAZI DRUGAČE			KROMPIR_SKUPAJ	kg
14691.9			1	1	0	ni dovolj podatkov	150	280	420		#N/A				PAZI DRUGAČE	ajda		Ajda	kg					0	0	0	0		210	420	420
20000			1	1	10000	ni dovolj podatkov	10000	10000	10000		#N/A				PAZI DRUGAČE	hmelj		Hmelj	kg												10000
			1	1							#N/A				PAZI DRUGAČE			Pridelava - sadjarstvo
0	0	70000000	1	1							#N/A				PAZI DRUGAČE	jabolka		Jabolka	kg
0			1	1							#N/A				PAZI DRUGAČE	breskve		Breskve namizne	kg
0			1	1							#N/A				PAZI DRUGAČE	oljke		Oljke	kg
0			1	1							#N/A				PAZI DRUGAČE	kaki		Kaki	kg
0			1	1											PAZI DRUGAČE	oljke		Oljke za olje	kg
0			1	1											PAZI DRUGAČE	orehi		Orehi	kg
0			1	1											PAZI DRUGAČE	amborovnice		Jagodičje	kg
0			1	1											PAZI DRUGAČE	hruske		Hruške	kg
			1	1							#N/A				PAZI DRUGAČE			Pridelava - zelenjadarstvo
0			1	1											PAZI DRUGAČE	cvetaca	#REF!	Cvetača	kg
0			1	1											PAZI DRUGAČE	endivija	#REF!	Radič	kg
0			1	1											PAZI DRUGAČE	solata	#REF!	Solata pomladanska, na foliji	kg
0			1	1											PAZI DRUGAČE	solataR	#REF!	Solata pomladanska, na foliji, plastenjak	kg
0			1	1											PAZI DRUGAČE	kumareS	#REF!	Solatne kumare, plastenjak	kg
0			1	1											PAZI DRUGAČE	zelje	#REF!	Zelje	kg
0			1	1											PAZI DRUGAČE	paprika	#REF!	Paprika, pridelava zunaj	kg
0			1	1											PAZI DRUGAČE	paprikaR	#REF!	Paprika, plastenjak	kg
0			1	1											PAZI DRUGAČE	paradiznik	#REF!	Paradižnik, plastenjak	kg
0			1	1											PAZI DRUGAČE	korencek	#REF!	Korenček	kg
0			1	1											PAZI DRUGAČE	fizolS	#REF!	Fižol, stročji, nizek	kg
0			1	1											PAZI DRUGAČE	cebula	#REF!	Čebula, pridelava iz semena, strojno	kg
0			1	1											PAZI DRUGAČE	cesen	#REF!	Česen, jesenski	kg
				1
			1	1							#N/A				Delovna sila			Delovna sila
1.43275e+06	#DIV/0!		1	1	238.262	294.672	939.95	2090.58	3237.48		#N/A				59	Lastna delovna sila - h		Lastna delovna sila	h	238.262	273.984	299.212	371.77	387.259	432.212	576.174	732.175	971.954	1456.83	2302.09	3237.48
0	#DIV/0!		1	0							#N/A					Najme delovne sile		Dodatno najeta delovna sila	h
			1	0												DOMAČE STROJNE STORITVE skupaj		DOMAČE STROJNE STORITVE skupaj	h
				1
				1											Ekonomski kazalniki			Ekonomski kazalniki
				1
5.05278e+07	4.36046	1158773460	1	1	1704.89	5128.23	71817.3	191923	305616		#N/A	#N/A				Prihodki (vrednost pridelave skupaj)		Prihodki	(EUR)	1704.89	3305.19	4876.32	10374.6	12480.8	17679.5	26984.1	38907.7	92114.7	116519	231245	305616
4.36152e+07	#DIV/0!		1	1	1329.56	4250.41	64614.3	173743	279679		#N/A	#N/A				Tržni prihodki brez proračunskih dodatkov		Tržni prihodki	(EUR)	1329.56	2706.21	4011.38	8715.48	10601	15232.8	23122.2	33930.7	83642.6	104782	207619	279679
6.91265e+06	#DIV/0!		1	1	375.33	877.822	7202.99	18180.2	25937.4		#N/A	#N/A				Skupaj PRORAČUNSKI DODATKI		Proračunski dodatki	(EUR)	375.33	598.983	864.936	1659.15	1879.85	2446.65	3861.89	4977.04	8472.08	11736.6	23626	25937.4
4.27833e+07			1	1	1406.81	4435.96	60993.6	158157	237095		#N/A	#N/A						Spremenljivi stroški	(EUR)	1406.81	2407.81	3583.49	9493.25	10725.2	15312.1	22218.8	31475	87650.5	104652	205902	237095
3.54325e+07		7.74453e+06	1	1	1031.77	3527.98	49311.2	127484	189349		#N/A	#N/A				Direktni variabilni stroški		Direktni spremenljivi stroški	(EUR)	1031.77	1858.95	2845.04	7693.24	8930.85	13047.8	18924.1	26900.7	71920.9	83027.9	166203	189349
4.33357e+06			1	1	191.876	489.813	8268.82	21970.8	35587		#N/A	#N/A				Variabilni stroški strojnih storitev		Spremenljivi stroški strojnih storitev	(EUR)	191.876	281.045	392.758	996.519	1014.85	1199.73	1774.65	2526.28	11936	15526.1	27799.1	35587
3.01726e+06			1	1	183.167	418.162	3413.58	8702.23	12158.7		#N/A	#N/A				Drugi prenešeni variabilni stroški		Drugi preneseni spremenljivi stroški	(EUR)	183.167	267.822	345.695	803.496	779.49	1064.58	1519.99	2048.05	3793.52	6098.52	11899.9	12158.7
7.74453e+06			1	1	298.077	692.278	10823.7	33765.6	68521.3		#N/A	#N/A				POK 3 (bruto dodana vrednost)		Bruto dodana vrednost	(EUR)	298.077	897.377	1292.82	881.38	1755.62	2367.32	4765.28	7432.69	4464.2	11866	25342.8	68521.3
				1
																		Kazalci na delovno uro
			1	1	7.15552	15.7083	50.511	82.6632	100.45		#N/A	#N/A						Prihodki na uro	(EUR/h)	7.15552	12.0634	16.2972	27.9061	32.2286	40.9046	46.8332	53.1399	94.7726	79.9808	100.45	94.3996
			1	1	5.90447	13.4093	43.4641	68.5548	90.1796		#N/A	#N/A						Spremenljivi stroški na uro	(EUR/h)	5.90447	8.78814	11.9764	25.5353	27.6951	35.4274	38.5626	42.9883	90.1796	71.8356	89.4416	73.2345
			1	1	1.25105	2.29903	7.04686	14.1084	21.165	KAZ	#N/A	#N/A	Bruto dodana vrednost na uro (EUR/h)					Bruto dodana vrednost na uro	(EUR/h)	1.25105	3.27529	4.32075	2.37077	4.53345	5.47721	8.27056	10.1515	4.59301	8.14511	11.0086	21.165
				1
				1														Kazalci na ha
			1	1	1704.89	2186.25	3909.49	5109.41	5819.05		#N/A	#N/A						Prihodki na ha	(EUR/ha)	1704.89	2152.14	2438.16	2701.73	3782.06	3999.88	4338.27	4642.92	5747.35	4721.17	4866.27	5819.05
			1	1	1329.56	1787.11	3412.57	4581.09	5325.19		#N/A	#N/A						Tržni prihodki na ha	(EUR/ha)	1329.56	1762.12	2005.69	2269.66	3212.41	3446.34	3717.39	4049	5218.75	4245.62	4369.09	5325.19
			1	1	375.33	399.141	496.923	528.319	620.882		#N/A	#N/A						Proračunski dodatki na ha	(EUR/ha)	375.33	390.021	432.468	432.071	569.651	553.541	620.882	593.918	528.602	475.551	497.181	493.857
			1	1	1406.81	1815.61	3319.8	4201.1	5468.81		#N/A	#N/A						Spremenljivi stroški na ha	(EUR/ha)	1406.81	1567.82	1791.75	2472.2	3250.06	3464.29	3572.15	3755.97	5468.81	4240.37	4332.96	4514.38
			1	1	229.526	370.64	589.693	908.312	1304.67	KAZ	#N/A	#N/A	Bruto dodana vrednost na ha (EUR/ha)					Bruto dodana vrednost na ha	(EUR/ha)	298.077	584.317	646.412	229.526	532.006	535.592	766.123	886.956	278.536	480.796	533.308	1304.67
				1
				1														Kazalci na PDM
			1	1	12879.9	28275	90919.7	148794	180810		#N/A	#N/A						Prihodki na PDM	(EUR/PDM)	12879.9	21714.2	29334.9	50230.9	58011.4	73628.2	84299.7	95651.7	170591	143965	180810	169919
			1	1	2251.89	4138.26	12684.4	25395.1	38097.1	KAZ	#N/A	#N/A	Bruto dodana vrednost na PDM (EUR/PDM)					Bruto dodana vrednost na PDM	(EUR/PDM)	2251.89	5895.51	7777.36	4267.38	8160.21	9858.98	14887	18272.7	8267.42	14661.2	19815.5	38097.1
392392			1	1	-12485.6	-168.81	-1505.81	137.181	10139.1		#N/A	#N/A				PARITETNI DOHODEK (neto dodana vrednost)		Paritetni dohodek	EUR	-82.1365	279.14	453.708	-703.435	-22.0625	87.6122	1465.35	2758.11	-11407	-8552.45	-12485.6	10139.1
																		Proračunska plačila razčlenjeno
555060	2.63686	21050000	1	1	0	51.4949	894.206	2329	3505.07		#N/A	#N/A				Vračilo trošarine		Vračilo trošarine	EUR	0	0	65.6758	154.485	151.691	179.668	266.107	381.144	1263.25	1662.59	3100.79	3505.07
3.1168e+06	#DIV/0!		2	1	211.58	449.662	3248.31	8276.84	11830.7		#N/A	#N/A				Po reformi SKP (OP+EKO+RP+YF) / oz PP		Proizvodno nevezana plačila + PVPr	EUR	211.58	324.939	423.16	812.468	807.694	1096.18	1559.83	2090.11	3176.75	5736.57	10909.7	11830.7
1.48574e+06	8.68912	17098907	1	1	48.6	145.8	1605.82	3807	5103		#N/A	#N/A				PVP - živinoreja		PVP - živinoreja	EUR	48.6	97.2	145.8	291.6	388.8	583.2	826.2	1215	2916	2551.5	5103	5103
325271	12.3649	2630601	1	1	0	ni dovolj podatkov	472.19	1395.33	1932		#N/A	#N/A				PVP - rastlinska		PVP - rastlinska	EUR	0	0	0	0	109.48	161	243.8	322	0	966	1932	1932
1.32934e+06	3.16369	42018700	1	1	0	218.133	309.038	295.833	990.309		#N/A	#N/A				OMD -VREDNOST ZA PRERAČUN V MATRIKI		OMD	EUR	115.15	176.844	230.3	362.404	483.635	462.316	990.309	887.498	0	0	0	0
425698	2.09077	20360852	1	1												EKO-PLAČILA IZVEN MK		SOPO plačila	EUR	0	0	0	38.1961	48.0281	125.284	219.441	403.282	1116.08	1785.92	4512.55	5498.6
323829	4.92403	6.5765e+06	1	1												RP-plačila izven MK		Prerazporeditveno plačilo	EUR	27.38	42.0494	54.76	105.139	90.354	121.02	170.304	224.516	224.516	224.516	224.516	224.516
0			1	1												DŽ - vsota plačil		Dobrobit živali*
2.79153e+06	3.36775	82890237	1	1	211.58	449.662	2776.12	6881.51	9898.71		#N/A	#N/A						Skupaj proizvodno nevezana plačila	EUR	211.58	324.939	423.16	812.468	698.214	935.184	1316.03	1768.11	3176.75	4770.57	8977.71	9898.71
			1	1	188.475	211.58	205.08	196.131	211.58		#N/A	#N/A						Proizvodno nevezana plačila na ha KZU	EUR/ha	211.58	211.58	211.58	211.58	211.58	211.58	211.58	210.992	198.208	193.297	188.925	188.475
896525																Št_točk_težavnosti_OMD		Št_točk_težavnosti_OMD		245	245	245	200.8	325.68	222.545	353.808	225.333	0	0	0	0
																				0.47	0.47	0.47	0.47	0.45	0.47	0.45	0.47	#DIV/0!	#DIV/0!	#DIV/0!	#DIV/0!	#VALUE!	#VALUE!	#VALUE!	#VALUE!	#VALUE!	#VALUE!	#VALUE!	#VALUE!	#VALUE!	#VALUE!	#VALUE!	#VALUE!	#VALUE!	#VALUE!	#VALUE!	#VALUE!	#VALUE!	#VALUE!
3629.88			1	1														Tip kmetovanja		MPG	MPG	MPG	MPG	MPG	MPG	MPG	MPG	MPG	MPG	MPG	MPH
0			1	1														MLK	št.
		0	2	1														mleko	l
0			1	1														MLF	št.
0			1	1														DOJ	št.
0			1	1														DOP	št.
3627.88			1	1														MPG	št.
2			1	1														MPH	št.
0			1	1														OVC	št.
0			1	1														KOZ	št.
0			1	1														KSI	št.
0			1	1														PLS	št.
0			1	1														PRP	št.
0			1	1														PIŠ	št.
0			1	1														NES	št.
0			1	1														POL	št.
0			1	1														HME	št.
0			1	1														SAD	št.
0			1	1														SAV	št.
0			1	1														OLJ	št.
0			1	1														OLV	št.
0			1	1														VIN	št.
0			1	1														ZEO	št.
0			1	1														ZEL	št.
0			1	1														MEŠ	št.
			OkK	1														Okoljski kazalniki
19287			OkK	1	0.6	1.8	25.45	65	90		#N/A	#N/A				SUM GVŽ		SUM GVŽ	GVŽ	0.6	1.2	1.8	3.6	4.8	7.2	10.2	15	36	45	90	90
1721.25			OkK	1	0	0.133333	2.72815	7.46667	10.5		#N/A					DELEŽ PREZIMNIH POSEVKOV NA NJIVAH		VSOTA PREZIMNIH POSEVKOV NA NJIVAH	ha	0	0	0	0.4	0.476	0.7	1.06	1.4	2.45176	5.25	10.5	10.5
4.07446e+06			OkK	1	163.668	400.615	6086.57	16731.7	25912.4		#N/A	#N/A				PORABA MINERALNIH GNOJIL (kg/ha)		PORABA MINERALNIH GNOJIL (kg)	kg	163.668	256.714	329.671	781.464	1073.8	1458.14	2158.34	3015.41	6368.97	10253.1	21267.1	25912.4
			OkK	1							#N/A	#N/A				Poraba RASTLINSKIH hranil		Poraba RASTLINSKIH hranil
2.4271e+06			OkK	1	123.873	311.507	3043.29	8016.82	11708		#N/A	#N/A				N skupaj		N skupaj	kg	123.873	188.212	246.861	622.437	623.474	857.31	1253.38	1690.97	3181.47	5372	10651.5	11708
1.28657e+06			OkK	1	63.1377	161.742	1580.62	4145.39	5876.9		#N/A	#N/A				P2O5 skupaj		P2O5 skupaj	kg	63.1377	95.4211	125.602	326.668	336.168	463.13	673.757	909.395	1602.71	2844.73	5649.87	5876.9
2.24329e+06			OkK	1	131.529	286.083	2760.89	7181.87	10415.5		#N/A	#N/A				K2O skupaj		K2O skupaj	kg	131.529	202.517	263.285	524.202	581.357	779.964	1105.54	1527.95	3269.5	4727.22	9602.14	10415.5
					69.0318	167.729	1359.51	3468.18	4795.07		#N/A	#N/A				N živinska		N živinska	kg	69.0318	104.329	137.328	329.825	309.157	424.003	607.686	814.387	1476.31	2451.88	4795.07	4795.07
					61.2436	148.805	1206.13	3076.89	4254.09		#N/A	#N/A				P2O5 živinska		P2O5 živinska	kg	61.2436	92.5585	121.834	292.614	274.278	376.167	539.126	722.507	1309.76	2175.26	4254.09	4254.09
					111.513	270.946	2196.13	5602.44	7745.88		#N/A	#N/A				K2O živinska		K2O živinska	kg	111.513	168.531	221.837	532.795	499.408	684.928	981.646	1315.55	2384.82	3960.73	7745.88	7745.88
					54.8409	143.778	1683.78	4548.65	6912.94		#N/A	#N/A				N mineralna		N mineralna	kg	54.8409	83.8827	109.533	292.611	314.317	433.307	645.694	876.584	1705.16	2920.12	5856.42	6912.94
					1.89413	12.9369	374.497	1068.49	1622.81		#N/A	#N/A				P2O5 mineralna		P2O5 mineralna	kg	1.89413	2.86263	3.76807	34.0538	61.8901	86.9629	134.631	186.888	292.951	669.47	1395.78	1622.81
					-8.59264	15.1366	564.766	1579.43	2669.61		#N/A	#N/A				K2O mineralna		K2O mineralna	kg	20.0166	33.986	41.4476	-8.59264	81.9484	95.0355	123.892	212.407	884.687	766.49	1856.26	2669.61
					0	35.2811	935.499	2931.88	6072.93		#N/A	#N/A				Strošek FFS		Strošek FFS	€	0	0	0	105.843	125.954	185.226	280.485	370.452	556.715	1176.13	2352.25	6072.93
2.13056e+06			OkK	1	106.095	281.869	2607.33	6680.47	9931.82		#N/A	#N/A				Poraba goriva - dejansko (l/ha)		Poraba goriva - dejansko	l	106.095	154.125	216.117	585.387	621.45	715.214	1047.99	1476.46	3450.35	4349.87	8633.12	9931.82
					118.106	305.882	2588.45	6642.57	9948.53		#N/A	#N/A				Poraba goriva - povprečno (l/ha)		Poraba goriva - povprečno	l	118.106	173.195	241.917	626.344	632.892	718.835	1071.7	1519.79	3306.53	4244.12	8459.39	9948.53
8.83546e+07			OkK	1	4352.77	10078.9	112482	282462	392992							TGP - živinoreja skupaj		TGP - živinoreja	kg ekv CO2/letno	4352.77	8008.58	10707.4	17875.3	22686.5	29451.8	43447	61403.1	169376	196496	392992	392992
			OkK	1							#N/A							Izvedeni okoljski kazalniki
											#N/A	#N/A				TGP - živinoreja na prirejo		TGP - na prirejo	kg ekv CO2 na prirejo	0	0	0	0	0	0	0	0	0	0	0	0
															MLEKO	TGP - živinoreja na prirejo		TGP - na prirejo MLK	kg ekv CO2/l mleka	0	0	0	0	0	0	0	0	0	0	0	0
															MLEKOPR	TGP - živinoreja na prirejo		TGP - na prirejo MLK prosta reja	kg ekv CO2/l mleka	0	0	0	0	0	0	0	0	0	0	0	0
			OkK	1						KAZ	#N/A	#N/A	Intenzivnost emisij pri prireji mleka (kg ekv CO2/l mleka)					Intenzivnost emisij pri prireji mleka	kg ekv CO2/l mleka
															mpg	TGP - živinoreja na prirejo		TGP - na prirejo MPG	kg ekv CO2 na kg prirasta telesne mase	7.77281	6.90395	6.15368	6.77096	6.16482	5.57799	5.21573	5.0125	0	0	0	0
					0	ni dovolj podatkov	1.74555	3.42477	5.53515		#N/A				mpg150	TGP - živinoreja na prirejo		TGP - na prirejo MPG 150	kg ekv CO2 na kg prirasta telesne mase	0	0	0	0	0	0	0	0	5.53515	5.13715	5.13715	5.13715
			OkK	1	5.0125	7.14924	5.87659	5.0956	7.77281	KAZ	#N/A	#N/A	Intenzivnost emisij pri prireji govejega mesa (kg ekv CO2 na kg prirasta telesne mase)					Intenzivnost emisij pri prireji govejega mesa	kg ekv CO2 na kg prirasta telesne mase	7.77281	6.90395	6.15368	6.77096	6.16482	5.57799	5.21573	5.0125	5.53515	5.13715	5.13715	5.13715
			OkK	1	163.668	178.11	317.92	433.586	493.382	KAZ	#N/A	#N/A	Poraba mineralnih gnojil na ha KZU (kg/ha)					Poraba mineralnih gnojil na ha KZU	kg/ha	163.668	167.156	164.835	203.506	325.394	329.895	346.999	359.835	397.382	415.443	447.541	493.382
			OkK	1	122.552	136.173	181.781	216.286	224.148	KAZ	#N/A	#N/A	Poraba skupnega N na ha KZU (kg N/ha)					Poraba skupnega N na ha KZU	kg N/ha	123.873	122.552	123.431	162.093	188.932	193.961	201.508	201.786	198.503	217.666	224.148	222.925
			OkK	1														Poraba skupnega P2O5 na ha KZU	kg P2O5/ha	63.1377	62.1324	62.8012	85.0698	101.869	104.78	108.321	108.52	99.9984	115.264	118.895	111.898
			OkK	1														Poraba skupnega K2O na ha KZU	kg K2O/ha	131.529	131.867	131.642	136.511	176.169	176.462	177.739	182.334	203.995	191.54	202.065	198.315
					0	0.666667	10.9424	30.3333	42		#N/A							Vsota njivskih površin (lastne + najete)	ha	0	0	0	2	2.38	3.5	5.3	7	6.1294	21	42	42
			OkK	1	20	20	23.8889	23.3333	40		#N/A							Delež prezimnih posevkov na njivah	%				20	20	20	20	20	40	25	25	25
			OkK	1	0	9.18779	37.0383	69.7792	115.631	KAZ	#N/A	#N/A	Poraba FFS/ha KZU (FFS/ha KZU)					Poraba FFS/ha KZU	FFS/ha KZU	0	0	0	27.5634	38.1678	41.9063	45.094	44.2067	34.7353	47.6551	49.5003	115.631
			OkK	1	52.9217	52.9217	66.2954	79.3797	129.211		#N/A	#N/A						Poraba FFS/ha KZU brez trajnih travnikov	FFS/ha KZU brez trajnih travnikov				52.9217	52.9217	52.9217	52.9217	52.9217	90.8269	56.006	56.006	129.211
			OkK	1	0.6	0.772956	1.45077	1.79918	2.24616	KAZ	#N/A	#N/A	Obtežba (GVŽ/ha)					Obtežba	GVŽ/ha	0.6	0.781367	0.9	0.9375	1.45455	1.62896	1.63987	1.78998	2.24616	1.82334	1.89394	1.71363
			OkK	1	100.357	119.632	160.339	182.323	215.279	KAZ	#N/A	#N/A	Poraba goriva - dejansko na ha KZU (l/ha)					Poraba goriva - dejansko na ha KZU	l/ha	106.095	100.357	108.059	152.445	188.318	161.813	168.488	176.189	215.279	176.251	181.673	189.105
			OkK	1														Poraba goriva - dejansko na strojno uro	l/h
																		Vsota trajnega travinja	ha	1	1.53577	2	1.84	0.92	0.92	0.92	1.38	9.89793	3.68	5.52	5.52	0	0	0	0	0	0	0	0	0	0	0	0	0	0	0	0	0	0
			OkK	1	10.5103	82.6389	43.8885	12.8647	100									Delež trajnega travinja	%	100	100	100	47.9167	27.8788	20.8145	14.791	16.4678	61.7566	14.9109	11.6162	10.5103
			SOPO	1														Obseg vključevanja v SOPO
0	0	120000	SOPO	1												RHS_SOPO_PODINTERVENCIJE_N_TT		SOPO_PODINTERVENCIJE_N_TT	ha
1849.23	12.3282	15000	SOPO	1												RHS_SOPO_N_NIZI		SOPO_N_NIZI	ha	0	0	0	0	0	0.442	0.933	2.095	4.8082	8.638	23.76	31.512
1849.23			SOPO	1											Prihodki (vrednost pridelave skupaj)	RHS_SOPO_N_NIZI		SOPO_N_NIZI	ha	1	1	1	1	1	1	1	1	1	1	1	1	1	1	1	1	1	1	1	1	1	1	1	1	1	1	1	1	1	1
110.188	0.367295	30000	SOPO	1												RHS_SOPO_N_NPP		SOPO_N_NPP	ha	0	0	0	0	0	0	0	0	2.084	0.6825	1.365	1.365
110.188			SOPO	1											Prihodki (vrednost pridelave skupaj)	RHS_SOPO_N_NPP		SOPO_N_NPP		1	1	1	1	1	1	1	1	1	1	1	1	1	1	1	1	1	1	1	1	1	1	1	1	1	1	1	1	1	1
184.735	0.318509	58000	SOPO	1												RHS_SOPO_N_KONZ		SOPO_N_KONZ	ha	0	0	0	0	0	0	0	0	0	1.68	6.72	6.72
184.735			SOPO	1											Prihodki (vrednost pridelave skupaj)	RHS_SOPO_N_KONZ		SOPO_N_KONZ		1	1	1	1	1	1	1	1	1	1	1	1	1	1	1	1	1	1	1	1	1	1	1	1	1	1	1	1	1	1
1161.79	#DIV/0!	0	SOPO	1												RHS_SOPO_N_ZEL		SOPO_N_ZEL	ha	0	0	0	0.258081	0.324514	0.466631	0.680832	0.924311	1.47106	3.80143	7.97215	7.97215
1161.79			SOPO	1											Prihodki (vrednost pridelave skupaj)	RHS_SOPO_N_ZEL		SOPO_N_ZEL		1	1	1	1	1	1	1	1	1	1	1	1	1	1	1	1	1	1	1	1	1	1	1	1	1	1	1	1	1	1
0	0	90000	SOPO	1												RHS_SOPO_EKST		SOPO_EKST	ha	0	0	0	0	0	0	0	0	0	0	0	0
0			SOPO	1											Prihodki (vrednost pridelave skupaj)	RHS_SOPO_EKST		SOPO_EKST		1	1	0	1	0	0	0	0	0	0	0	0	1	1	1	1	1	1	1	1	1	1	1	1	1	1	1	1	1	1
142.869	0.219799	65000	SOPO	1												RHS_SOPO_TRT		SOPO_TRT	ha	0	0.0767885	0.1	0.092	0	0	0	0	0	0	0	0
0			SOPO	1											Prihodki (vrednost pridelave skupaj)	RHS_SOPO_TRT		SOPO_TRT		0	0	0	0	1	1	1	1	1	1	1	1	1	1	1	1	1	1	1	1	1	1	1	1	1	1	1	1	1	1
95.4965			SOPO	1														Naknadni posevki skupaj	ha	0	0	0	0	0	0	0	0	2.084	0.4725	0.945	0.945	0	0	0	0	0	0	0	0	0	0	0	0	0	0	0	0	0	0
0			SOPO	1												AKT_Naknadni posevki_Po žitih za podor		Naknadni posevki za podor	ha
0	#DIV/0!		SOPO	2												AKT_Ozelenitev_Po koruzi za podor OZEL!		Ozelenitev_Po koruzi za podor OZEL!	ha
95.4965			SOPO	1												AKT_Naknadni posevki_Po žitih za krmo		Naknadni posevki za krmo	ha				0	0	0	0	0	2.084	0.4725	0.945	0.945
804.377	0.170433	4719.6	SOPO	2												AKT_Ozelenitev_Po koruzi za krmo OZEL		Ozelenitev_Po koruzi za krmo OZEL	ha				0.0942371	0.268229	0.373263	0.513664	0.728622	1.47106	1.84713	4.07046	4.07046
0	0	25814.6	SOPO	2												AKT_Ozelenitev za podor		Ozelenitev za podor	ha
357.411	0.104394	3423.67	SOPO	2												AKT_Ozelenitev za krmo		Ozelenitev za krmo	ha				0.163844	0.0562857	0.0933686	0.167168	0.195689	0	1.9543	3.90169	3.90169
1161.79			SOPO	1														Ozelenitev (skupaj)	ha	0	0	0	0.258081	0.324514	0.466631	0.680832	0.924311	1.47106	3.80143	7.97215	7.97215	0	0	0	0	0	0	0	0	0	0	0	0	0	0	0	0	0	0
0			SOPO	1														Ozelenitev za podor (skupaj)	ha	0	0	0	0	0	0	0	0	0	0	0	0	0	0	0	0	0	0	0	0	0	0	0	0	0	0	0	0	0	0
1161.79			SOPO	1														Ozelenitev za krmo (skupaj)	ha	0	0	0	0.258081	0.324514	0.466631	0.680832	0.924311	1.47106	3.80143	7.97215	7.97215	0	0	0	0	0	0	0	0	0	0	0	0	0	0	0	0	0	0
0			SOPO	1												AKT_SUB_DŽ-govedo		DŽ-govedo
0			SOPO	1												AKT_SUB_DŽ-prašiči		DŽ-prašiči
0			SOPO	1												AKT_SUB_DŽ-drobnica		DŽ-drobnica
0			SOPO	1												AKT_SUB_DŽ-perutnina		DŽ-perutnina
0			KOPOP	1												Bilanca_STELJA od TT		Stelja	ha
0			KOPOP	1												Bilanca_Krajinske značilnosti		Krajinske značilnosti	ha
0			KOPOP	1												SUM_Sum - Enokosni TT		Sum - Enokosni TT	ha
0			KOPOP	1												SUM_Sum - Dvokosni TT		Sum - Dvokosni TT	ha
0			KOPOP	1												SUM_Sum - Ostalo TT		Sum - Ostalo TT	ha
																		Bruto dodana vrednost na uro	(EUR/h)	2.16375	2.22684	2.59809	3.95314	6.45925	6.48276	6.86754	6.68907	6.67803	6.77064	7.67972	7.61783	8.11576	15.5591	9.72892	10.0601	12.0592	10.1332	14.4192	10.2398	12.2273	14.7347	15.9751	17.0439	14.4776	13.8834	17.4555	18.4775	18.1379	20.7563
[truncated: 774 more columns]

## Sheet: R_MPG_0001_RJ_0850_Os_T0_94_1
Nazaj na Pregledovanje_listov
KOL_N_DELEZ		NJIVE	#N/A
KOL_N_SUM TDM		TDM/DTM na njivah	#N/A	ha																3
KOL_TRAV_DELEZ		TT-skupaj	1	ha																413
Bilanca_STELJA od TT		Molinietum (STELJA)	#N/A	#N/A	SAMO STELJA
		Enokosni travniki (skupaj s steljo!)	#N/A	#N/A	SKUPAJ	#N/A	BREZ STELJE
		Dvokosni travnik	0	0		N+TT		N+TT		N+TT		N+TT
		Večkosni travniki	#N/A	#N/A	enokosni	%	dvokosni	%	TDM/DTM	%	večkosni TT	%														POK/h
	SenoNB	SenoB	0.276382	#N/A	0	#N/A	0	#N/A	0	#N/A	0.276382	#N/A
	SenoNHZ	SenoHZ	0	#N/A	0	#N/A	0	#N/A	0	#N/A	0	#N/A
	SenoN	Seno	0	#N/A	0	#N/A	0	#N/A	0	#N/A	0	#N/A
	TsilNB	TsilB	0.723618	#N/A	0	#N/A	0	#N/A	0	#N/A	0.723618	#N/A
	TsilN	Tsil	0	#N/A	0	#N/A	0	#N/A	0	#N/A	0	#N/A
		Pasa	0	0
		Delež okopavin	0	#N/A	koruza	silkor	silkorstoj	silkorzrnje	krompir	krompirZG
		krompir	0	#N/A	krompir	krompirZG
		delež žit	0	#N/A	psenica	psenicaKR	Tritikala	jecmen1	jecmenT
		pšenica	0	#N/A	psenica	psenicaKR
		ječmen	0	#N/A	jecmen1	jecmenT
		TDM	#N/A	#N/A	drugače!
		Zelenjadnice	0	#N/A	cvetaca	endivija	solata	solataR	kumareS	zelje	paprika	paprikaR	paradiznik	korencek	fizolS	cebula	cesen								SOLUTION FOUND - LP	1	0.723618	0.276382	10.8	0	0	0	0	0	0.276382	0	0.723618	0	0	1	0	0	0	0	0	0	0	0	0
		Oljnice	0	#N/A	oljogr	buce	praha																		94
																									Ime kalkulacije	mpg	tsilB3	senoB3	Posredno delo na KMG	Najem njiv	Najem travnikov	Najem sadovnjaka	Najem VINOGRADA	KOL_TRAV_SUM -Seno	KOL_TRAV_SUM -SenoB	KOL_TRAV_SUM -SenoHZ	KOL_TRAV_SUM -tsilB	KOL_TRAV_SUM -tsil	KOL_TRAV_SUM -pasa	KOL_TRAV_DELEZ	NPK 15-15-15	NPK 7-20-30	NPK 6-12-24	Hyperkorn	Urea	Hyperkorn	KAN	KristalonB	k18
	1																								št stolpca v kateri je zapisana posamezna AKTIVNOST!	26	79	84	148	149	150	151	152	155	156	157	158	159	160	161	173	174	175	176	177	178	179	180	183
	1																			1					Ime kalkulacije	pitana goved	Silaža trajni travnik 3	Seno trajni travnik 3
	1																			1					Enota	€/gl	€/ha	€/ha	h/letno	€/ha	€/ha	€/ha	€/ha								€/1000kg	€/1000kg	€/1000kg	€/1000kg	€/1000kg	€/1000kg	€/1000kg	€/1000kg	€/1000kg
	1																			1					Zbir	mpg	tsilB3	senoB3
	1																			1					Cenik	mpg	tsil	seno
	1																			1				kg/ha; kg/žival etc	Pridelek	680	17000	6918.6
	1																			1					DA/NE - aktivnosti	1	1	1	1	1	1	1	1	1	1	1	1	1	1	1	1	1	1	1	1	1	1	1	1
	1																			1			MPG_0001_RJ_0850_Os_T0 / 195 / OMD / 2020-2022 / rekonstrukcija /2 - BL_2023_2027		Zaznamek za UNI_MTRIKA	MPG_0001_RJ_0850_Os_T0 / 195 / OMD / 2020-2022 / rekonstrukcija /2 - BL_2023_2027	MPG_0001_RJ_0850_Os_T0 / 195 / OMD / 2020-2022 / rekonstrukcija /2 - BL_2023_2027	MPG_0001_RJ_0850_Os_T0 / 195 / OMD / 2020-2022 / rekonstrukcija /2 - BL_2023_2027		MPG_0001_RJ_0850_Os_T0 / 195 / OMD / 2020-2022 / rekonstrukcija /2 - BL_2023_2027	MPG_0001_RJ_0850_Os_T0 / 195 / OMD / 2020-2022 / rekonstrukcija /2 - BL_2023_2027			MPG_0001_RJ_0850_Os_T0 / 195 / OMD / 2020-2022 / rekonstrukcija /2 - BL_2023_2027	MPG_0001_RJ_0850_Os_T0 / 195 / OMD / 2020-2022 / rekonstrukcija /2 - BL_2023_2027	MPG_0001_RJ_0850_Os_T0 / 195 / OMD / 2020-2022 / rekonstrukcija /2 - BL_2023_2027	MPG_0001_RJ_0850_Os_T0 / 195 / OMD / 2020-2022 / rekonstrukcija /2 - BL_2023_2027	MPG_0001_RJ_0850_Os_T0 / 195 / OMD / 2020-2022 / rekonstrukcija /2 - BL_2023_2027	MPG_0001_RJ_0850_Os_T0 / 195 / OMD / 2020-2022 / rekonstrukcija /2 - BL_2023_2027	MPG_0001_RJ_0850_Os_T0 / 195 / OMD / 2020-2022 / rekonstrukcija /2 - BL_2023_2027	MPG_0001_RJ_0850_Os_T0 / 195 / OMD / 2020-2022 / rekonstrukcija /2 - BL_2023_2027	MPG_0001_RJ_0850_Os_T0 / 195 / OMD / 2020-2022 / rekonstrukcija /2 - BL_2023_2027	MPG_0001_RJ_0850_Os_T0 / 195 / OMD / 2020-2022 / rekonstrukcija /2 - BL_2023_2027	MPG_0001_RJ_0850_Os_T0 / 195 / OMD / 2020-2022 / rekonstrukcija /2 - BL_2023_2027	MPG_0001_RJ_0850_Os_T0 / 195 / OMD / 2020-2022 / rekonstrukcija /2 - BL_2023_2027	MPG_0001_RJ_0850_Os_T0 / 195 / OMD / 2020-2022 / rekonstrukcija /2 - BL_2023_2027	MPG_0001_RJ_0850_Os_T0 / 195 / OMD / 2020-2022 / rekonstrukcija /2 - BL_2023_2027	MPG_0001_RJ_0850_Os_T0 / 195 / OMD / 2020-2022 / rekonstrukcija /2 - BL_2023_2027	MPG_0001_RJ_0850_Os_T0 / 195 / OMD / 2020-2022 / rekonstrukcija /2 - BL_2023_2027
	1																			1			MPG_0001_RJ_0850_Os_T0_94		Koda_arhiv_resitve
	1																			1			BL_2023_2027		Oznaka scenarij
	1																			1					Ekonomski kazalniki
	1																			1		inf		€	STROŠKI ZMANJŠANI ZA SUBVENCIJE EUR/kg	5.1735	0.0850841	0.209769
	1																			1		inf		€	LASTNA CENA (EUR/kg)	5.24497	0.0959194	0.236392
	1																			1		inf		€	PC	2.0144	0	0
	1																			1	2013.34	sum		€	Prihodki (vrednost pridelave skupaj)	1686.61	184.2	184.2
	1																			1		inf	1	da(1)/ne(0)	OMD - DA/NE
	1																			1					Obveznosti povezani s stroškim plač
	1																			1	400.448	sum		€	Obveznosti I (3)	348.955	50.8056	53.2919
	1																			1	1594.57	sum		€	Domače delo	1458.87	127.429	157.375
	1																			1			2020-2022		Obdobje (let) za obračun
	1																			1	5466.77	sum		€	SKUPNI STROŠKI	3834.8	1630.63	1635.51
	1																			1	1107.74	sum		€	Direktni variabilni stroški	596.124	565.929	369.416		150	100	150	0								605.086	639.073	519	402.74	705.029	402.74	495.152	1753.5	288.3
	1																			1	905.599	sum		€	POK 1	1090.49	-381.729	-185.216		-150	-100	-150	0								-605.086	-639.073	-519	-402.74	-705.029	-402.74	-495.152	-1753.5	-288.3
	1																			1	225.559	sum		€	Variabilni stroški strojnih storitev	0	211.593	262.125
	1																			1	680.039	sum		€	POK 2	1090.49	-593.323	-447.341		-150	-100	-150	0								-605.086	-639.073	-519	-402.74	-705.029	-402.74	-495.152	-1753.5	-288.3
	1																			1	293.408	sum		€	Drugi prenešeni variabilni stroški	33.9856	250.455	282.9
	1																			1	386.632	OBF_MAX		€	POK 3 (bruto dodana vrednost)	1056.5	-843.778	-730.241		-150	-100	-150	0								-605.086	-639.073	-519	-402.74	-705.029	-402.74	-495.152	-1753.5	-288.3
	1																			1	-32.1548	sum		€	PARITETNI DOHODEK (neto dodana vrednost)	871.007	-1063.85	-998.158		-150	-100	-150	0								-605.086	-639.073	-519	-402.74	-705.029	-402.74	-495.152	-1753.5	-288.3
	1																			1					Kapital
	1																			1	458.512	sum		€	Stroški kapitala	362.042	93.1413	105.187
	1																			1	9328.71	sum		€	Vezava -obratna sredstva (D)	8549.99	772.23	795.707
	1																			1	5955.04	sum		€	Vezava -osnovna sredstva (D)	3518.07	2332.48	2710.51
	1																			1					Amortizacija
	1																			1	236.217	sum		€	AMORTIZACIJA DIREKTNO	175.904	59.284	63.0071
	1																			1	182.57	sum		€	AMORTIZACIJA PRENESENO	9.58854	160.786	204.91
	1																			1	418.786	sum		€	AMORTIZACIJA SKUPAJ	185.492	220.07	267.917
	1																			1	172.981	sum		€	AMORTIZACIJA STROJEV	0	160.786	204.91
	1																			1					Proračunski dodatki
	1																			1	0	sum		€	Vračilo trošarine	0	0	0
	1																			1	211.58	sum		€	Po reformi SKP (OP+EKO+RP+YF) / oz PP		184.2	184.2
	1																			1	48.6	sum		€	PVP - živinoreja	48.6
	1																			1	0	sum		€	PVP - rastlinska
	1																			1	232.8	sum		€	PRORAČUNSKI DODATKI - NEPOSREDNO NA NOSILCU	48.6	184.2	184.2
	1																			1	375.33	SUM		€	Skupaj PRORAČUNSKI DODATKI	48.6	184.2	184.2
	1																			1					ZAVAROVANJE
	1																			1	449.396	SUM		€	ZAVAROVANJE DIREKTNO	61.2714	439.783	252.875
	1																			1	40.4327	SUM		€	ZAVAROVANJE PRENESENO	0	37.8364	47.2302
	1																			1	489.829	SUM		€	ZAVAROVANJE SKUPAJ	61.2714	477.619	300.105
	1																			1		inf	245	točk	Št_točk_težavnosti_OMD
	1																			1	115.15	SUM	115.15	€	OMD -VREDNOST ZA PRERAČUN V MATRIKI
	1																			1	0	SUM		€	EKO-PLAČILA IZVEN MK
	1																			1	27.38	SUM		€	RP-plačila izven MK
	1																			1					Domača delovna sila
	1																			1	229.983	<	270	h	Lastna delovna sila - h	200.53	17.5158	21.6321	1
	1																			1	8.30599	sum		h	Domača delovna sila PRENESENO	4.81271	3.28112	4.04875
	1																			1	238.289	sum		h	Domača delovna sila SKUPAJ	205.342	20.797	25.6809	1
	1																			1	238.289	<	270	h	Lastna delovna sila - h	205.342	20.797	25.6809	1
	1																			1	18.6535	sum		h	DOMAČE STROJNE STORITVE DIREKTNO	0	17.5158	21.6321
	1																			1	18.6535	sum		h	DOMAČE STROJNE STORITVE skupaj	0	17.5158	21.6321
	1																			1	10.8	=	10.8	h	Ocena posrednega del na KMG letno				1
	1																			1			0		Lastne obdelovalne površine -
	1																			1	0	<	0	ha	Lastne obdelovalne površine - Njive					-1
	1																			1	1	<	1	ha	Lastne obdelovalne površine - Trajni travniki		1	1			-1
	1																			1					Najem/oddaja obdelovalnih površin
	1																			1	0	<	0	ha	Najem obdelovalnih površin - MAX najem NJIVE					1
	1																			1	0	<	1	ha	Najem obdelovalnih površin - MAX najem TRAVNIKI						1
	1																			1	0	<	0	ha	Najem obdelovalnih površin - MAX najem SADOVNJAK							1
	1																			1	0	<	0	ha	Najem obdelovalnih površin - MAX najem VINOGRAD								1
	1																			1					Izkoriščenost (MIN)
	1																			1	0	>	0	ha	Izkoriščenost lastnih površin - MIN - Njive					-1
	1																			1	1	>	1	ha	Izkoriščenost lastnih površin - MIN - Trajni travniki		1	1			-1
	1																			1	0	>	0	ha	Izkoriščenost lastnih površin - MIN - Pašniki
	1																			1	0	>	0	ha	Izkoriščenost lastnih površin - MIN - Sadovnjak_I							-1
	1																			1	0	>	0	ha	Izkoriščenost lastnih površin - MIN - Travniški sadovnjak
	1																			1	0	>	0	ha	Izkoriščenost lastnih površin - MIN - Hmeljišče
	1																			1	0	>	0	ha	Izkoriščenost lastnih površin - MIN - Vinograd								-1
	1																			1					Spravilo na travnih površinah (max/MIN%)
	1																			1	0	=	0	%	SUM -Seno									-1
	1																			1	0	=	0	%	SUM -SenoB			1							-1
	1																			1	0	=	0	%	SUM -SenoHZ											-1
	1																			1	0	=	0	%	SUM -tsilB		1										-1
	1																			1	0	=	0	%	SUM -tsil													-1
	1																			1	0	=	0	%	SUM -pasa														-1
	1																			1	0	<	0	%	MAX -Seno									1						0
	1																			1	-0.0736176	<	0	%	MAX -SenoB										1					-0.35
	1																			1	0	<	0	%	MAX -SenoHZ											1				0
	1																			1	-0.126382	<	0	%	MAX -tsilB												1			-0.85
	1																			1	0	<	0	%	MAX -tsil													1		0
	1																			1	0	<	0	%	MAX -pasa														1	0
	1																			1	0	=	0	%	Travniški kolobar - SUM		1	1												-1
	1																			1					Omejitve glede št. živali
	1																			1	0.76	>	0	GVŽ/ha	Obtežba - 2,5	-0.24	1	1
	1																			1	0.6	sum			SUM GVŽ	0.6
	1																			1					Število stojišč
	1																			1	2.19178	<	4	št. mest	Št stojišč/mest za govedo	2.19178
	1																			1					Bilanca - HRANIL ŽIVINOREJA
	1																			1	16013.7	>	0	MJ	ME-bilanca	-46117.5	67044.6	49267																					11400.2
	1																			1	278133	>	0	g	SB-bilanca	-626750	1042440	544736																					180000
	1																			1			0		Bilanca hranil - močna krma samo MPG
	1																			1	0	>	0	MJ	Koeficient ME-močna krmaMPG	0																							11400.2
	1																			1	0	>	0	g	Koeficient SB-močna krmaMPG	0																							180000
	1																			1					Krmni obrok - bilanca krme
	1																			1	0	>	0	kg	tsil - bilanca	-12301.5	17000	0													0	0	0	0	0	0	0	0	0
	1																			1					Omejitve-rekonstruiranje KMG
	1																			1	1	=	1	Št. živali	Št. živali - mpg	1
	1																			1			1		Omejitve - bilanca tržne aktivnosti doma pridelana krma
	1																			1	0	>	0	kg	Koruza- bilanca prodaja		0	0
	1																			1	0	>	0	kg	Psenica- bilanca prodaja		0	0
	1																			1	0	>	0	kg	JecmenT- bilanca prodaja		0	0
	1																			1	0	>	0	kg	rezerva1- bilanca prodaja		0	0
	1																			1			1		OPT_Omejitve - SKP ukrepi
	1																			1	-2	sum	0		RHS_OPT_ET_0,2_GVŽ/ha	-3	1	1
	1																			1	0	sum	0		RHS_OPT_ST_0,2_0,5_GVŽ/ha
	1																			1	-0.2	sum	0		RHS_OPT_IT_0,5_GVŽ/ha	-1.2	1	1
	1																			1	0	=	0	ha	RHS_TRAVINJE_sumarnik		1	1
	1																			1	0	=	0	ha	RHS_OPT_N		0	0
	1																			1	0	=	0	ha	RHS_OPT_TN		0	0
	1																			1		inf	1		RHS_SOPO_PODINTERVENCIJE_N_TT
	1																			1	0	=	0	ha	RHS_SOPO_N_NIZI		0	0
	1																			1	0	=	0	ha	RHS_SOPO_N_DUŠ
	1																			1	0	=	0	ha	RHS_SOPO_N_NPP
	1																			1	0	=	0	ha	RHS_SOPO_N_KONZ
	1																			1	0	=	0	ha	RHS_SOPO_N_ZEL
	1																			1	0	=	0	ha	RHS_SOPO_EKST
	1																			1	0	=	0	ha	RHS_SOPO_TRT		0	0
	1																			1			1	ha	RHS_OMD
	1																			1	0	>	0	ha	RHS_OMD_SUMARNIK		1	1
	1																			1	1	<	50	ha	RHS_OMD_do_50ha
	1																			1	0	<	60	ha	RHS_OMD_do_60ha
	1																			1	0	<	70	ha	RHS_OMD_do_70ha
	1																			1	0	<	80	ha	RHS_OMD_do_80ha
	1																			1	0	<	90	ha	RHS_OMD_do_90ha
	1																			1	0	<	90	ha	RHS_OMD_nad_90ha
	1																			1					PONDER TKMG
	1																			1		inf	0.0127792		Pomen TKMG na ravni sektorja
	1																			1		inf	0.01001		Pomen TKMG na ravni agregata
	1																			1					Okoljski kazalniki
	1																			1	0	sum	1	0/1	DELEŽ PREZIMNIH POSEVKOV NA NJIVAH		0	0
	1																			1	187.639	sum	1	kg/ha	PORABA MINERALNIH GNOJIL (kg/ha)		191.966	176.311
	1																			1			0		Poraba RASTLINSKIH hranil
	1																			1	123.873	sum	1	kg/ha	N skupaj		120.984	131.435
	1																			1	63.1377	sum	1	kg/ha	P2O5 skupaj		60.9392	68.894
	1																			1	131.529	sum	1	kg/ha	K2O skupaj		132.267	129.598
	1																			1	69.0318	sum	1	kg/ha	N živinska		66.628	75.3254
	1																			1	61.2436	sum	1	kg/ha	P2O5 živinska		59.111	66.8272
	1																			1	111.513	sum	1	kg/ha	K2O živinska		107.63	121.68
	1																			1	54.8409	sum	1	kg/ha	N mineralna		54.3563	56.1096
	1																			1	1.89413	sum	1	kg/ha	P2O5 mineralna		1.82817	2.06682
	1																			1	20.0166	sum	1	kg/ha	K2O mineralna		24.6375	7.91825
	1																			1	0	sum	1	€/ha	Strošek FFS		0	0
	1																			1	106.095	sum	1	l/ha	Poraba goriva - dejansko (l/ha)		97.9089	127.529
	1																			1	118.106	sum	1	l/ha	Poraba goriva - povprečno (l/ha)		110.997	136.72
	1																			1	4352.77	sum	1	kg ekv CO2	TGP - živinoreja skupaj	4352.77
	1																			1		inf	1	kg ekv CO2 na enoto	TGP - živinoreja na prirejo	7.77281
	1																			1	0	>	0		RHS_RP_SUMARNIK		1	1
	1																			1	0	<	0		RHS_RP- redistributiv payment-RAZRED1
	1																			1	0	<	0		RHS_RP- redistributiv payment-RAZRED2
	1																			1	1	<	8.2		RHS_RP- redistributiv payment-RAZRED3
[truncated: 33 more columns]

## Sheet: R_MPG_0001_RJ_0850_Os_T0_94_2
Nazaj na Pregledovanje_listov
KOL_N_DELEZ		NJIVE	#N/A
KOL_N_SUM TDM		TDM/DTM na njivah	#N/A	ha																3
KOL_TRAV_DELEZ		TT-skupaj	1	ha																413
Bilanca_STELJA od TT		Molinietum (STELJA)	#N/A	#N/A	SAMO STELJA
		Enokosni travniki (skupaj s steljo!)	#N/A	#N/A	SKUPAJ	#N/A	BREZ STELJE
		Dvokosni travnik	0	0		N+TT		N+TT		N+TT		N+TT
		Večkosni travniki	#N/A	#N/A	enokosni	%	dvokosni	%	TDM/DTM	%	večkosni TT	%														POK/h
	SenoNB	SenoB	0.276382	#N/A	0	#N/A	0	#N/A	0	#N/A	0.276382	#N/A
	SenoNHZ	SenoHZ	0	#N/A	0	#N/A	0	#N/A	0	#N/A	0	#N/A
	SenoN	Seno	0	#N/A	0	#N/A	0	#N/A	0	#N/A	0	#N/A
	TsilNB	TsilB	0.723618	#N/A	0	#N/A	0	#N/A	0	#N/A	0.723618	#N/A
	TsilN	Tsil	0	#N/A	0	#N/A	0	#N/A	0	#N/A	0	#N/A
		Pasa	0	0
		Delež okopavin	0	#N/A	koruza	silkor	silkorstoj	silkorzrnje	krompir	krompirZG
		krompir	0	#N/A	krompir	krompirZG
		delež žit	0	#N/A	psenica	psenicaKR	Tritikala	jecmen1	jecmenT
		pšenica	0	#N/A	psenica	psenicaKR
		ječmen	0	#N/A	jecmen1	jecmenT
		TDM	#N/A	#N/A	drugače!
		Zelenjadnice	0	#N/A	cvetaca	endivija	solata	solataR	kumareS	zelje	paprika	paprikaR	paradiznik	korencek	fizolS	cebula	cesen								SOLUTION FOUND - LP	1	0.723618	0.276382	10.8	0	0	0	0	0	0.276382	0	0.723618	0	0	1	0	0	0	0	0	0	0	0	0
		Oljnice	0	#N/A	oljogr	buce	praha																		94
																									Ime kalkulacije	mpg	tsilB3	senoB3	Posredno delo na KMG	Najem njiv	Najem travnikov	Najem sadovnjaka	Najem VINOGRADA	KOL_TRAV_SUM -Seno	KOL_TRAV_SUM -SenoB	KOL_TRAV_SUM -SenoHZ	KOL_TRAV_SUM -tsilB	KOL_TRAV_SUM -tsil	KOL_TRAV_SUM -pasa	KOL_TRAV_DELEZ	NPK 15-15-15	NPK 7-20-30	NPK 6-12-24	Hyperkorn	Urea	Hyperkorn	KAN	KristalonB	k18
	1																								št stolpca v kateri je zapisana posamezna AKTIVNOST!	26	79	84	148	149	150	151	152	155	156	157	158	159	160	161	173	174	175	176	177	178	179	180	183
	1																			1					Ime kalkulacije	pitana goved	Silaža trajni travnik 3	Seno trajni travnik 3
	1																			1					Enota	€/gl	€/ha	€/ha	h/letno	€/ha	€/ha	€/ha	€/ha								€/1000kg	€/1000kg	€/1000kg	€/1000kg	€/1000kg	€/1000kg	€/1000kg	€/1000kg	€/1000kg
	1																			1					Zbir	mpg	tsilB3	senoB3
	1																			1					Cenik	mpg	tsil	seno
	1																			1				kg/ha; kg/žival etc	Pridelek	680	17000	6918.6
	1																			1					DA/NE - aktivnosti	1	1	1	1	1	1	1	1	1	1	1	1	1	1	1	1	1	1	1	1	1	1	1	1
	1																			1			MPG_0001_RJ_0850_Os_T0 / 195 / OMD / 118 / rekonstrukcija /2 - BL_2023_2027		Zaznamek za UNI_MTRIKA	MPG_0001_RJ_0850_Os_T0 / 195 / OMD / 2020-2022 / rekonstrukcija /2 - BL_2023_2027	MPG_0001_RJ_0850_Os_T0 / 195 / OMD / 2020-2022 / rekonstrukcija /2 - BL_2023_2027	MPG_0001_RJ_0850_Os_T0 / 195 / OMD / 2020-2022 / rekonstrukcija /2 - BL_2023_2027		MPG_0001_RJ_0850_Os_T0 / 195 / OMD / 2020-2022 / rekonstrukcija /2 - BL_2023_2027	MPG_0001_RJ_0850_Os_T0 / 195 / OMD / 2020-2022 / rekonstrukcija /2 - BL_2023_2027			MPG_0001_RJ_0850_Os_T0 / 195 / OMD / 2020-2022 / rekonstrukcija /2 - BL_2023_2027	MPG_0001_RJ_0850_Os_T0 / 195 / OMD / 2020-2022 / rekonstrukcija /2 - BL_2023_2027	MPG_0001_RJ_0850_Os_T0 / 195 / OMD / 2020-2022 / rekonstrukcija /2 - BL_2023_2027	MPG_0001_RJ_0850_Os_T0 / 195 / OMD / 2020-2022 / rekonstrukcija /2 - BL_2023_2027	MPG_0001_RJ_0850_Os_T0 / 195 / OMD / 2020-2022 / rekonstrukcija /2 - BL_2023_2027	MPG_0001_RJ_0850_Os_T0 / 195 / OMD / 2020-2022 / rekonstrukcija /2 - BL_2023_2027	MPG_0001_RJ_0850_Os_T0 / 195 / OMD / 2020-2022 / rekonstrukcija /2 - BL_2023_2027	MPG_0001_RJ_0850_Os_T0 / 195 / OMD / 2020-2022 / rekonstrukcija /2 - BL_2023_2027	MPG_0001_RJ_0850_Os_T0 / 195 / OMD / 2020-2022 / rekonstrukcija /2 - BL_2023_2027	MPG_0001_RJ_0850_Os_T0 / 195 / OMD / 2020-2022 / rekonstrukcija /2 - BL_2023_2027	MPG_0001_RJ_0850_Os_T0 / 195 / OMD / 2020-2022 / rekonstrukcija /2 - BL_2023_2027	MPG_0001_RJ_0850_Os_T0 / 195 / OMD / 2020-2022 / rekonstrukcija /2 - BL_2023_2027	MPG_0001_RJ_0850_Os_T0 / 195 / OMD / 2020-2022 / rekonstrukcija /2 - BL_2023_2027	MPG_0001_RJ_0850_Os_T0 / 195 / OMD / 2020-2022 / rekonstrukcija /2 - BL_2023_2027	MPG_0001_RJ_0850_Os_T0 / 195 / OMD / 2020-2022 / rekonstrukcija /2 - BL_2023_2027	MPG_0001_RJ_0850_Os_T0 / 195 / OMD / 2020-2022 / rekonstrukcija /2 - BL_2023_2027
	1																			1			MPG_0001_RJ_0850_Os_T0_94		Koda_arhiv_resitve
	1																			1			BL_2023_2027		Oznaka scenarij
	1																			1					Ekonomski kazalniki
	1																			1		inf		€	STROŠKI ZMANJŠANI ZA SUBVENCIJE EUR/kg	4.68289	0.0694667	0.161812
	1																			1		inf		€	LASTNA CENA (EUR/kg)	4.75436	0.080302	0.188435
	1																			1		inf		€	PC	1.8534	0	0
	1																			1	1784.91	sum		€	Prihodki (vrednost pridelave skupaj)	1458.18	184.2	184.2
	1																			1		inf	1	da(1)/ne(0)	OMD - DA/NE
	1																			1					Obveznosti povezani s stroškim plač
	1																			1	353.63	sum		€	Obveznosti I (3)	309.103	43.9696	45.9877
	1																			1	1357.59	sum		€	Domače delo	1242.05	108.491	133.986
	1																			1			118		Obdobje (let) za obračun
	1																			1	4730.39	sum		€	SKUPNI STROŠKI	3382.24	1365.13	1303.71
	1																			1	1032.52	sum		€	Direktni variabilni stroški	585.718	509.351	283.024		150	100	150	0								355.63	485	332	341	328.19	341	231.94	1670	251.8
	1																			1	752.396	sum		€	POK 1	872.464	-325.151	-98.8236		-150	-100	-150	0								-355.63	-485	-332	-341	-328.19	-341	-231.94	-1670	-251.8
	1																			1	208.183	sum		€	Variabilni stroški strojnih storitev	0	195.349	241.785
	1																			1	544.212	sum		€	POK 2	872.464	-520.501	-340.608		-150	-100	-150	0								-355.63	-485	-332	-341	-328.19	-341	-231.94	-1670	-251.8
	1																			1	174.56	sum		€	Drugi prenešeni variabilni stroški	29.4486	140.096	158.242
	1																			1	369.652	OBF_MAX		€	POK 3 (bruto dodana vrednost)	843.015	-660.597	-498.851		-150	-100	-150	0								-355.63	-485	-332	-341	-328.19	-341	-231.94	-1670	-251.8
	1																			1	11.6171	sum		€	PARITETNI DOHODEK (neto dodana vrednost)	688.383	-852.702	-731.832		-150	-100	-150	0								-355.63	-485	-332	-341	-328.19	-341	-231.94	-1670	-251.8
	1																			1					Kapital
	1																			1	397.595	sum		€	Stroški kapitala	316.143	78.9059	88.1207
	1																			1	8236.18	sum		€	Vezava -obratna sredstva (D)	7621.88	616.307	609.059
	1																			1	5017	sum		€	Vezava -osnovna sredstva (D)	2916.21	2013.89	2328.3
	1																			1					Amortizacija
	1																			1	196.298	sum		€	AMORTIZACIJA DIREKTNO	145.81	49.8222	52.228
	1																			1	161.737	sum		€	AMORTIZACIJA PRENESENO	8.82218	142.282	180.753
	1																			1	358.035	sum		€	AMORTIZACIJA SKUPAJ	154.633	192.105	232.981
	1																			1	152.915	sum		€	AMORTIZACIJA STROJEV	0	142.282	180.753
	1																			1					Proračunski dodatki
	1																			1	0	sum		€	Vračilo trošarine	0	0	0
	1																			1	211.58	sum		€	Po reformi SKP (OP+EKO+RP+YF) / oz PP		184.2	184.2
	1																			1	48.6	sum		€	PVP - živinoreja	48.6
	1																			1	0	sum		€	PVP - rastlinska
	1																			1	232.8	sum		€	PRORAČUNSKI DODATKI - NEPOSREDNO NA NOSILCU	48.6	184.2	184.2
	1																			1	375.33	SUM		€	Skupaj PRORAČUNSKI DODATKI	48.6	184.2	184.2
	1																			1					ZAVAROVANJE
	1																			1	438.005	SUM		€	ZAVAROVANJE DIREKTNO	58.1024	439.783	223.125
	1																			1	36.255	SUM		€	ZAVAROVANJE PRENESENO	0	33.9488	42.293
	1																			1	474.26	SUM		€	ZAVAROVANJE SKUPAJ	58.1024	473.731	265.418
	1																			1		inf	245	točk	Št_točk_težavnosti_OMD
	1																			1	115.15	SUM	115.15	€	OMD -VREDNOST ZA PRERAČUN V MATRIKI
	1																			1	0	SUM		€	EKO-PLAČILA IZVEN MK
	1																			1	27.38	SUM		€	RP-plačila izven MK
	1																			1					Domača delovna sila
	1																			1	229.983	<	270	h	Lastna delovna sila - h	200.53	17.5158	21.6321	1
	1																			1	8.28568	sum		h	Domača delovna sila PRENESENO	4.81271	3.26221	4.02476
	1																			1	238.269	sum		h	Domača delovna sila SKUPAJ	205.342	20.7781	25.6569	1
	1																			1	238.269	<	270	h	Lastna delovna sila - h	205.342	20.7781	25.6569	1
	1																			1	18.6535	sum		h	DOMAČE STROJNE STORITVE DIREKTNO	0	17.5158	21.6321
	1																			1	18.6535	sum		h	DOMAČE STROJNE STORITVE skupaj	0	17.5158	21.6321
	1																			1	10.8	=	10.8	h	Ocena posrednega del na KMG letno				1
	1																			1			0		Lastne obdelovalne površine -
	1																			1	0	<	0	ha	Lastne obdelovalne površine - Njive					-1
	1																			1	1	<	1	ha	Lastne obdelovalne površine - Trajni travniki		1	1			-1
	1																			1					Najem/oddaja obdelovalnih površin
	1																			1	0	<	0	ha	Najem obdelovalnih površin - MAX najem NJIVE					1
	1																			1	0	<	1	ha	Najem obdelovalnih površin - MAX najem TRAVNIKI						1
	1																			1	0	<	0	ha	Najem obdelovalnih površin - MAX najem SADOVNJAK							1
	1																			1	0	<	0	ha	Najem obdelovalnih površin - MAX najem VINOGRAD								1
	1																			1					Izkoriščenost (MIN)
	1																			1	0	>	0	ha	Izkoriščenost lastnih površin - MIN - Njive					-1
	1																			1	1	>	1	ha	Izkoriščenost lastnih površin - MIN - Trajni travniki		1	1			-1
	1																			1	0	>	0	ha	Izkoriščenost lastnih površin - MIN - Pašniki
	1																			1	0	>	0	ha	Izkoriščenost lastnih površin - MIN - Sadovnjak_I							-1
	1																			1	0	>	0	ha	Izkoriščenost lastnih površin - MIN - Travniški sadovnjak
	1																			1	0	>	0	ha	Izkoriščenost lastnih površin - MIN - Hmeljišče
	1																			1	0	>	0	ha	Izkoriščenost lastnih površin - MIN - Vinograd								-1
	1																			1					Spravilo na travnih površinah (max/MIN%)
	1																			1	0	=	0	%	SUM -Seno									-1
	1																			1	0	=	0	%	SUM -SenoB			1							-1
	1																			1	0	=	0	%	SUM -SenoHZ											-1
	1																			1	0	=	0	%	SUM -tsilB		1										-1
	1																			1	0	=	0	%	SUM -tsil													-1
	1																			1	0	=	0	%	SUM -pasa														-1
	1																			1	0	<	0	%	MAX -Seno									1						0
	1																			1	-0.0736176	<	0	%	MAX -SenoB										1					-0.35
	1																			1	0	<	0	%	MAX -SenoHZ											1				0
	1																			1	-0.126382	<	0	%	MAX -tsilB												1			-0.85
	1																			1	0	<	0	%	MAX -tsil													1		0
	1																			1	0	<	0	%	MAX -pasa														1	0
	1																			1	0	=	0	%	Travniški kolobar - SUM		1	1												-1
	1																			1					Omejitve glede št. živali
	1																			1	0.76	>	0	GVŽ/ha	Obtežba - 2,5	-0.24	1	1
	1																			1	0.6	sum			SUM GVŽ	0.6
	1																			1					Število stojišč
	1																			1	2.19178	<	4	št. mest	Št stojišč/mest za govedo	2.19178
	1																			1					Bilanca - HRANIL ŽIVINOREJA
	1																			1	16013.7	>	0	MJ	ME-bilanca	-46117.5	67044.6	49267																					11400.2
	1																			1	278133	>	0	g	SB-bilanca	-626750	1042440	544736																					180000
	1																			1			0		Bilanca hranil - močna krma samo MPG
	1																			1	0	>	0	MJ	Koeficient ME-močna krmaMPG	0																							11400.2
	1																			1	0	>	0	g	Koeficient SB-močna krmaMPG	0																							180000
	1																			1					Krmni obrok - bilanca krme
	1																			1	0	>	0	kg	tsil - bilanca	-12301.5	17000	0													0	0	0	0	0	0	0	0	0
	1																			1					Omejitve-rekonstruiranje KMG
	1																			1	1	=	1	Št. živali	Št. živali - mpg	1
	1																			1			1		Omejitve - bilanca tržne aktivnosti doma pridelana krma
	1																			1	0	>	0	kg	Koruza- bilanca prodaja		0	0
	1																			1	0	>	0	kg	Psenica- bilanca prodaja		0	0
	1																			1	0	>	0	kg	JecmenT- bilanca prodaja		0	0
	1																			1	0	>	0	kg	rezerva1- bilanca prodaja		0	0
	1																			1			1		OPT_Omejitve - SKP ukrepi
	1																			1	-2	sum	0		RHS_OPT_ET_0,2_GVŽ/ha	-3	1	1
	1																			1	0	sum	0		RHS_OPT_ST_0,2_0,5_GVŽ/ha
	1																			1	-0.2	sum	0		RHS_OPT_IT_0,5_GVŽ/ha	-1.2	1	1
	1																			1	0	=	0	ha	RHS_TRAVINJE_sumarnik		1	1
	1																			1	0	=	0	ha	RHS_OPT_N		0	0
	1																			1	0	=	0	ha	RHS_OPT_TN		0	0
	1																			1		inf	1		RHS_SOPO_PODINTERVENCIJE_N_TT
	1																			1	0	=	0	ha	RHS_SOPO_N_NIZI		0	0
	1																			1	0	=	0	ha	RHS_SOPO_N_DUŠ
	1																			1	0	=	0	ha	RHS_SOPO_N_NPP
	1																			1	0	=	0	ha	RHS_SOPO_N_KONZ
	1																			1	0	=	0	ha	RHS_SOPO_N_ZEL
	1																			1	0	=	0	ha	RHS_SOPO_EKST
	1																			1	0	=	0	ha	RHS_SOPO_TRT		0	0
	1																			1			1	ha	RHS_OMD
	1																			1	0	>	0	ha	RHS_OMD_SUMARNIK		1	1
	1																			1	1	<	50	ha	RHS_OMD_do_50ha
	1																			1	0	<	60	ha	RHS_OMD_do_60ha
	1																			1	0	<	70	ha	RHS_OMD_do_70ha
	1																			1	0	<	80	ha	RHS_OMD_do_80ha
	1																			1	0	<	90	ha	RHS_OMD_do_90ha
	1																			1	0	<	90	ha	RHS_OMD_nad_90ha
	1																			1					PONDER TKMG
	1																			1		inf	0.0127792		Pomen TKMG na ravni sektorja
	1																			1		inf	0.01001		Pomen TKMG na ravni agregata
	1																			1					Okoljski kazalniki
	1																			1	0	sum	1	0/1	DELEŽ PREZIMNIH POSEVKOV NA NJIVAH		0	0
	1																			1	164.793	sum	1	kg/ha	PORABA MINERALNIH GNOJIL (kg/ha)		171.937	146.09
	1																			1			0		Poraba RASTLINSKIH hranil
	1																			1	123.873	sum	1	kg/ha	N skupaj		120.984	131.435
	1																			1	63.1377	sum	1	kg/ha	P2O5 skupaj		60.9392	68.894
	1																			1	131.529	sum	1	kg/ha	K2O skupaj		132.267	129.598
	1																			1	69.0318	sum	1	kg/ha	N živinska		66.628	75.3254
	1																			1	61.2436	sum	1	kg/ha	P2O5 živinska		59.111	66.8272
	1																			1	111.513	sum	1	kg/ha	K2O živinska		107.63	121.68
	1																			1	54.8409	sum	1	kg/ha	N mineralna		54.3563	56.1096
	1																			1	1.89413	sum	1	kg/ha	P2O5 mineralna		1.82817	2.06682
	1																			1	20.0166	sum	1	kg/ha	K2O mineralna		24.6375	7.91825
	1																			1	0	sum	1	€/ha	Strošek FFS		0	0
	1																			1	106.095	sum	1	l/ha	Poraba goriva - dejansko (l/ha)		97.9089	127.529
	1																			1	118.106	sum	1	l/ha	Poraba goriva - povprečno (l/ha)		110.997	136.72
	1																			1	4352.77	sum	1	kg ekv CO2	TGP - živinoreja skupaj	4352.77
	1																			1		inf	1	kg ekv CO2 na enoto	TGP - živinoreja na prirejo	7.77281
	1																			1	0	>	0		RHS_RP_SUMARNIK		1	1
	1																			1	0	<	0		RHS_RP- redistributiv payment-RAZRED1
	1																			1	0	<	0		RHS_RP- redistributiv payment-RAZRED2
	1																			1	1	<	8.2		RHS_RP- redistributiv payment-RAZRED3
[truncated: 33 more columns]

## Sheet: R_MPG_0001_RJ_0850_Os_T0_94_3
Nazaj na Pregledovanje_listov
KOL_N_DELEZ		NJIVE	#N/A
KOL_N_SUM TDM		TDM/DTM na njivah	#N/A	ha																3
KOL_TRAV_DELEZ		TT-skupaj	1	ha																413
Bilanca_STELJA od TT		Molinietum (STELJA)	#N/A	#N/A	SAMO STELJA
		Enokosni travniki (skupaj s steljo!)	#N/A	#N/A	SKUPAJ	#N/A	BREZ STELJE
		Dvokosni travnik	0	0		N+TT		N+TT		N+TT		N+TT
		Večkosni travniki	#N/A	#N/A	enokosni	%	dvokosni	%	TDM/DTM	%	večkosni TT	%														POK/h
	SenoNB	SenoB	0.276382	#N/A	0	#N/A	0	#N/A	0	#N/A	0.276382	#N/A
	SenoNHZ	SenoHZ	0	#N/A	0	#N/A	0	#N/A	0	#N/A	0	#N/A
	SenoN	Seno	0	#N/A	0	#N/A	0	#N/A	0	#N/A	0	#N/A
	TsilNB	TsilB	0.723618	#N/A	0	#N/A	0	#N/A	0	#N/A	0.723618	#N/A
	TsilN	Tsil	0	#N/A	0	#N/A	0	#N/A	0	#N/A	0	#N/A
		Pasa	0	0
		Delež okopavin	0	#N/A	koruza	silkor	silkorstoj	silkorzrnje	krompir	krompirZG
		krompir	0	#N/A	krompir	krompirZG
		delež žit	0	#N/A	psenica	psenicaKR	Tritikala	jecmen1	jecmenT
		pšenica	0	#N/A	psenica	psenicaKR
		ječmen	0	#N/A	jecmen1	jecmenT
		TDM	#N/A	#N/A	drugače!
		Zelenjadnice	0	#N/A	cvetaca	endivija	solata	solataR	kumareS	zelje	paprika	paprikaR	paradiznik	korencek	fizolS	cebula	cesen								SOLUTION FOUND - LP	1	0.723618	0.276382	10.8	0	0	0	0	0	0.276382	0	0.723618	0	0	1	0	0	0	0	0	0	0	0	0
		Oljnice	0	#N/A	oljogr	buce	praha																		94
																									Ime kalkulacije	mpg	tsilB3	senoB3	Posredno delo na KMG	Najem njiv	Najem travnikov	Najem sadovnjaka	Najem VINOGRADA	KOL_TRAV_SUM -Seno	KOL_TRAV_SUM -SenoB	KOL_TRAV_SUM -SenoHZ	KOL_TRAV_SUM -tsilB	KOL_TRAV_SUM -tsil	KOL_TRAV_SUM -pasa	KOL_TRAV_DELEZ	NPK 15-15-15	NPK 7-20-30	NPK 6-12-24	Hyperkorn	Urea	Hyperkorn	KAN	KristalonB	k18
	1																								št stolpca v kateri je zapisana posamezna AKTIVNOST!	26	79	84	148	149	150	151	152	155	156	157	158	159	160	161	173	174	175	176	177	178	179	180	183
	1																			1					Ime kalkulacije	pitana goved	Silaža trajni travnik 3	Seno trajni travnik 3
	1																			1					Enota	€/gl	€/ha	€/ha	h/letno	€/ha	€/ha	€/ha	€/ha								€/1000kg	€/1000kg	€/1000kg	€/1000kg	€/1000kg	€/1000kg	€/1000kg	€/1000kg	€/1000kg
	1																			1					Zbir	mpg	tsilB3	senoB3
	1																			1					Cenik	mpg	tsil	seno
	1																			1				kg/ha; kg/žival etc	Pridelek	680	17000	6918.6
	1																			1					DA/NE - aktivnosti	1	1	1	1	1	1	1	1	1	1	1	1	1	1	1	1	1	1	1	1	1	1	1	1
	1																			1			MPG_0001_RJ_0850_Os_T0 / 195 / OMD / 218 / rekonstrukcija /2 - BL_2023_2027		Zaznamek za UNI_MTRIKA	MPG_0001_RJ_0850_Os_T0 / 195 / OMD / 2020-2022 / rekonstrukcija /2 - BL_2023_2027	MPG_0001_RJ_0850_Os_T0 / 195 / OMD / 2020-2022 / rekonstrukcija /2 - BL_2023_2027	MPG_0001_RJ_0850_Os_T0 / 195 / OMD / 2020-2022 / rekonstrukcija /2 - BL_2023_2027		MPG_0001_RJ_0850_Os_T0 / 195 / OMD / 2020-2022 / rekonstrukcija /2 - BL_2023_2027	MPG_0001_RJ_0850_Os_T0 / 195 / OMD / 2020-2022 / rekonstrukcija /2 - BL_2023_2027			MPG_0001_RJ_0850_Os_T0 / 195 / OMD / 2020-2022 / rekonstrukcija /2 - BL_2023_2027	MPG_0001_RJ_0850_Os_T0 / 195 / OMD / 2020-2022 / rekonstrukcija /2 - BL_2023_2027	MPG_0001_RJ_0850_Os_T0 / 195 / OMD / 2020-2022 / rekonstrukcija /2 - BL_2023_2027	MPG_0001_RJ_0850_Os_T0 / 195 / OMD / 2020-2022 / rekonstrukcija /2 - BL_2023_2027	MPG_0001_RJ_0850_Os_T0 / 195 / OMD / 2020-2022 / rekonstrukcija /2 - BL_2023_2027	MPG_0001_RJ_0850_Os_T0 / 195 / OMD / 2020-2022 / rekonstrukcija /2 - BL_2023_2027	MPG_0001_RJ_0850_Os_T0 / 195 / OMD / 2020-2022 / rekonstrukcija /2 - BL_2023_2027	MPG_0001_RJ_0850_Os_T0 / 195 / OMD / 2020-2022 / rekonstrukcija /2 - BL_2023_2027	MPG_0001_RJ_0850_Os_T0 / 195 / OMD / 2020-2022 / rekonstrukcija /2 - BL_2023_2027	MPG_0001_RJ_0850_Os_T0 / 195 / OMD / 2020-2022 / rekonstrukcija /2 - BL_2023_2027	MPG_0001_RJ_0850_Os_T0 / 195 / OMD / 2020-2022 / rekonstrukcija /2 - BL_2023_2027	MPG_0001_RJ_0850_Os_T0 / 195 / OMD / 2020-2022 / rekonstrukcija /2 - BL_2023_2027	MPG_0001_RJ_0850_Os_T0 / 195 / OMD / 2020-2022 / rekonstrukcija /2 - BL_2023_2027	MPG_0001_RJ_0850_Os_T0 / 195 / OMD / 2020-2022 / rekonstrukcija /2 - BL_2023_2027	MPG_0001_RJ_0850_Os_T0 / 195 / OMD / 2020-2022 / rekonstrukcija /2 - BL_2023_2027	MPG_0001_RJ_0850_Os_T0 / 195 / OMD / 2020-2022 / rekonstrukcija /2 - BL_2023_2027
	1																			1			MPG_0001_RJ_0850_Os_T0_94		Koda_arhiv_resitve
	1																			1			BL_2023_2027		Oznaka scenarij
	1																			1					Ekonomski kazalniki
	1																			1		inf		€	STROŠKI ZMANJŠANI ZA SUBVENCIJE EUR/kg	4.64507	0.0692077	0.161028
	1																			1		inf		€	LASTNA CENA (EUR/kg)	4.71654	0.080043	0.187652
	1																			1		inf		€	PC	1.8372	0	0
	1																			1	1773.82	sum		€	Prihodki (vrednost pridelave skupaj)	1447.09	184.2	184.2
	1																			1		inf	1	da(1)/ne(0)	OMD - DA/NE
	1																			1					Obveznosti povezani s stroškim plač
	1																			1	353.711	sum		€	Obveznosti I (3)	309.103	44.0448	46.0807
	1																			1	1343.23	sum		€	Domače delo	1228.91	107.343	132.569
	1																			1			218		Obdobje (let) za obračun
	1																			1	4699.91	sum		€	SKUPNI STROŠKI	3356.44	1360.73	1298.29
	1																			1	1031.29	sum		€	Direktni variabilni stroški	584.485	509.354	283.031		150	100	150	0								354.73	482.75	332	341	328.19	341	231.94	1670	251.8
	1																			1	742.532	sum		€	POK 1	862.604	-325.154	-98.8306		-150	-100	-150	0								-354.73	-482.75	-332	-341	-328.19	-341	-231.94	-1670	-251.8
	1																			1	205.972	sum		€	Variabilni stroški strojnih storitev	0	193.271	239.224
	1																			1	536.56	sum		€	POK 2	862.604	-518.425	-338.055		-150	-100	-150	0								-354.73	-482.75	-332	-341	-328.19	-341	-231.94	-1670	-251.8
	1																			1	174.193	sum		€	Drugi prenešeni variabilni stroški	29.1784	140.003	158.135
	1																			1	362.367	OBF_MAX		€	POK 3 (bruto dodana vrednost)	833.426	-658.428	-496.19		-150	-100	-150	0								-354.73	-482.75	-332	-341	-328.19	-341	-231.94	-1670	-251.8
	1																			1	4.40957	sum		€	PARITETNI DOHODEK (neto dodana vrednost)	678.87	-850.533	-729.171		-150	-100	-150	0								-354.73	-482.75	-332	-341	-328.19	-341	-231.94	-1670	-251.8
	1																			1					Kapital
	1																			1	395.539	sum		€	Stroški kapitala	314.192	78.807	87.9998
	1																			1	8167.65	sum		€	Vezava -obratna sredstva (D)	7556.84	613.008	605.032
	1																			1	5017	sum		€	Vezava -osnovna sredstva (D)	2916.21	2013.89	2328.3
	1																			1					Amortizacija
	1																			1	196.298	sum		€	AMORTIZACIJA DIREKTNO	145.81	49.8222	52.228
	1																			1	161.66	sum		€	AMORTIZACIJA PRENESENO	8.74507	142.282	180.753
	1																			1	357.958	sum		€	AMORTIZACIJA SKUPAJ	154.556	192.105	232.981
	1																			1	152.915	sum		€	AMORTIZACIJA STROJEV	0	142.282	180.753
	1																			1					Proračunski dodatki
	1																			1	0	sum		€	Vračilo trošarine	0	0	0
	1																			1	211.58	sum		€	Po reformi SKP (OP+EKO+RP+YF) / oz PP		184.2	184.2
	1																			1	48.6	sum		€	PVP - živinoreja	48.6
	1																			1	0	sum		€	PVP - rastlinska
	1																			1	232.8	sum		€	PRORAČUNSKI DODATKI - NEPOSREDNO NA NOSILCU	48.6	184.2	184.2
	1																			1	375.33	SUM		€	Skupaj PRORAČUNSKI DODATKI	48.6	184.2	184.2
	1																			1					ZAVAROVANJE
	1																			1	438.005	SUM		€	ZAVAROVANJE DIREKTNO	58.1024	439.783	223.125
	1																			1	36.255	SUM		€	ZAVAROVANJE PRENESENO	0	33.9488	42.293
	1																			1	474.26	SUM		€	ZAVAROVANJE SKUPAJ	58.1024	473.731	265.418
	1																			1		inf	245	točk	Št_točk_težavnosti_OMD
	1																			1	115.15	SUM	115.15	€	OMD -VREDNOST ZA PRERAČUN V MATRIKI
	1																			1	0	SUM		€	EKO-PLAČILA IZVEN MK
	1																			1	27.38	SUM		€	RP-plačila izven MK
	1																			1					Domača delovna sila
	1																			1	229.983	<	270	h	Lastna delovna sila - h	200.53	17.5158	21.6321	1
	1																			1	8.28973	sum		h	Domača delovna sila PRENESENO	4.81271	3.26603	4.02944
	1																			1	238.273	sum		h	Domača delovna sila SKUPAJ	205.342	20.7819	25.6615	1
	1																			1	238.273	<	270	h	Lastna delovna sila - h	205.342	20.7819	25.6615	1
	1																			1	18.6535	sum		h	DOMAČE STROJNE STORITVE DIREKTNO	0	17.5158	21.6321
	1																			1	18.6535	sum		h	DOMAČE STROJNE STORITVE skupaj	0	17.5158	21.6321
	1																			1	10.8	=	10.8	h	Ocena posrednega del na KMG letno				1
	1																			1			0		Lastne obdelovalne površine -
	1																			1	0	<	0	ha	Lastne obdelovalne površine - Njive					-1
	1																			1	1	<	1	ha	Lastne obdelovalne površine - Trajni travniki		1	1			-1
	1																			1					Najem/oddaja obdelovalnih površin
	1																			1	0	<	0	ha	Najem obdelovalnih površin - MAX najem NJIVE					1
	1																			1	0	<	1	ha	Najem obdelovalnih površin - MAX najem TRAVNIKI						1
	1																			1	0	<	0	ha	Najem obdelovalnih površin - MAX najem SADOVNJAK							1
	1																			1	0	<	0	ha	Najem obdelovalnih površin - MAX najem VINOGRAD								1
	1																			1					Izkoriščenost (MIN)
	1																			1	0	>	0	ha	Izkoriščenost lastnih površin - MIN - Njive					-1
	1																			1	1	>	1	ha	Izkoriščenost lastnih površin - MIN - Trajni travniki		1	1			-1
	1																			1	0	>	0	ha	Izkoriščenost lastnih površin - MIN - Pašniki
	1																			1	0	>	0	ha	Izkoriščenost lastnih površin - MIN - Sadovnjak_I							-1
	1																			1	0	>	0	ha	Izkoriščenost lastnih površin - MIN - Travniški sadovnjak
	1																			1	0	>	0	ha	Izkoriščenost lastnih površin - MIN - Hmeljišče
	1																			1	0	>	0	ha	Izkoriščenost lastnih površin - MIN - Vinograd								-1
	1																			1					Spravilo na travnih površinah (max/MIN%)
	1																			1	0	=	0	%	SUM -Seno									-1
	1																			1	0	=	0	%	SUM -SenoB			1							-1
	1																			1	0	=	0	%	SUM -SenoHZ											-1
	1																			1	0	=	0	%	SUM -tsilB		1										-1
	1																			1	0	=	0	%	SUM -tsil													-1
	1																			1	0	=	0	%	SUM -pasa														-1
	1																			1	0	<	0	%	MAX -Seno									1						0
	1																			1	-0.0736176	<	0	%	MAX -SenoB										1					-0.35
	1																			1	0	<	0	%	MAX -SenoHZ											1				0
	1																			1	-0.126382	<	0	%	MAX -tsilB												1			-0.85
	1																			1	0	<	0	%	MAX -tsil													1		0
	1																			1	0	<	0	%	MAX -pasa														1	0
	1																			1	0	=	0	%	Travniški kolobar - SUM		1	1												-1
	1																			1					Omejitve glede št. živali
	1																			1	0.76	>	0	GVŽ/ha	Obtežba - 2,5	-0.24	1	1
	1																			1	0.6	sum			SUM GVŽ	0.6
	1																			1					Število stojišč
	1																			1	2.19178	<	4	št. mest	Št stojišč/mest za govedo	2.19178
	1																			1					Bilanca - HRANIL ŽIVINOREJA
	1																			1	16013.7	>	0	MJ	ME-bilanca	-46117.5	67044.6	49267																					11400.2
	1																			1	278133	>	0	g	SB-bilanca	-626750	1042440	544736																					180000
	1																			1			0		Bilanca hranil - močna krma samo MPG
	1																			1	0	>	0	MJ	Koeficient ME-močna krmaMPG	0																							11400.2
	1																			1	0	>	0	g	Koeficient SB-močna krmaMPG	0																							180000
	1																			1					Krmni obrok - bilanca krme
	1																			1	0	>	0	kg	tsil - bilanca	-12301.5	17000	0													0	0	0	0	0	0	0	0	0
	1																			1					Omejitve-rekonstruiranje KMG
	1																			1	1	=	1	Št. živali	Št. živali - mpg	1
	1																			1			1		Omejitve - bilanca tržne aktivnosti doma pridelana krma
	1																			1	0	>	0	kg	Koruza- bilanca prodaja		0	0
	1																			1	0	>	0	kg	Psenica- bilanca prodaja		0	0
	1																			1	0	>	0	kg	JecmenT- bilanca prodaja		0	0
	1																			1	0	>	0	kg	rezerva1- bilanca prodaja		0	0
	1																			1			1		OPT_Omejitve - SKP ukrepi
	1																			1	-2	sum	0		RHS_OPT_ET_0,2_GVŽ/ha	-3	1	1
	1																			1	0	sum	0		RHS_OPT_ST_0,2_0,5_GVŽ/ha
	1																			1	-0.2	sum	0		RHS_OPT_IT_0,5_GVŽ/ha	-1.2	1	1
	1																			1	0	=	0	ha	RHS_TRAVINJE_sumarnik		1	1
	1																			1	0	=	0	ha	RHS_OPT_N		0	0
	1																			1	0	=	0	ha	RHS_OPT_TN		0	0
	1																			1		inf	1		RHS_SOPO_PODINTERVENCIJE_N_TT
	1																			1	0	=	0	ha	RHS_SOPO_N_NIZI		0	0
	1																			1	0	=	0	ha	RHS_SOPO_N_DUŠ
	1																			1	0	=	0	ha	RHS_SOPO_N_NPP
	1																			1	0	=	0	ha	RHS_SOPO_N_KONZ
	1																			1	0	=	0	ha	RHS_SOPO_N_ZEL
	1																			1	0	=	0	ha	RHS_SOPO_EKST
	1																			1	0	=	0	ha	RHS_SOPO_TRT		0	0
	1																			1			1	ha	RHS_OMD
	1																			1	0	>	0	ha	RHS_OMD_SUMARNIK		1	1
	1																			1	1	<	50	ha	RHS_OMD_do_50ha
	1																			1	0	<	60	ha	RHS_OMD_do_60ha
	1																			1	0	<	70	ha	RHS_OMD_do_70ha
	1																			1	0	<	80	ha	RHS_OMD_do_80ha
	1																			1	0	<	90	ha	RHS_OMD_do_90ha
	1																			1	0	<	90	ha	RHS_OMD_nad_90ha
	1																			1					PONDER TKMG
	1																			1		inf	0.0127792		Pomen TKMG na ravni sektorja
	1																			1		inf	0.01001		Pomen TKMG na ravni agregata
	1																			1					Okoljski kazalniki
	1																			1	0	sum	1	0/1	DELEŽ PREZIMNIH POSEVKOV NA NJIVAH		0	0
	1																			1	165.36	sum	1	kg/ha	PORABA MINERALNIH GNOJIL (kg/ha)		172.525	146.602
	1																			1			0		Poraba RASTLINSKIH hranil
	1																			1	123.873	sum	1	kg/ha	N skupaj		120.984	131.435
	1																			1	63.1377	sum	1	kg/ha	P2O5 skupaj		60.9392	68.894
	1																			1	131.529	sum	1	kg/ha	K2O skupaj		132.267	129.598
	1																			1	69.0318	sum	1	kg/ha	N živinska		66.628	75.3254
	1																			1	61.2436	sum	1	kg/ha	P2O5 živinska		59.111	66.8272
	1																			1	111.513	sum	1	kg/ha	K2O živinska		107.63	121.68
	1																			1	54.8409	sum	1	kg/ha	N mineralna		54.3563	56.1096
	1																			1	1.89413	sum	1	kg/ha	P2O5 mineralna		1.82817	2.06682
	1																			1	20.0166	sum	1	kg/ha	K2O mineralna		24.6375	7.91825
	1																			1	0	sum	1	€/ha	Strošek FFS		0	0
	1																			1	106.095	sum	1	l/ha	Poraba goriva - dejansko (l/ha)		97.9089	127.529
	1																			1	118.106	sum	1	l/ha	Poraba goriva - povprečno (l/ha)		110.997	136.72
	1																			1	4352.77	sum	1	kg ekv CO2	TGP - živinoreja skupaj	4352.77
	1																			1		inf	1	kg ekv CO2 na enoto	TGP - živinoreja na prirejo	7.77281
	1																			1	0	>	0		RHS_RP_SUMARNIK		1	1
	1																			1	0	<	0		RHS_RP- redistributiv payment-RAZRED1
	1																			1	0	<	0		RHS_RP- redistributiv payment-RAZRED2
	1																			1	1	<	8.2		RHS_RP- redistributiv payment-RAZRED3
[truncated: 33 more columns]

## Sheet: R_MPG_0001_RJ_0850_Os_T0_94_4
Nazaj na Pregledovanje_listov
KOL_N_DELEZ		NJIVE	#N/A
KOL_N_SUM TDM		TDM/DTM na njivah	#N/A	ha																3
KOL_TRAV_DELEZ		TT-skupaj	1	ha																413
Bilanca_STELJA od TT		Molinietum (STELJA)	#N/A	#N/A	SAMO STELJA
		Enokosni travniki (skupaj s steljo!)	#N/A	#N/A	SKUPAJ	#N/A	BREZ STELJE
		Dvokosni travnik	0	0		N+TT		N+TT		N+TT		N+TT
		Večkosni travniki	#N/A	#N/A	enokosni	%	dvokosni	%	TDM/DTM	%	večkosni TT	%														POK/h
	SenoNB	SenoB	0.276382	#N/A	0	#N/A	0	#N/A	0	#N/A	0.276382	#N/A
	SenoNHZ	SenoHZ	0	#N/A	0	#N/A	0	#N/A	0	#N/A	0	#N/A
	SenoN	Seno	0	#N/A	0	#N/A	0	#N/A	0	#N/A	0	#N/A
	TsilNB	TsilB	0.723618	#N/A	0	#N/A	0	#N/A	0	#N/A	0.723618	#N/A
	TsilN	Tsil	0	#N/A	0	#N/A	0	#N/A	0	#N/A	0	#N/A
		Pasa	0	0
		Delež okopavin	0	#N/A	koruza	silkor	silkorstoj	silkorzrnje	krompir	krompirZG
		krompir	0	#N/A	krompir	krompirZG
		delež žit	0	#N/A	psenica	psenicaKR	Tritikala	jecmen1	jecmenT
		pšenica	0	#N/A	psenica	psenicaKR
		ječmen	0	#N/A	jecmen1	jecmenT
		TDM	#N/A	#N/A	drugače!
		Zelenjadnice	0	#N/A	cvetaca	endivija	solata	solataR	kumareS	zelje	paprika	paprikaR	paradiznik	korencek	fizolS	cebula	cesen								SOLUTION FOUND - LP	1	0.723618	0.276382	10.8	0	0	0	0	0	0.276382	0	0.723618	0	0	1	0	0	0	0	0	0	0	0	0
		Oljnice	0	#N/A	oljogr	buce	praha																		94
																									Ime kalkulacije	mpg	tsilB3	senoB3	Posredno delo na KMG	Najem njiv	Najem travnikov	Najem sadovnjaka	Najem VINOGRADA	KOL_TRAV_SUM -Seno	KOL_TRAV_SUM -SenoB	KOL_TRAV_SUM -SenoHZ	KOL_TRAV_SUM -tsilB	KOL_TRAV_SUM -tsil	KOL_TRAV_SUM -pasa	KOL_TRAV_DELEZ	NPK 15-15-15	NPK 7-20-30	NPK 6-12-24	Hyperkorn	Urea	Hyperkorn	KAN	KristalonB	k18
	1																								št stolpca v kateri je zapisana posamezna AKTIVNOST!	26	79	84	148	149	150	151	152	155	156	157	158	159	160	161	173	174	175	176	177	178	179	180	183
	1																			1					Ime kalkulacije	pitana goved	Silaža trajni travnik 3	Seno trajni travnik 3
	1																			1					Enota	€/gl	€/ha	€/ha	h/letno	€/ha	€/ha	€/ha	€/ha								€/1000kg	€/1000kg	€/1000kg	€/1000kg	€/1000kg	€/1000kg	€/1000kg	€/1000kg	€/1000kg
	1																			1					Zbir	mpg	tsilB3	senoB3
	1																			1					Cenik	mpg	tsil	seno
	1																			1				kg/ha; kg/žival etc	Pridelek	680	17000	6918.6
	1																			1					DA/NE - aktivnosti	1	1	1	1	1	1	1	1	1	1	1	1	1	1	1	1	1	1	1	1	1	1	1	1
	1																			1			MPG_0001_RJ_0850_Os_T0 / 195 / OMD / 318 / rekonstrukcija /2 - BL_2023_2027		Zaznamek za UNI_MTRIKA	MPG_0001_RJ_0850_Os_T0 / 195 / OMD / 2020-2022 / rekonstrukcija /2 - BL_2023_2027	MPG_0001_RJ_0850_Os_T0 / 195 / OMD / 2020-2022 / rekonstrukcija /2 - BL_2023_2027	MPG_0001_RJ_0850_Os_T0 / 195 / OMD / 2020-2022 / rekonstrukcija /2 - BL_2023_2027		MPG_0001_RJ_0850_Os_T0 / 195 / OMD / 2020-2022 / rekonstrukcija /2 - BL_2023_2027	MPG_0001_RJ_0850_Os_T0 / 195 / OMD / 2020-2022 / rekonstrukcija /2 - BL_2023_2027			MPG_0001_RJ_0850_Os_T0 / 195 / OMD / 2020-2022 / rekonstrukcija /2 - BL_2023_2027	MPG_0001_RJ_0850_Os_T0 / 195 / OMD / 2020-2022 / rekonstrukcija /2 - BL_2023_2027	MPG_0001_RJ_0850_Os_T0 / 195 / OMD / 2020-2022 / rekonstrukcija /2 - BL_2023_2027	MPG_0001_RJ_0850_Os_T0 / 195 / OMD / 2020-2022 / rekonstrukcija /2 - BL_2023_2027	MPG_0001_RJ_0850_Os_T0 / 195 / OMD / 2020-2022 / rekonstrukcija /2 - BL_2023_2027	MPG_0001_RJ_0850_Os_T0 / 195 / OMD / 2020-2022 / rekonstrukcija /2 - BL_2023_2027	MPG_0001_RJ_0850_Os_T0 / 195 / OMD / 2020-2022 / rekonstrukcija /2 - BL_2023_2027	MPG_0001_RJ_0850_Os_T0 / 195 / OMD / 2020-2022 / rekonstrukcija /2 - BL_2023_2027	MPG_0001_RJ_0850_Os_T0 / 195 / OMD / 2020-2022 / rekonstrukcija /2 - BL_2023_2027	MPG_0001_RJ_0850_Os_T0 / 195 / OMD / 2020-2022 / rekonstrukcija /2 - BL_2023_2027	MPG_0001_RJ_0850_Os_T0 / 195 / OMD / 2020-2022 / rekonstrukcija /2 - BL_2023_2027	MPG_0001_RJ_0850_Os_T0 / 195 / OMD / 2020-2022 / rekonstrukcija /2 - BL_2023_2027	MPG_0001_RJ_0850_Os_T0 / 195 / OMD / 2020-2022 / rekonstrukcija /2 - BL_2023_2027	MPG_0001_RJ_0850_Os_T0 / 195 / OMD / 2020-2022 / rekonstrukcija /2 - BL_2023_2027	MPG_0001_RJ_0850_Os_T0 / 195 / OMD / 2020-2022 / rekonstrukcija /2 - BL_2023_2027	MPG_0001_RJ_0850_Os_T0 / 195 / OMD / 2020-2022 / rekonstrukcija /2 - BL_2023_2027
	1																			1			MPG_0001_RJ_0850_Os_T0_94		Koda_arhiv_resitve
	1																			1			BL_2023_2027		Oznaka scenarij
	1																			1					Ekonomski kazalniki
	1																			1		inf		€	STROŠKI ZMANJŠANI ZA SUBVENCIJE EUR/kg	4.70593	0.0692901	0.16134
	1																			1		inf		€	LASTNA CENA (EUR/kg)	4.7774	0.0801254	0.187964
	1																			1		inf		€	PC	1.8597	0	0
	1																			1	1788.59	sum		€	Prihodki (vrednost pridelave skupaj)	1461.86	184.2	184.2
	1																			1		inf	1	da(1)/ne(0)	OMD - DA/NE
	1																			1					Obveznosti povezani s stroškim plač
	1																			1	353.593	sum		€	Obveznosti I (3)	309.103	43.9347	45.9447
	1																			1	1364.23	sum		€	Domače delo	1248.12	109.021	134.641
	1																			1			318		Obdobje (let) za obračun
	1																			1	4742.38	sum		€	SKUPNI STROŠKI	3397.3	1362.13	1300.45
	1																			1	1036.82	sum		€	Direktni variabilni stroški	589.74	509.517	283.594		150	100	150	0								356.76	484.52	332	341	330.21	341	235.48	1670	251.8
	1																			1	751.776	sum		€	POK 1	872.122	-325.317	-99.3937		-150	-100	-150	0								-356.76	-484.52	-332	-341	-330.21	-341	-235.48	-1670	-251.8
	1																			1	204.465	sum		€	Variabilni stroški strojnih storitev	0	191.855	237.48
	1																			1	547.311	sum		€	POK 2	872.122	-517.172	-336.874		-150	-100	-150	0								-356.76	-484.52	-332	-341	-330.21	-341	-235.48	-1670	-251.8
	1																			1	174.164	sum		€	Drugi prenešeni variabilni stroški	29.6085	139.558	157.642
	1																			1	373.147	OBF_MAX		€	POK 3 (bruto dodana vrednost)	842.514	-656.73	-494.516		-150	-100	-150	0								-356.76	-484.52	-332	-341	-330.21	-341	-235.48	-1670	-251.8
	1																			1	15.0824	sum		€	PARITETNI DOHODEK (neto dodana vrednost)	687.851	-848.834	-727.497		-150	-100	-150	0								-356.76	-484.52	-332	-341	-330.21	-341	-235.48	-1670	-251.8
	1																			1					Kapital
	1																			1	398.527	sum		€	Stroški kapitala	317.154	78.8284	88.0325
	1																			1	8267.22	sum		€	Vezava -obratna sredstva (D)	7655.6	613.72	606.121
	1																			1	5017	sum		€	Vezava -osnovna sredstva (D)	2916.21	2013.89	2328.3
	1																			1					Amortizacija
	1																			1	196.298	sum		€	AMORTIZACIJA DIREKTNO	145.81	49.8222	52.228
	1																			1	161.767	sum		€	AMORTIZACIJA PRENESENO	8.85217	142.282	180.753
	1																			1	358.065	sum		€	AMORTIZACIJA SKUPAJ	154.663	192.105	232.981
	1																			1	152.915	sum		€	AMORTIZACIJA STROJEV	0	142.282	180.753
	1																			1					Proračunski dodatki
	1																			1	0	sum		€	Vračilo trošarine	0	0	0
	1																			1	211.58	sum		€	Po reformi SKP (OP+EKO+RP+YF) / oz PP		184.2	184.2
	1																			1	48.6	sum		€	PVP - živinoreja	48.6
	1																			1	0	sum		€	PVP - rastlinska
	1																			1	232.8	sum		€	PRORAČUNSKI DODATKI - NEPOSREDNO NA NOSILCU	48.6	184.2	184.2
	1																			1	375.33	SUM		€	Skupaj PRORAČUNSKI DODATKI	48.6	184.2	184.2
	1																			1					ZAVAROVANJE
	1																			1	438.005	SUM		€	ZAVAROVANJE DIREKTNO	58.1024	439.783	223.125
	1																			1	36.255	SUM		€	ZAVAROVANJE PRENESENO	0	33.9488	42.293
	1																			1	474.26	SUM		€	ZAVAROVANJE SKUPAJ	58.1024	473.731	265.418
	1																			1		inf	245	točk	Št_točk_težavnosti_OMD
	1																			1	115.15	SUM	115.15	€	OMD -VREDNOST ZA PRERAČUN V MATRIKI
	1																			1	0	SUM		€	EKO-PLAČILA IZVEN MK
	1																			1	27.38	SUM		€	RP-plačila izven MK
	1																			1					Domača delovna sila
	1																			1	229.983	<	270	h	Lastna delovna sila - h	200.53	17.5158	21.6321	1
	1																			1	8.28392	sum		h	Domača delovna sila PRENESENO	4.81271	3.26055	4.02273
	1																			1	238.267	sum		h	Domača delovna sila SKUPAJ	205.342	20.7764	25.6548	1
	1																			1	238.267	<	270	h	Lastna delovna sila - h	205.342	20.7764	25.6548	1
	1																			1	18.6535	sum		h	DOMAČE STROJNE STORITVE DIREKTNO	0	17.5158	21.6321
	1																			1	18.6535	sum		h	DOMAČE STROJNE STORITVE skupaj	0	17.5158	21.6321
	1																			1	10.8	=	10.8	h	Ocena posrednega del na KMG letno				1
	1																			1			0		Lastne obdelovalne površine -
	1																			1	0	<	0	ha	Lastne obdelovalne površine - Njive					-1
	1																			1	1	<	1	ha	Lastne obdelovalne površine - Trajni travniki		1	1			-1
	1																			1					Najem/oddaja obdelovalnih površin
	1																			1	0	<	0	ha	Najem obdelovalnih površin - MAX najem NJIVE					1
	1																			1	0	<	1	ha	Najem obdelovalnih površin - MAX najem TRAVNIKI						1
	1																			1	0	<	0	ha	Najem obdelovalnih površin - MAX najem SADOVNJAK							1
	1																			1	0	<	0	ha	Najem obdelovalnih površin - MAX najem VINOGRAD								1
	1																			1					Izkoriščenost (MIN)
	1																			1	0	>	0	ha	Izkoriščenost lastnih površin - MIN - Njive					-1
	1																			1	1	>	1	ha	Izkoriščenost lastnih površin - MIN - Trajni travniki		1	1			-1
	1																			1	0	>	0	ha	Izkoriščenost lastnih površin - MIN - Pašniki
	1																			1	0	>	0	ha	Izkoriščenost lastnih površin - MIN - Sadovnjak_I							-1
	1																			1	0	>	0	ha	Izkoriščenost lastnih površin - MIN - Travniški sadovnjak
	1																			1	0	>	0	ha	Izkoriščenost lastnih površin - MIN - Hmeljišče
	1																			1	0	>	0	ha	Izkoriščenost lastnih površin - MIN - Vinograd								-1
	1																			1					Spravilo na travnih površinah (max/MIN%)
	1																			1	0	=	0	%	SUM -Seno									-1
	1																			1	0	=	0	%	SUM -SenoB			1							-1
	1																			1	0	=	0	%	SUM -SenoHZ											-1
	1																			1	0	=	0	%	SUM -tsilB		1										-1
	1																			1	0	=	0	%	SUM -tsil													-1
	1																			1	0	=	0	%	SUM -pasa														-1
	1																			1	0	<	0	%	MAX -Seno									1						0
	1																			1	-0.0736176	<	0	%	MAX -SenoB										1					-0.35
	1																			1	0	<	0	%	MAX -SenoHZ											1				0
	1																			1	-0.126382	<	0	%	MAX -tsilB												1			-0.85
	1																			1	0	<	0	%	MAX -tsil													1		0
	1																			1	0	<	0	%	MAX -pasa														1	0
	1																			1	0	=	0	%	Travniški kolobar - SUM		1	1												-1
	1																			1					Omejitve glede št. živali
	1																			1	0.76	>	0	GVŽ/ha	Obtežba - 2,5	-0.24	1	1
	1																			1	0.6	sum			SUM GVŽ	0.6
	1																			1					Število stojišč
	1																			1	2.19178	<	4	št. mest	Št stojišč/mest za govedo	2.19178
	1																			1					Bilanca - HRANIL ŽIVINOREJA
	1																			1	16013.7	>	0	MJ	ME-bilanca	-46117.5	67044.6	49267																					11400.2
	1																			1	278133	>	0	g	SB-bilanca	-626750	1042440	544736																					180000
	1																			1			0		Bilanca hranil - močna krma samo MPG
	1																			1	0	>	0	MJ	Koeficient ME-močna krmaMPG	0																							11400.2
	1																			1	0	>	0	g	Koeficient SB-močna krmaMPG	0																							180000
	1																			1					Krmni obrok - bilanca krme
	1																			1	0	>	0	kg	tsil - bilanca	-12301.5	17000	0													0	0	0	0	0	0	0	0	0
	1																			1					Omejitve-rekonstruiranje KMG
	1																			1	1	=	1	Št. živali	Št. živali - mpg	1
	1																			1			1		Omejitve - bilanca tržne aktivnosti doma pridelana krma
	1																			1	0	>	0	kg	Koruza- bilanca prodaja		0	0
	1																			1	0	>	0	kg	Psenica- bilanca prodaja		0	0
	1																			1	0	>	0	kg	JecmenT- bilanca prodaja		0	0
	1																			1	0	>	0	kg	rezerva1- bilanca prodaja		0	0
	1																			1			1		OPT_Omejitve - SKP ukrepi
	1																			1	-2	sum	0		RHS_OPT_ET_0,2_GVŽ/ha	-3	1	1
	1																			1	0	sum	0		RHS_OPT_ST_0,2_0,5_GVŽ/ha
	1																			1	-0.2	sum	0		RHS_OPT_IT_0,5_GVŽ/ha	-1.2	1	1
	1																			1	0	=	0	ha	RHS_TRAVINJE_sumarnik		1	1
	1																			1	0	=	0	ha	RHS_OPT_N		0	0
	1																			1	0	=	0	ha	RHS_OPT_TN		0	0
	1																			1		inf	1		RHS_SOPO_PODINTERVENCIJE_N_TT
	1																			1	0	=	0	ha	RHS_SOPO_N_NIZI		0	0
	1																			1	0	=	0	ha	RHS_SOPO_N_DUŠ
	1																			1	0	=	0	ha	RHS_SOPO_N_NPP
	1																			1	0	=	0	ha	RHS_SOPO_N_KONZ
	1																			1	0	=	0	ha	RHS_SOPO_N_ZEL
	1																			1	0	=	0	ha	RHS_SOPO_EKST
	1																			1	0	=	0	ha	RHS_SOPO_TRT		0	0
	1																			1			1	ha	RHS_OMD
	1																			1	0	>	0	ha	RHS_OMD_SUMARNIK		1	1
	1																			1	1	<	50	ha	RHS_OMD_do_50ha
	1																			1	0	<	60	ha	RHS_OMD_do_60ha
	1																			1	0	<	70	ha	RHS_OMD_do_70ha
	1																			1	0	<	80	ha	RHS_OMD_do_80ha
	1																			1	0	<	90	ha	RHS_OMD_do_90ha
	1																			1	0	<	90	ha	RHS_OMD_nad_90ha
	1																			1					PONDER TKMG
	1																			1		inf	0.0127792		Pomen TKMG na ravni sektorja
	1																			1		inf	0.01001		Pomen TKMG na ravni agregata
	1																			1					Okoljski kazalniki
	1																			1	0	sum	1	0/1	DELEŽ PREZIMNIH POSEVKOV NA NJIVAH		0	0
	1																			1	164.678	sum	1	kg/ha	PORABA MINERALNIH GNOJIL (kg/ha)		171.494	146.833
	1																			1			0		Poraba RASTLINSKIH hranil
	1																			1	123.873	sum	1	kg/ha	N skupaj		120.984	131.435
	1																			1	63.1377	sum	1	kg/ha	P2O5 skupaj		60.9392	68.894
	1																			1	131.529	sum	1	kg/ha	K2O skupaj		132.267	129.598
	1																			1	69.0318	sum	1	kg/ha	N živinska		66.628	75.3254
	1																			1	61.2436	sum	1	kg/ha	P2O5 živinska		59.111	66.8272
	1																			1	111.513	sum	1	kg/ha	K2O živinska		107.63	121.68
	1																			1	54.8409	sum	1	kg/ha	N mineralna		54.3563	56.1096
	1																			1	1.89413	sum	1	kg/ha	P2O5 mineralna		1.82817	2.06682
	1																			1	20.0166	sum	1	kg/ha	K2O mineralna		24.6375	7.91825
	1																			1	0	sum	1	€/ha	Strošek FFS		0	0
	1																			1	106.095	sum	1	l/ha	Poraba goriva - dejansko (l/ha)		97.9089	127.529
	1																			1	118.106	sum	1	l/ha	Poraba goriva - povprečno (l/ha)		110.997	136.72
	1																			1	4352.77	sum	1	kg ekv CO2	TGP - živinoreja skupaj	4352.77
	1																			1		inf	1	kg ekv CO2 na enoto	TGP - živinoreja na prirejo	7.77281
	1																			1	0	>	0		RHS_RP_SUMARNIK		1	1
	1																			1	0	<	0		RHS_RP- redistributiv payment-RAZRED1
	1																			1	0	<	0		RHS_RP- redistributiv payment-RAZRED2
	1																			1	1	<	8.2		RHS_RP- redistributiv payment-RAZRED3
[truncated: 33 more columns]

## Sheet: R_MPG_0001_RJ_0850_Os_T0_94_5
Nazaj na Pregledovanje_listov
KOL_N_DELEZ		NJIVE	#N/A
KOL_N_SUM TDM		TDM/DTM na njivah	#N/A	ha																3
KOL_TRAV_DELEZ		TT-skupaj	1	ha																413
Bilanca_STELJA od TT		Molinietum (STELJA)	#N/A	#N/A	SAMO STELJA
		Enokosni travniki (skupaj s steljo!)	#N/A	#N/A	SKUPAJ	#N/A	BREZ STELJE
		Dvokosni travnik	0	0		N+TT		N+TT		N+TT		N+TT
		Večkosni travniki	#N/A	#N/A	enokosni	%	dvokosni	%	TDM/DTM	%	večkosni TT	%														POK/h
	SenoNB	SenoB	0.276382	#N/A	0	#N/A	0	#N/A	0	#N/A	0.276382	#N/A
	SenoNHZ	SenoHZ	0	#N/A	0	#N/A	0	#N/A	0	#N/A	0	#N/A
	SenoN	Seno	0	#N/A	0	#N/A	0	#N/A	0	#N/A	0	#N/A
	TsilNB	TsilB	0.723618	#N/A	0	#N/A	0	#N/A	0	#N/A	0.723618	#N/A
	TsilN	Tsil	0	#N/A	0	#N/A	0	#N/A	0	#N/A	0	#N/A
		Pasa	0	0
		Delež okopavin	0	#N/A	koruza	silkor	silkorstoj	silkorzrnje	krompir	krompirZG
		krompir	0	#N/A	krompir	krompirZG
		delež žit	0	#N/A	psenica	psenicaKR	Tritikala	jecmen1	jecmenT
		pšenica	0	#N/A	psenica	psenicaKR
		ječmen	0	#N/A	jecmen1	jecmenT
		TDM	#N/A	#N/A	drugače!
		Zelenjadnice	0	#N/A	cvetaca	endivija	solata	solataR	kumareS	zelje	paprika	paprikaR	paradiznik	korencek	fizolS	cebula	cesen								SOLUTION FOUND - LP	1	0.723618	0.276382	10.8	0	0	0	0	0	0.276382	0	0.723618	0	0	1	0	0	0	0	0	0	0	0	0
		Oljnice	0	#N/A	oljogr	buce	praha																		94
																									Ime kalkulacije	mpg	tsilB3	senoB3	Posredno delo na KMG	Najem njiv	Najem travnikov	Najem sadovnjaka	Najem VINOGRADA	KOL_TRAV_SUM -Seno	KOL_TRAV_SUM -SenoB	KOL_TRAV_SUM -SenoHZ	KOL_TRAV_SUM -tsilB	KOL_TRAV_SUM -tsil	KOL_TRAV_SUM -pasa	KOL_TRAV_DELEZ	NPK 15-15-15	NPK 7-20-30	NPK 6-12-24	Hyperkorn	Urea	Hyperkorn	KAN	KristalonB	k18
	1																								št stolpca v kateri je zapisana posamezna AKTIVNOST!	26	79	84	148	149	150	151	152	155	156	157	158	159	160	161	173	174	175	176	177	178	179	180	183
	1																			1					Ime kalkulacije	pitana goved	Silaža trajni travnik 3	Seno trajni travnik 3
	1																			1					Enota	€/gl	€/ha	€/ha	h/letno	€/ha	€/ha	€/ha	€/ha								€/1000kg	€/1000kg	€/1000kg	€/1000kg	€/1000kg	€/1000kg	€/1000kg	€/1000kg	€/1000kg
	1																			1					Zbir	mpg	tsilB3	senoB3
	1																			1					Cenik	mpg	tsil	seno
	1																			1				kg/ha; kg/žival etc	Pridelek	680	17000	6918.6
	1																			1					DA/NE - aktivnosti	1	1	1	1	1	1	1	1	1	1	1	1	1	1	1	1	1	1	1	1	1	1	1	1
	1																			1			MPG_0001_RJ_0850_Os_T0 / 195 / OMD / 418 / rekonstrukcija /2 - BL_2023_2027		Zaznamek za UNI_MTRIKA	MPG_0001_RJ_0850_Os_T0 / 195 / OMD / 2020-2022 / rekonstrukcija /2 - BL_2023_2027	MPG_0001_RJ_0850_Os_T0 / 195 / OMD / 2020-2022 / rekonstrukcija /2 - BL_2023_2027	MPG_0001_RJ_0850_Os_T0 / 195 / OMD / 2020-2022 / rekonstrukcija /2 - BL_2023_2027		MPG_0001_RJ_0850_Os_T0 / 195 / OMD / 2020-2022 / rekonstrukcija /2 - BL_2023_2027	MPG_0001_RJ_0850_Os_T0 / 195 / OMD / 2020-2022 / rekonstrukcija /2 - BL_2023_2027			MPG_0001_RJ_0850_Os_T0 / 195 / OMD / 2020-2022 / rekonstrukcija /2 - BL_2023_2027	MPG_0001_RJ_0850_Os_T0 / 195 / OMD / 2020-2022 / rekonstrukcija /2 - BL_2023_2027	MPG_0001_RJ_0850_Os_T0 / 195 / OMD / 2020-2022 / rekonstrukcija /2 - BL_2023_2027	MPG_0001_RJ_0850_Os_T0 / 195 / OMD / 2020-2022 / rekonstrukcija /2 - BL_2023_2027	MPG_0001_RJ_0850_Os_T0 / 195 / OMD / 2020-2022 / rekonstrukcija /2 - BL_2023_2027	MPG_0001_RJ_0850_Os_T0 / 195 / OMD / 2020-2022 / rekonstrukcija /2 - BL_2023_2027	MPG_0001_RJ_0850_Os_T0 / 195 / OMD / 2020-2022 / rekonstrukcija /2 - BL_2023_2027	MPG_0001_RJ_0850_Os_T0 / 195 / OMD / 2020-2022 / rekonstrukcija /2 - BL_2023_2027	MPG_0001_RJ_0850_Os_T0 / 195 / OMD / 2020-2022 / rekonstrukcija /2 - BL_2023_2027	MPG_0001_RJ_0850_Os_T0 / 195 / OMD / 2020-2022 / rekonstrukcija /2 - BL_2023_2027	MPG_0001_RJ_0850_Os_T0 / 195 / OMD / 2020-2022 / rekonstrukcija /2 - BL_2023_2027	MPG_0001_RJ_0850_Os_T0 / 195 / OMD / 2020-2022 / rekonstrukcija /2 - BL_2023_2027	MPG_0001_RJ_0850_Os_T0 / 195 / OMD / 2020-2022 / rekonstrukcija /2 - BL_2023_2027	MPG_0001_RJ_0850_Os_T0 / 195 / OMD / 2020-2022 / rekonstrukcija /2 - BL_2023_2027	MPG_0001_RJ_0850_Os_T0 / 195 / OMD / 2020-2022 / rekonstrukcija /2 - BL_2023_2027	MPG_0001_RJ_0850_Os_T0 / 195 / OMD / 2020-2022 / rekonstrukcija /2 - BL_2023_2027
	1																			1			MPG_0001_RJ_0850_Os_T0_94		Koda_arhiv_resitve
	1																			1			BL_2023_2027		Oznaka scenarij
	1																			1					Ekonomski kazalniki
	1																			1		inf		€	STROŠKI ZMANJŠANI ZA SUBVENCIJE EUR/kg	4.71658	0.069959	0.163172
	1																			1		inf		€	LASTNA CENA (EUR/kg)	4.78805	0.0807943	0.189795
	1																			1		inf		€	PC	1.8176	0	0
	1																			1	1766.58	sum		€	Prihodki (vrednost pridelave skupaj)	1439.85	184.2	184.2
	1																			1		inf	1	da(1)/ne(0)	OMD - DA/NE
	1																			1					Obveznosti povezani s stroškim plač
	1																			1	353.622	sum		€	Obveznosti I (3)	309.103	43.9615	45.9777
	1																			1	1359.12	sum		€	Domače delo	1243.46	108.613	134.138
	1																			1			418		Obdobje (let) za obračun
	1																			1	4767.97	sum		€	SKUPNI STROŠKI	3411.15	1373.5	1313.12
	1																			1	1060.22	sum		€	Direktni variabilni stroški	609.923	512.726	286.864		150	100	150	0								370.47	505.14	332	341	343.05	341	251.56	1670	251.8
	1																			1	706.354	sum		€	POK 1	829.926	-328.526	-102.664		-150	-100	-150	0								-370.47	-505.14	-332	-341	-343.05	-341	-251.56	-1670	-251.8
	1																			1	207.178	sum		€	Variabilni stroški strojnih storitev	0	194.405	240.621
	1																			1	499.176	sum		€	POK 2	829.926	-522.931	-343.285		-150	-100	-150	0								-370.47	-505.14	-332	-341	-343.05	-341	-251.56	-1670	-251.8
	1																			1	180.613	sum		€	Drugi prenešeni variabilni stroški	29.7295	145.668	164.542
	1																			1	318.562	OBF_MAX		€	POK 3 (bruto dodana vrednost)	800.196	-668.598	-507.827		-150	-100	-150	0								-370.47	-505.14	-332	-341	-343.05	-341	-251.56	-1670	-251.8
	1																			1	-39.302	sum		€	PARITETNI DOHODEK (neto dodana vrednost)	645.734	-860.703	-740.807		-150	-100	-150	0								-370.47	-505.14	-332	-341	-343.05	-341	-251.56	-1670	-251.8
	1																			1					Kapital
	1																			1	400.352	sum		€	Stroški kapitala	318.719	79.0806	88.3156
	1																			1	8328.06	sum		€	Vezava -obratna sredstva (D)	7707.75	622.127	615.558
	1																			1	5017	sum		€	Vezava -osnovna sredstva (D)	2916.21	2013.89	2328.3
	1																			1					Amortizacija
	1																			1	196.298	sum		€	AMORTIZACIJA DIREKTNO	145.81	49.8222	52.228
	1																			1	161.567	sum		€	AMORTIZACIJA PRENESENO	8.65178	142.282	180.753
	1																			1	357.864	sum		€	AMORTIZACIJA SKUPAJ	154.462	192.105	232.981
	1																			1	152.915	sum		€	AMORTIZACIJA STROJEV	0	142.282	180.753
	1																			1					Proračunski dodatki
	1																			1	0	sum		€	Vračilo trošarine	0	0	0
	1																			1	211.58	sum		€	Po reformi SKP (OP+EKO+RP+YF) / oz PP		184.2	184.2
	1																			1	48.6	sum		€	PVP - živinoreja	48.6
	1																			1	0	sum		€	PVP - rastlinska
	1																			1	232.8	sum		€	PRORAČUNSKI DODATKI - NEPOSREDNO NA NOSILCU	48.6	184.2	184.2
	1																			1	375.33	SUM		€	Skupaj PRORAČUNSKI DODATKI	48.6	184.2	184.2
	1																			1					ZAVAROVANJE
	1																			1	438.005	SUM		€	ZAVAROVANJE DIREKTNO	58.1024	439.783	223.125
	1																			1	36.255	SUM		€	ZAVAROVANJE PRENESENO	0	33.9488	42.293
	1																			1	474.26	SUM		€	ZAVAROVANJE SKUPAJ	58.1024	473.731	265.418
	1																			1		inf	245	točk	Št_točk_težavnosti_OMD
	1																			1	115.15	SUM	115.15	€	OMD -VREDNOST ZA PRERAČUN V MATRIKI
	1																			1	0	SUM		€	EKO-PLAČILA IZVEN MK
	1																			1	27.38	SUM		€	RP-plačila izven MK
	1																			1					Domača delovna sila
	1																			1	229.983	<	270	h	Lastna delovna sila - h	200.53	17.5158	21.6321	1
	1																			1	8.28532	sum		h	Domača delovna sila PRENESENO	4.81271	3.26187	4.02434
	1																			1	238.269	sum		h	Domača delovna sila SKUPAJ	205.342	20.7777	25.6565	1
	1																			1	238.269	<	270	h	Lastna delovna sila - h	205.342	20.7777	25.6565	1
	1																			1	18.6535	sum		h	DOMAČE STROJNE STORITVE DIREKTNO	0	17.5158	21.6321
	1																			1	18.6535	sum		h	DOMAČE STROJNE STORITVE skupaj	0	17.5158	21.6321
	1																			1	10.8	=	10.8	h	Ocena posrednega del na KMG letno				1
	1																			1			0		Lastne obdelovalne površine -
	1																			1	0	<	0	ha	Lastne obdelovalne površine - Njive					-1
	1																			1	1	<	1	ha	Lastne obdelovalne površine - Trajni travniki		1	1			-1
	1																			1					Najem/oddaja obdelovalnih površin
	1																			1	0	<	0	ha	Najem obdelovalnih površin - MAX najem NJIVE					1
	1																			1	0	<	1	ha	Najem obdelovalnih površin - MAX najem TRAVNIKI						1
	1																			1	0	<	0	ha	Najem obdelovalnih površin - MAX najem SADOVNJAK							1
	1																			1	0	<	0	ha	Najem obdelovalnih površin - MAX najem VINOGRAD								1
	1																			1					Izkoriščenost (MIN)
	1																			1	0	>	0	ha	Izkoriščenost lastnih površin - MIN - Njive					-1
	1																			1	1	>	1	ha	Izkoriščenost lastnih površin - MIN - Trajni travniki		1	1			-1
	1																			1	0	>	0	ha	Izkoriščenost lastnih površin - MIN - Pašniki
	1																			1	0	>	0	ha	Izkoriščenost lastnih površin - MIN - Sadovnjak_I							-1
	1																			1	0	>	0	ha	Izkoriščenost lastnih površin - MIN - Travniški sadovnjak
	1																			1	0	>	0	ha	Izkoriščenost lastnih površin - MIN - Hmeljišče
	1																			1	0	>	0	ha	Izkoriščenost lastnih površin - MIN - Vinograd								-1
	1																			1					Spravilo na travnih površinah (max/MIN%)
	1																			1	0	=	0	%	SUM -Seno									-1
	1																			1	0	=	0	%	SUM -SenoB			1							-1
	1																			1	0	=	0	%	SUM -SenoHZ											-1
	1																			1	0	=	0	%	SUM -tsilB		1										-1
	1																			1	0	=	0	%	SUM -tsil													-1
	1																			1	0	=	0	%	SUM -pasa														-1
	1																			1	0	<	0	%	MAX -Seno									1						0
	1																			1	-0.0736176	<	0	%	MAX -SenoB										1					-0.35
	1																			1	0	<	0	%	MAX -SenoHZ											1				0
	1																			1	-0.126382	<	0	%	MAX -tsilB												1			-0.85
	1																			1	0	<	0	%	MAX -tsil													1		0
	1																			1	0	<	0	%	MAX -pasa														1	0
	1																			1	0	=	0	%	Travniški kolobar - SUM		1	1												-1
	1																			1					Omejitve glede št. živali
	1																			1	0.76	>	0	GVŽ/ha	Obtežba - 2,5	-0.24	1	1
	1																			1	0.6	sum			SUM GVŽ	0.6
	1																			1					Število stojišč
	1																			1	2.19178	<	4	št. mest	Št stojišč/mest za govedo	2.19178
	1																			1					Bilanca - HRANIL ŽIVINOREJA
	1																			1	16013.7	>	0	MJ	ME-bilanca	-46117.5	67044.6	49267																					11400.2
	1																			1	278133	>	0	g	SB-bilanca	-626750	1042440	544736																					180000
	1																			1			0		Bilanca hranil - močna krma samo MPG
	1																			1	0	>	0	MJ	Koeficient ME-močna krmaMPG	0																							11400.2
	1																			1	0	>	0	g	Koeficient SB-močna krmaMPG	0																							180000
	1																			1					Krmni obrok - bilanca krme
	1																			1	0	>	0	kg	tsil - bilanca	-12301.5	17000	0													0	0	0	0	0	0	0	0	0
	1																			1					Omejitve-rekonstruiranje KMG
	1																			1	1	=	1	Št. živali	Št. živali - mpg	1
	1																			1			1		Omejitve - bilanca tržne aktivnosti doma pridelana krma
	1																			1	0	>	0	kg	Koruza- bilanca prodaja		0	0
	1																			1	0	>	0	kg	Psenica- bilanca prodaja		0	0
	1																			1	0	>	0	kg	JecmenT- bilanca prodaja		0	0
	1																			1	0	>	0	kg	rezerva1- bilanca prodaja		0	0
	1																			1			1		OPT_Omejitve - SKP ukrepi
	1																			1	-2	sum	0		RHS_OPT_ET_0,2_GVŽ/ha	-3	1	1
	1																			1	0	sum	0		RHS_OPT_ST_0,2_0,5_GVŽ/ha
	1																			1	-0.2	sum	0		RHS_OPT_IT_0,5_GVŽ/ha	-1.2	1	1
	1																			1	0	=	0	ha	RHS_TRAVINJE_sumarnik		1	1
	1																			1	0	=	0	ha	RHS_OPT_N		0	0
	1																			1	0	=	0	ha	RHS_OPT_TN		0	0
	1																			1		inf	1		RHS_SOPO_PODINTERVENCIJE_N_TT
	1																			1	0	=	0	ha	RHS_SOPO_N_NIZI		0	0
	1																			1	0	=	0	ha	RHS_SOPO_N_DUŠ
	1																			1	0	=	0	ha	RHS_SOPO_N_NPP
	1																			1	0	=	0	ha	RHS_SOPO_N_KONZ
	1																			1	0	=	0	ha	RHS_SOPO_N_ZEL
	1																			1	0	=	0	ha	RHS_SOPO_EKST
	1																			1	0	=	0	ha	RHS_SOPO_TRT		0	0
	1																			1			1	ha	RHS_OMD
	1																			1	0	>	0	ha	RHS_OMD_SUMARNIK		1	1
	1																			1	1	<	50	ha	RHS_OMD_do_50ha
	1																			1	0	<	60	ha	RHS_OMD_do_60ha
	1																			1	0	<	70	ha	RHS_OMD_do_70ha
	1																			1	0	<	80	ha	RHS_OMD_do_80ha
	1																			1	0	<	90	ha	RHS_OMD_do_90ha
	1																			1	0	<	90	ha	RHS_OMD_nad_90ha
	1																			1					PONDER TKMG
	1																			1		inf	0.0127792		Pomen TKMG na ravni sektorja
	1																			1		inf	0.01001		Pomen TKMG na ravni agregata
	1																			1					Okoljski kazalniki
	1																			1	0	sum	1	0/1	DELEŽ PREZIMNIH POSEVKOV NA NJIVAH		0	0
	1																			1	165.491	sum	1	kg/ha	PORABA MINERALNIH GNOJIL (kg/ha)		171.965	148.54
	1																			1			0		Poraba RASTLINSKIH hranil
	1																			1	123.873	sum	1	kg/ha	N skupaj		120.984	131.435
	1																			1	63.1377	sum	1	kg/ha	P2O5 skupaj		60.9392	68.894
	1																			1	131.529	sum	1	kg/ha	K2O skupaj		132.267	129.598
	1																			1	69.0318	sum	1	kg/ha	N živinska		66.628	75.3254
	1																			1	61.2436	sum	1	kg/ha	P2O5 živinska		59.111	66.8272
	1																			1	111.513	sum	1	kg/ha	K2O živinska		107.63	121.68
	1																			1	54.8409	sum	1	kg/ha	N mineralna		54.3563	56.1096
	1																			1	1.89413	sum	1	kg/ha	P2O5 mineralna		1.82817	2.06682
	1																			1	20.0166	sum	1	kg/ha	K2O mineralna		24.6375	7.91825
	1																			1	0	sum	1	€/ha	Strošek FFS		0	0
	1																			1	106.095	sum	1	l/ha	Poraba goriva - dejansko (l/ha)		97.9089	127.529
	1																			1	118.106	sum	1	l/ha	Poraba goriva - povprečno (l/ha)		110.997	136.72
	1																			1	4352.77	sum	1	kg ekv CO2	TGP - živinoreja skupaj	4352.77
	1																			1		inf	1	kg ekv CO2 na enoto	TGP - živinoreja na prirejo	7.77281
	1																			1	0	>	0		RHS_RP_SUMARNIK		1	1
	1																			1	0	<	0		RHS_RP- redistributiv payment-RAZRED1
	1																			1	0	<	0		RHS_RP- redistributiv payment-RAZRED2
	1																			1	1	<	8.2		RHS_RP- redistributiv payment-RAZRED3
[truncated: 33 more columns]

[truncated: 799 more sheets: R_MPG_0001_RJ_0850_Os_T0_94_6, R_MPG_0001_RJ_0850_Os_T0_94_7, R_MPG_0001_RJ_0850_Os_T0_94_8, R_MPG_0001_RJ_0850_Os_T0_94_9, R_MPG_0001_RJ_0850_Os_T0_94_10, R_MPG_0001_RJ_0850_Os_T0_94_11, R_MPG_0001_RJ_0850_Os_T0_94_12, R_MPG_0001_RJ_0850_Os_T0_94_13, R_MPG_0001_RJ_0850_Os_T0_94_14, R_MPG_0001_RJ_0850_Os_T0_94_15, R_MPG_0001_RJ_0850_Os_T0_94_16, R_MPG_0001_RJ_0850_Os_T0_94_17, R_MPG_0001_RJ_0850_Os_T0_94_18, R_MPG_0001_RJ_0850_Os_T0_94_19, R_MPG_0001_RJ_0850_Os_T0_94_20, R_MPG_0001_RJ_0850_Os_T0_94_21, R_MPG_0001_RJ_0850_Os_T0_94_22, R_MPG_0001_RJ_0850_Os_T0_94_23, R_MPG_0001_RJ_0850_Os_T0_94_24, R_MPG_0001_RJ_0850_Os_T0_94_25 …]
