# Supplementary material for: Price volatility and GHG emissions analysis on smaller cattle herds typical for the pre-Alpine region, the example of Slovenia
Source: PLoS One. 2024 Nov 22;19(11):e0310713. doi: 10.1371/journal.pone.0310713 (PMC11584099; doi:10.1371/journal.pone.0310713)
Supplement: S1 File — (ZIP) [file pone.0310713.s001.zip › barley.xlsx]

## Sheet: jecmen1
1					stroji	pridelek	kakovost	min.	max.	min.	max.			LC	0.18921	0.158171														vnos šifre	faza + int. (F1)				izbor glede na F1
2	Mesec obračuna	721-1221	258	Intenzivnost	1			3000	8000
3	VNOS																	Osnovni izračuni ali poizvedbe			POMOŽNO ANALITIČNA									TEHNOLOŠKA KARTA
4	ime kalkulacije	Ječmen krmni		katastrska kultura	njiva				nač. obrač. (da=1/ne=0)	kakovost gl. pridelka				PRID. RAZMERE				ref. površina (izbor)		delavnik
5	šifre	ime	zbir	cenik	pridelek	vzporedni prid. (%)	bruto prid (zr SS na dvorišču)	bruto prid na njivi (travinje v SS)		razred	delež cene	delež pridelka		velikost		1		št. prevozov med parc.	0	10																		12.8907	26.0097								NAZIV	NAZIV	I
6	glavni pridelek	Ječmen	jecmen1	jecmen	5500		5506.4	5618.78	0	I	100	100		oddalj.		1		km prevozov med parc.	0	1.25											intenziv.		št. prev. Mat.+prid./fazo/ref. povr.		FAZE	AGREG	PRIKLJ	SD	RD	SD1/ha/fazo	št. faz	mesec		Q (spec. normativ)	str. prid.		FAZE	MATER	P
7	str1	Slama	slama_Jena	slama	2750		2753.2		1	II	0	0		nagib		1		km prevozov od dvorišča in nazaj	2			rank0	rank	tipskup						ročni vnos faze	vlookup Z				1	2	3	6	7			začetek		Q/ fazo	mat./delo		1	ime materiala	TIP
8	str2									III	0	0		skupna povr. kulture		1		skupaj km za en prevoz	2		1	15.08	15	4000	0						0	0	0	0	0	0	0	0	0	0	0			1			0
9	str3													odd. med parcelami		0.5		skupaj km za en prevoz/ha	2		2	15.09	16	4000	0					Oranje obračalni	Oranje obračalni1	2	0	2	Oranje obračalni1	tr55	plug2obr	3.72175	0	3.64175	1	-9		1	0		Oranje obračalni1
10	str4																				3	15.1	17	4000	0					Brananje vrtavkasta	Brananje vrtavkasta1	2	0	2	Brananje vrtavkasta1	tr55	vrtbrana2,5	1.187	0	1.107	1	-9		1	0		Brananje vrtavkasta1
11	organska gnojila																				4	15.11	18	4000	0					Predsetvenik	Predsetvenik1	0	0	2	Predsetvenik1	tr55	predset	0	0	0	0	-9		1	0		Predsetvenik1
12	glavni pridelek	izgube (%)	SS sprav.	SS sklad.	NEL	ME	ŠV	PSB					prezimni posevek 1=da					NEL/ ha	ME/ ha	SS/ha	5	13.12	13	3230	zitsejs					Setev žit	Setev žit1	0	0	2	Setev žit1	tr55	zitsej	0	0	0	0	-9.5		1	0		Setev žit1	zitsejs	3
13	jecmen	2	85.9	86									1					0	0	4730	6	3.13	3	3120	semejec						0	0	0	0	0	0	0	0	0	0		-9.5		1	0		0	semejec	3
14																					7	15.14	19	4000	0						0	0	0	0	0	0	0	0	0	0				1	0		0
15								gnoj. funkcija													8	15.15	20	4000	0					Škropljenje	Škropljenje1	2	0	2	Škropljenje1	tr55	skrop400	0.692245	0	0.537245	1	3		1	0		Škropljenje1
16	1	N	P	K	faktor izkoristek hranil			kriterij						SPLOŠNE PREDPOSTAVKE							9	9.16	9	3151	varherb						0	0	0	0	0	0	0	0	0	0				1	0		0	varherb	3
17	5618.78	135.974	64.8969	112.376										zač. proiz. procesa		-9		trajanje proizvodnega procesa dni	304.167		10	15.17	21	4000	0					Škropljenje	Škropljenje1	4	0	2	Škropljenje1	tr55	skrop400	1.38449	0	0.537245	2	5		1	0		Škropljenje1
18	zrnje+slama	0.0242	0.01155	0.02	1.1	1.05	1	0						konec proiz. procesa		7					11	15.18	22	4000	0						0	0	0	0	0	0	0	0	0	0				1	0		0	varfunins	3
19														zaloga		6					12	10.19	10	3153	varfunins						0	0	0	0	0	0	0	0	0	0				1	0		0	varfunins	3
20	zrnje	0.0187	0.0084	0.006	1.1	1.05	1	1						st. real.		1					13	13.2	14	3230	spravpsen					Žetev žit	Žetev žit1	0	0	2	Žetev žit1	tr100	0	0	0	0	0	7		1	0		Žetev žit1	spravpsen	3
21																					14	15.21	23	4000	0						0	0	0	0	0	0	0	0	0	0				1	0		0
22	stara gnojilna	121.25	82.6667	82.7501				2													15	15.22	24	4000	0						0	0	0	0	0	0	0	0	0	0		7		1	0		0
23														vred. mat. za lastno reprodukcijo (1=PC,0=LC)		1					16	15.23	25	4000	0					Sušenje	Sušenje	0	0	0	Sušenje	0	0	0	0	0	0	7		1	0		Sušenje	suspsen	3
24	GNOJENJE MODUL (1=da; 0=ne)		0											davek (1=KD; 2=dej; 3=norm)		1					17	15.24	26	4000	0						0	0	0	0	0	0	0	0	0	0				1	1		0
25	Gnojenje z dom. org. gnoj. (1=da; 0=ne)		1	DODATNI VNOSI										obračun davka na sub (0=ni obračunano;1=dejanske;2=pavšal)		1		osnova za odmero davka od subvencij	274.161		18	15.25	27	4000	0						0	0	0	0	0	0	0	0	0	0	0	7		1	1		0
26														osnova prispevki							19	12.26	12	3220	baliranjes					Baliranje slame	Baliranje slame	0	0	2	Baliranje slame	tr55	balirka	0	0	0		7		1	1		Baliranje slame	baliranjes	3
27	Enaka domača org. gnojila, količina izračunana, določena količina	gnojevka	132	Seme	220	220	250							ddv							20	15.27	28	4000	0					Prevoz slame	Prevoz slame1	4	4	2	Prevoz slame1	tr70	trprik5	1.72154	5.5064	0.660768	1	7		1	1		Prevoz slame1
28	količina	12000												obres.OS (% kred)		0					21	15.28	29	4000	0							0	0	0		0	0	0	0	0	0			1	0		0
29	F pokritja	1		Sušenje (1=da)	0									obres.Ob S (% kred)		0					22	15.29	30	4000	0					Nakladanje bal	Nakladanje bal	0	0	2	Nakladanje bal	tr55	klescebal	0	0	0	0	7		1	1		Nakladanje bal
30	Različna domača org.gnojila, določena količina		0	Slama (1=da)	1									poslovni presežek (da = 1)		1					23	15.3	31	4000	0					Prevoz do gosp.	Prevoz do gosp.1	4	4	2	Prevoz do gosp.1	tr70	trprik5	0.16	0	0	1			1	0		Prevoz do gosp.1
31	količina			Teža bale	10									ZAVAROVANJE			da=1	zavarovanje	jecmenZ		24	15.31	32	4000	0					Suš.v kašči,mletje	Suš.v kašči,mletje	2	0	2	Suš.v kašči,mletje	tr50	silmlin	1.3766	7.6126	0	1			1	0		Suš.v kašči,mletje
32				Odvoz slame (1=da)	1									zavpsen		2.241	1	pridelek	17.2557		25	15.32	33	4000	0						0	0	0	0	0	0	0	0	0	0	0			1	0		0
33	Določeno domače org. gnojilo, določena količina		0											jecmenZmax		840	0				26	15.33	34	4000	0						0	0	0	0	0	0	0	0	0	0	0			1	0		0
34	količina			Kakovost zrnja (B=1;A=2)	1																27	15.34	35	4000	0						0	0	0	0	0	0	0	0	0	0	0			1	0		0
35																					28	15.35	36	4000	0						0	0	0	0	0	0	0	0	0	0	0			1	0		0
36	Trošenje gnojil (1=da)	1												zav zgrad.		0.199	1	zgradbe	0		29	15.36	37	4000	0						0	0	0	0	0	0	0	0	0	0	0			1	0		0
37	Izkoristek	organska										OSNOVNA SREDSTVA						osnovna sredstva			30	15.37	38	4000	0						0	0	0	0	0	0	0	0	0	0	0			1	0		0
38	hl gnoj	njiva	0.7									SKUPINA	NAZIV	Q/ha(gl)	Q/tono	Q/dan		Q	nab vred	zgradbe nab vred	31	15.38	39	4000	0						0	0	0	0	0	0	0	0	0	0	0			1	0		0
39	hl gnoj	travnik	0.5															0	0	0	32	15.39	40	4000	0						0	0	0	0	0	0	0	0	0	0	0			1	0		0
40	gnojevka		0.75															0	0	0	33	15.4	41	4000	0						0	0	0	0	0	0	0	0	0	0	0			1	0		0
41	Omejitve pri gnojenju																	0	0	0	34	15.41	42	4000	0						0	0	0	0	0	0	0	0	0	0	0			1	0		0
42	Št. gnojenj z dom. org. gnoj.	1																0	0	0	35	15.42	43	4000	0						0	0	0	0	0	0	0	0	0	0	0			1	0		0
43	Max. količina gnojevke	20000																0	0	0	36	15.43	44	4000	0				Prevozi cesta	Prevoz odkup	Prevoz odkup1	0	0		Prevoz odkup1	tr70	trprik5	0	0	0	0	7		1	0		Prevoz odkup1
44	Redčenje dom. org. gnoj.	1																0	0	0	37	15.44	45	4000	0				Prevozi cesta			0	0			0	0	0	0	0				1			0
45	Modul																				38	15.45	46	4000	0				Prevozi cesta			0	0			0	0	0	0	0				1			0
46	Št. gnojenj z min. gnoj.	1																			39	15.46	47	4000	0				Prevozi cesta			0	0			0	0	0	0	0				1			0
47	- M osn. gnoj.	1	1						DAVEK SUBVENCIJE	SUBVENCIJE								subvencije			40	15.47	48	4000	0				modul org.	0	0	0	0	0	0	0	0	0	0	0	0	0		1	0		0	0	1
48	- M dognoj.	0	2						dav. sub. (ne = 0)	šifra	/ha(gl)	/kg prid	delež vred.	/kg r.mat	ime mat	skupina	elektrika	vred/enoto	Q enot	vr./ha(gl)	41	15.48	49	4000	0					0	0	0	0	0	0	0	0	0	0	0	0	0		1	0		0
49	izkor. org.		1						0	vractros				6.57045	domače strojne storitve		0	0.271369	84.6976	22.9843	42	15.49	50	4000	0				modul min.	0	0	0	0	0	0	0	0	0	0	0	0	0		1	0		0		3
50	N max. živ. nitratna	170	zakonska omejitev ali dobra KP						0	regnjive	0							0	0	0	43	15.5	51	4000	0					0	0	0	0	0	0	0	0	0	0	0	0	0		1	0		0		3
51	Max. obrok N	70	omejitev dobra KP						1	PPnjive	1							162.161	1	162.161	44	1.51	1	1132	gnojevka				MK organska gnoj.	Mešanje gnojevke	Mešanje gnojevke	2	0	2	Mešanje gnojevke	tr50	mesgn	0.252	0	0	1	-9		1	0		Mešanje gnojevke	gnojevka	1
52	Min. obrok N	20	omejitev dobra KP						0	ZK	1							0.563	1	91.2964	45	15.52	52	4000	0					Trošenje gnojevke	Trošenje gnojevke1	8	8	2	Trošenje gnojevke1	tr55	cist4200	1.16708	0	0.78	1	-9		1	0		Trošenje gnojevke1
53	Min. kg NPK/ trošenje	75							1	PVPzita	1							112	1	112	46	15.53	53	4000	0					0	0	0	0	0	0	0	0	0	0	0	0	0		1	0		0	gnojevka	1
	min. delež N pri osn. gnoj. (ORG.+MIN)	0.3	dobra KP	odkup km	0				0									0	0	0	47	15.54	54	4000	0					0	0	0	0	0	0	0	0	0	0	0	0	0		1	0		0
	delež N iz org. gnojil pri osn. gnoj.	0.25																			48	15.55	55	4000	0					0	0	0	0	0	0	0	0	0	0	0	0	0		1	0		0	0	1
	kg N pri osn. gnoj., če ni org.	30																			49	15.56	56	4000	0					0	0	0	0	0	0	0	0	0	0	0	0	0		1	0		0
																					50	15.57	57	4000	0				MK min. gnoj.	Tros. min.	Tros. min.1	2	2	2	Tros. min.1	tr50	trosmin500	0.585721	0	0.418597	1	-9.5		1	0		Tros. min.1
																					51	15.58	58	4000	0						0	0	0	0	0	0	0	0	0	0	0	0		1	0		0	min. gnoj. osn. gnoj.	3
			ha		1=da			0=zrnje+slama; 1=zrnje													52	15.59	59	4000	0						0	0	0	0	0	0	0	0	0	0	0	0		1	0		0	0
	0	pridelek	velikost	seme/sadike	str. prid. vredn. q		cena hranil	gnoj. funkcija	max. obrok N	št. FFS	dod. št. FFS	št. herbicid	dod. št. herbicidov				odkup km	št. FFS	1	1	53	15.6	60	4000	0						0	0	0	0	0	0	0	0	0	0	0	0		1	0		0	0
	Variacije	2	3	4	5	6	7	8	9	10	11	12	13	14	15	16	17	št. herbicid	1	0	54	4.61	4	3140.5	mineralna gnojila					Tros. min.	Tros. min.1	2	2	2	Tros. min.1	tr50	trosmin500	0.642263	0	0.418597	1	3		1	0		Tros. min.1	KAN	3
	0	5500	1	1	0		0	0	70	1	1	1	0				10				55	5.62	5	3141	N					0	0	0	0	0	0	0	0	0	0	0	0	0		1	0		0	0	3
	1	4000	1	1	0		0	0	70	1	1	1	0				10	seme/sadike	1		56	6.63	6	3142	P					0	0	0	0	0	0	0	0	0	0	0	0	0		1	0		0	0	3
	2	4500	1	1	0		0	0	70	1	1	1	0				10	gnoj. funkcija	0		57	7.64	7	3143	K					0	0	0	0	0	0	0	0	0	0	0	0	0		1	0		0	0	3
	3	5000	1	1	0		0	0	70	1	1	1	0				10	str. prid. vredn. q	0		58	2.65	2	3000	KUPLJEN MATERIAL																							mineralna gnojila	3
	4	5500	1	1	0		0	0	70	1	1	1	0				10				59	11.66	11	3200	KUPLJENE STORITVE																							N	3
	5	6000	1	1	0		0	0	70	1	1	1	0				10	cena hranil	0	cena SURS	60	8.67	8	3150	sredstva za varstvo rastlin																							P	3
																																																K	3
												kriterij	cena hranil	(0=taksacijsko SURS, 1=taksacijsko KIS, 2=čista hranila)
													0	1	2	3
													1	2	3	4
													cena SURS	cena KIS	cena N-P-K
													N	NQizr	n2
													P	PQizr	p2
													K	KQizr	k2
													KON	KONQizr	KON2
													NPK	NPKQ	NPK
													KAN	KANQ	KAN
													gnojevka	gnojevkaQizr				gnojevka1
													hl gnoj	hl gnojQizr				hl gnoj N
													ggnoj	ggnojQizr				hl gnoj T
													UREA	UREAQ	UREA			gnojnica
													FAZE GNOJENJE				DRUGE FAZE
													Naklad. hl. gnoja	Tros. min.			Baliranje slame
													Troš. hl. gnoja	Dognojevanje			Prevoz slame
													Mešanje gnojevke	Fertiirigacija			Baliranje slame valjaste
													Trošenje gnojevke	Okop. dogn.			Odvoz bal
													trošenje hl.gnoja	Okop.koruze,dogn.
													Ttrošenje hl.gnoja	Tros.min.roč.
														trošenje NPK
														Ttrošenje NPK
													DRUGE ŠIFRE
													maxtrosnjive
													maxtrostrajninasadi
													maxtrosgozd
																																		Izračun gnojenje
	KRMILO / koda		Pc/LC	NEL	ME	PB	PSB	SS	SVImin	SVImax	Ca	P	Mg	Na
VRSTICA			€/kg	MJ/kg	MJ/kg	g/kg	g/kg	kg	kg SS	kg SS	g/kg	g/kg	g/kg	g/kg																																VARSTVO		število tretiranj	dodatno
8	jecmen1		0.164162	6.952	11.2992	108.24	80.0976	0.88	0	0	0.5	3.9	1.1	0.3																							15/15\15									Varstvo pred pleveli
																																					7/20\30				količina OG	po obračunu	po obračunu	po obračunu	cena SURS	151	hussar	0
																																					15/15\15	0/10\30	0/26\0	27/0\0	N, P, K	NPK	0.10.30	0.26.0 in/ali 27.0.0	0	151	axial one	0
																																				N	0.15	0	0	0.27	0	0	0	0	1.16644	151	pallas	1
																																				P	0.15	0.1	0.26	0	30.2969	30.2969	13.8384	0	0.958024	151	mustang	1
																	MODUL GNOJENJE																			K	0.15	0.3	0	0	49.3756	49.3756	0	0	0.723781	Varstvo pred boleznimi in škodljivci
																		PAZI ENOTE																		KON									0.16704	152	archer	1	0
																		Org. gnojila	min. gnoj. osn. gnoj.	min.gnoj. dog.																min. gnoj. osn. gnoj.									0.464374	153	karate zeon	1	0
																		0																		vrednost gnojil (izračunana)	0.594276	0.479976	0.416126	0.481978	101.145					152	opus	1	0
																	količina	0	0	0																	0	201.979	329.17	138.384	3
																	povp. cena	0	0	0																	0	164.585	53.2245	0	217.81	delež	kg	količina gnojil - Q
																																					SUM q N OG	SUM q N OG (samo min. gnoj.)				N, osnovno gnojenje org.	kg N osn. gnoj., če samo mineralno
																																					33.9936	30				0.25	30
																	ŠIFRA		vrednost															šifra	N	P	K	ime faze	N	P	K	Q	Q nitratna	mesec
																	0	0	0															izkoristek	0.75	1	1	NORMATIV	135.974	64.8969	112.376
																	0	0	0															izkoristek	1	1	1	ORG. GNOJ. SKUPAJ	39	34.6	63				F redčenja
																	0	0	0															gnojevka	0.00325	0.00288333	0.00525	Org. gnoj. osnovno	39	34.6	63	12000	12000	-9	1
																	0	0	0															gnojevka	0.00433333	0.00288333	0.00525	Org. gnoj. dognojevanje	0	0	0	0	0		1
																	0	0	0															0	0	0	0	Org. gnoj. dognojevanje	0	0	0	0	0		1
																	0	0	0															šifra				DOGNOJEVANJE NPK				Q
																	0	0	0																0	0	0	Tros. min.	0	0	0		0
																	0	0	0																0	0	0	Tros. min.	0	0	0		0
																	0	0	0																			Tros. min.	0	0	0		0
																	0	0	0																max. obrok N		št. dog.	Tros. min.	0	30.2969	49.3756		217.81	-9.5
																	0	0	0															šifra	70		1	DOGNOJEVANJE N	96.9744
																	0	0	0															KAN	0.27			Tros. min.	0.27	KAN		1	359.165	3
																	0	0	0															KAN	0.27			0	0	0		0	0	5
																	0	0	0															KAN	0.27			0	0	0		0	0	6
																																			0			0	0	0		0	0
																																						izračun/ normativ	1	1	1	1				Varstvo drugo
																																					1	Enaka domača org. gnojila, količina izračunana, določena količina						količina	F pokritja	154
																																						Max. org. osnovno	10459.6	22507.6	21404.9		10459.6
																																						Max. org. SUM	41838.3			21404.9	21404.9	12000	1
																																					2	Različna domača org.gnojila, določena količina
																																						Organsko osnovno						12000
																																						Organsko dognojevanje						0
																																					3	Določeno domače org. gnojilo, določena količina
																																												0
		0	1	2	3	4	5	6	7	8	9	10
	KALKULATIVNE SKUPINE
		skup
1	ZA LASTNO REPRODUKCIJO				0
2	ENERG IN VODA
3	gorivo in maz	111	3	3111	0
4	elektrika	112	3	3112	0
5	druga energ	113	3	3113	0
6	voda	114	3	3114	0
7	SEME, SADIKE	120	3	3120	113.52
8	ORGANSKA GNOJILA				0
9	hl gnoj	131	1	1131	0
10	gnojevka	132	1	1132	145.373
11	MINERALNA GNOJILA	140		3140.5	269.766
12	ZAŠČTNA SREDSTVA				0
13	herbicidi	151	3	3151	43.1888
14	fungicidi	152	3	3152	0
15	insekticidi	153	3	3153	9.58086
16	ŽIVINA	160		160	0
17	domača	160	1	1160	0
18	kupljena	160	3	3160	0
19	KRMA IN NASTILJ				0
20	domača				0
21	kupljena				0
22	voluminozna	171			0
23	domača	171	1	1171	0
24	kupljena	171	3	3171	0
25	mocna in min	172			0
26	domača	172	1	1172	0
27	kupljena	172	3	3172	0
28	stelja	173			0
29	domača	173	1	1173	0
30	kupljena	173	3	3173	0
31	DRUG MATERIAL				0
32	zdrav in razk	181	3	3181	0
33	drug material	182	3	3182	0
34	drug mat (izpis Q)	183	3	3183	0
35	KUPLJENE STORITVE				0
36	vet stor	210	3	3210	0
37	druge stor	220	3	3220	118.25
38	strojne stor	230	3	3230	168.184
39	delo	240	3	3240	0
40	zavarovanje	250	3
41	zav prid				17.2557
42	zav zgradb				0
43	AMORTIZACIJA
44	zgradb in opr	310		310	0
45	strojev	320		320	0
46	nasadov	330		330	0
47	živine	340		340	0
48	DOMAČE STORITVE
49	domače strojne storitve				352.62
50	domače delo (neto)				189.529
51	OBVEZNOSTI IN POSREDNI STR.
52	davek				30.1947
53	Pokojninsko zavarov obvezno				30.9812
54	Zdravstveno zavarov obvezno				14.1714
55	Pokojninsko zavarov dodatno				23.1894
56	Zdravstveno zavarov dodatno				10.6073
57	Regresi (pravice iz dela)				68.4286
58	posredni stroški				18.9346
59	Stroški kapitala				68.0411
60	STROŠKI SKUPAJ				1691.82	0
61	-VREDNOST STRAN. PRIDELKOV				262.721
62	STROŠKI GLAVNEGA PRIDELKA				1429.1	0
63	PRORAČUNSKI DODATKI
64	Neposredno na nosilcu				388.441
65	Preneseno iz drugih stroškovnih nosilcev				0
66	STROŠKI ZMANJŠANI ZA SUBVENCIJE				1040.65	0
[truncated: 20 more columns]
