# Supplementary material for: Price volatility and GHG emissions analysis on smaller cattle herds typical for the pre-Alpine region, the example of Slovenia
Source: PLoS One. 2024 Nov 22;19(11):e0310713. doi: 10.1371/journal.pone.0310713 (PMC11584099; doi:10.1371/journal.pone.0310713)
Supplement: S1 File — (ZIP) [file pone.0310713.s001.zip › buckwheat.xlsx]

## Sheet: ajda
1					stroji	pridelek	kakovost	min.	max.	min.	max.			LC	0.418185															vnos šifre	faza + int. (F1)				izbor glede na F1
2	Mesec obračuna	721-1221	258	Intenzivnost	1			500	1800
3	VNOS																	Osnovni izračuni ali poizvedbe			POMOŽNO ANALITIČNA									TEHNOLOŠKA KARTA
4	ime kalkulacije	Ajda - glavni posevek		katastrska kultura	njiva				nač. obrač. (da=1/ne=0)	kakovost gl. pridelka				PRID. RAZMERE				ref. površina (izbor)		delavnik
5	šifre	ime	zbir	cenik	pridelek	vzporedni prid. (%)	bruto prid (zr SS na dvorišču)	bruto prid na njivi (travinje v SS)		razred	delež cene	delež pridelka		velikost		0.5		št. prevozov med parc.	1	10																		6.22085	6.22085								NAZIV	NAZIV	I
6	glavni pridelek	Ajda - glavni posevek	ajdaGP	ajda	1500		1611.72	1733.03	1	I	100	100		oddalj.		1		km prevozov med parc.	0.5	1.25											intenziv.		št. prev. Mat.+prid./fazo/ref. povr.		FAZE	AGREG	PRIKLJ	SD	RD	SD1/ha/fazo	št. faz	mesec		Q (spec. normativ)	str. prid.		FAZE	MATER	P
7	str1								1	II	0	0		nagib		1		km prevozov od dvorišča in nazaj	2			rank0	rank	tipskup						ročni vnos faze	vlookup Z				1	2	3	6	7			začetek		Q/ fazo	mat./delo		1	ime materiala	TIP
8	str2								1	III	0	0		skupna povr. kulture		1		skupaj km za en prevoz	2.5		1	13.08	13	4000	0							0	0	0		0	0	0	0	0				1			0
9	str3													odd. med parcelami		0.5		skupaj km za en prevoz/ha	2.5		2	13.09	14	4000	0					Oranje obračalni	Oranje obračalni1	2.5	0	2.5	Oranje obračalni1	tr55	plug2obr	4.01845	0	3.91845	1	5		1	0		Oranje obračalni1
10	str4																				3	13.1	15	4000	0						0	0	0	0	0	0	0	0	0	0				1	0		0
11	organska gnojila																				4	13.11	16	4000	0					Predsetvenik	Predsetvenik1	5	0	2.5	Predsetvenik1	tr55	predset	1.80239	0	0.801196	2	5		1	0		Predsetvenik1
12	glavni pridelek	izgube (%)	SS sprav.	SS sklad.	NEL	ME	ŠV	PSB					prezimni posevek 1=da					NEL/ ha	ME/ ha	SS/ha	5	11.12	11	3230	zitsejs					Setev žit	Setev žit1	0	0	2	Setev žit1	tr55	zitsej	0	0	0	0	5		1	0		Setev žit1	zitsejs	3
13	ajda	7	81.9	88									0					0	0	1320	6	2.13	2	3120	semajda						0	0	0	0	0	0	0	0	0	0		5		1	0		0	semajda	3
14																					7	13.14	17	4000	0						0	0	0	0	0	0	0	0	0	0				1	0		0
15								gnoj. funkcija													8	13.15	18	4000	0						0	0	0	0	0	0	0	0	0	0				1	0		0
16	1	N	P	K	faktor izkoristek hranil			kriterij						SPLOŠNE PREDPOSTAVKE							9	13.16	19	4000	0						0	0	0	0	0	0	0	0	0	0				1	0		0
17	1733.03	38.1267	31.7145	6.41223										zač. proiz. procesa		5		trajanje proizvodnega procesa dni	121.667		10	13.17	20	4000	0						0	0	0	0	0	0	0	0	0	0				1	0		0
18	ajda	0.022	0.0183	0.0037	1	1	1	0						konec proiz. procesa		9					11	13.18	21	4000	0						0	0	0	0	0	0	0	0	0	0				1	0		0
19														zaloga		0.5					12	13.19	22	4000	0						0	0	0	0	0	0	0	0	0	0				1	0		0
20								1						st. real.		1					13	11.2	12	3230	spravpsen					Žetev žit	Žetev žit1	0	0	2	Žetev žit1	tr100	0	0	0	0	0	9		1	0		Žetev žit1	spravpsen	3
21																					14	13.21	23	4000	0						0	0	0	0	0	0	0	0	0	0				1	0		0
22								2													15	13.22	24	4000	0						0	0	0	0	0	0	0	0	0	0				1	0		0
23														vred. mat. za lastno reprodukcijo (1=PC,0=LC)		1					16	9.23	9	3220	susajda					Sušenje	Sušenje	0	0	0	Sušenje	0	0	0	0	0	0	9		1	0		Sušenje	susajda	3
24	GNOJENJE MODUL (1=da; 0=ne)		0											davek (1=KD; 2=dej; 3=norm)		1					17	9.24	10	3220	vrečeS30						0	0	0	0	0	0	0	0	0	0		9		1	1		0	vrečeS30	3
25	Gnojenje z dom. org. gnoj. (1=da; 0=ne)		0	DODATNI VNOSI										obračun davka na sub (0=ni obračunano;1=dejanske;2=pavšal)		1		osnova za odmero davka od subvencij	129.728		18	13.25	25	4000	0						0	0	0	0	0	0	0	0	0	0	0			1	1		0
26																					19	13.26	26	4000	0						0	0	0	0	0	0	0	0	0	0	0			1	1		0
27	Enaka domača org. gnojila, količina izračunana, določena količina		0	Seme	80	80	90														20	13.27	27	4000	0						0	0	0	0	0	0	0	0	0	0	0			1	1		0
28	količina													obres.OS (% kred)		0					21	13.28	28	4000	0							0	0	0		0	0	0	0	0	0			1	0		0
29	F pokritja	1		Sušenje na mestu odkupa (1=da)	1									obres.Ob S (% kred)		0					22	13.29	29	4000	0							0	0	0		0	0	0	0	0	0			1	0		0
30	Različna domača org.gnojila, določena količina		0											poslovni presežek (da = 1)		1					23	13.3	30	4000	0							0	0	0		0	0	0	0	0	0			1	0		0
31	količina													ZAVAROVANJE			da=1	zavarovanje	ajdaZ		24	13.31	31	4000	0							0	0	0		0	0	0	0	0	0			1	0		0
32														zavajda		0	1	pridelek	0		25	13.32	32	4000	0							0	0	0		0	0	0	0	0	0			1	0		0
33	Določeno domače org. gnojilo, določena količina		0	Čas setve (1=glavni)	1									ajdaZmax		0	0				26	13.33	33	4000	0							0	0	0		0	0	0	0	0	0			1	0		0
34	količina																				27	13.34	34	4000	0							0	0	0		0	0	0	0	0	0			1	0		0
35																					28	13.35	35	4000	0							0	0	0		0	0	0	0	0	0			1	0		0
36	Trošenje gnojil (1=da)	0												zav zgrad.		0.199	1	zgradbe	0		29	13.36	36	4000	0							0	0	0		0	0	0	0	0	0			1	0		0
37	Izkoristek	organska		Vreče	30							OSNOVNA SREDSTVA						osnovna sredstva			30	13.37	37	4000	0							0	0	0		0	0	0	0	0	0			1	0		0
38	hl gnoj	njiva	0.7									SKUPINA	NAZIV	Q/ha(gl)	Q/tono	Q/dan		Q	nab vred	zgradbe nab vred	31	13.38	38	4000	0							0	0	0		0	0	0	0	0	0			1	0		0
39	hl gnoj	travnik	0.5															0	0	0	32	13.39	39	4000	0							0	0	0		0	0	0	0	0	0			1	0		0
40	gnojevka		0.75															0	0	0	33	13.4	40	4000	0							0	0	0		0	0	0	0	0	0			1	0		0
41	Omejitve pri gnojenju																	0	0	0	34	13.41	41	4000	0							0	0	0		0	0	0	0	0	0			1	0		0
42	Št. gnojenj z dom. org. gnoj.	1																0	0	0	35	13.42	42	4000	0							0	0	0		0	0	0	0	0	0			1	0		0
43	Max. količina gnojevke	20000																0	0	0	36	13.43	43	4000	0				Prevozi cesta	Prevoz odkup	Prevoz odkup1	10	1		Prevoz odkup1	tr70	trprik5	0.4	0	0	10	9		1	0		Prevoz odkup1
44	Redčenje dom. org. gnoj.	1																0	0	0	37	13.44	44	4000	0				Prevozi cesta			0	0			0	0	0	0	0				1			0
45	Modul																	0	0	0	38	13.45	45	4000	0				Prevozi cesta			0	0			0	0	0	0	0				1			0
46	Št. gnojenj z min. gnoj.	1																0	0	0	39	13.46	46	4000	0				Prevozi cesta			0	0			0	0	0	0	0				1			0
47	- M osn. gnoj.	1	1						DAVEK SUBVENCIJE	SUBVENCIJE								subvencije			40	13.47	47	4000	0				modul org.	0	0	0	0	0	0	0	0	0	0	0	0	0		1	0		0	0	1
48	- M dognoj.	0	0						dav. sub. (ne = 0)	šifra	/ha(gl)	/kg prid	delež vred.	/kg r.mat	ime mat	skupina	elektrika	vred/enoto	Q enot	vr./ha(gl)	41	13.48	48	4000	0					0	0	0	0	0	0	0	0	0	0	0	0	0		1	0		0
49	izkor. org.		1						0	vractros				6.34277	domače strojne storitve		0	0.271369	39.4574	10.7075	42	13.49	49	4000	0				modul min.	0	0	0	0	0	0	0	0	0	0	0	0	0		1	0		0		3
50	N max. živ. nitratna	170	zakonska omejitev ali dobra KP						0	regnjive	0							0	0	0	43	13.5	50	4000	0					0	0	0	0	0	0	0	0	0	0	0	0	0		1	0		0		3
51	Max. obrok N	70	omejitev dobra KP						1	PPnjive	0.8							162.161	0.8	129.728	44	13.51	51	4000	0				MK organska gnoj.	0	0	0	0	0	0	0	0	0	0	0	0	0		1	0		0	0	1
52	Min. obrok N	20	omejitev dobra KP						0	ZK	0.8							0.563	0.8	73.0371	45	13.52	52	4000	0					0	0	0	0	0	0	0	0	0	0	0	0	0		1	0		0
53	Min. kg NPK/ trošenje	75							0									0	0	0	46	13.53	53	4000	0					0	0	0	0	0	0	0	0	0	0	0	0	0		1	0		0	0	1
54	min. delež N pri osn. gnoj. (ORG.+MIN)	0.3	dobra KP	odkup km	5				0									0	0	0	47	13.54	54	4000	0					0	0	0	0	0	0	0	0	0	0	0	0	0		1	0		0
55	delež N iz org. gnojil pri osn. gnoj.	0																			48	13.55	55	4000	0					0	0	0	0	0	0	0	0	0	0	0	0	0		1	0		0	0	1
56	kg N pri osn. gnoj., če ni org.	30																			49	13.56	56	4000	0					0	0	0	0	0	0	0	0	0	0	0	0	0		1	0		0
																					50	13.57	57	4000	0				MK min. gnoj.	0	0	0	0	0	0	0	0	0	0	0	0	5		1	0		0
																					51	13.58	58	4000	0						0	0	0	0	0	0	0	0	0	0	0	0		1	0		0	min. gnoj. osn. gnoj.	3
			ha		1=da																52	13.59	59	4000	0						0	0	0	0	0	0	0	0	0	0	0	0		1	0		0	0
	0	pridelek	velikost	seme/sadike	str. prid. vredn. q		cena hranil	gnoj. funkcija	max. obrok N	št. FFS	dod. št. FFS	št. herbicid	dod. št. herbicidov			Čas setve (1=glavni)	odkup km	št. FFS	0	0	53	13.6	60	4000	0						0	0	0	0	0	0	0	0	0	0	0	0		1	0		0	0
	Variacije	2	3	4	5	6	7	8	9	10	11	12	13	14	15	16	17	št. herbicid	0	0	54	3.61	3	3140.5	mineralna gnojila					0	0	0	0	0	0	0	0	0	0	0	0	0		1	0		0	KAN	3
	0	1500	0.5	1	0		0	0	70	0	0	0	0			1	5				55	4.62	4	3141	N					0	0	0	0	0	0	0	0	0	0	0	0	0		1	0		0	0	3
	1	500	0.5	1	0		0	0	70	0	0	0	0			1	5	seme/sadike	1		56	5.63	5	3142	P					0	0	0	0	0	0	0	0	0	0	0	0	0		1	0		0	0	3
	2	750	0.5	1	0		0	0	70	0	0	0	0			1	5	gnoj. funkcija	0		57	6.64	6	3143	K					0	0	0	0	0	0	0	0	0	0	0	0	0		1	0		0	0	3
	3	800	0.5	1	0		0	0	70	0	0	0	0			1	5	str. prid. vredn. q	0		58	1.65	1	3000	KUPLJEN MATERIAL																							mineralna gnojila	3
	4	1050	0.5	1	0		0	0	70	0	0	0	0			1	5				59	8.66	8	3200	KUPLJENE STORITVE																							N	3
	5	1300	0.5	1	0		0	0	70	0	0	0	0			1	5	cena hranil	0	cena SURS	60	7.67	7	3150	sredstva za varstvo rastlin																							P	3
																																																K	3
												kriterij	cena hranil	(0=taksacijsko SURS, 1=taksacijsko KIS, 2=čista hranila)
													0	1	2	3
													1	2	3	4
													cena SURS	cena KIS	cena N-P-K
													N	NQizr	n2
													P	PQizr	p2
													K	KQizr	k2
													KON	KONQizr	KON2
													NPK	NPKQ	NPK
													KAN	KANQ	KAN
													gnojevka	gnojevkaQizr				gnojevka1
													hl gnoj	hl gnojQizr				hl gnoj N
													ggnoj	ggnojQizr				hl gnoj T
													UREA	UREAQ	UREA			gnojnica
													FAZE GNOJENJE				DRUGE FAZE
													Naklad. hl. gnoja	Tros. min.
													Troš. hl. gnoja	Dognojevanje
													Mešanje gnojevke	Fertiirigacija
													Trošenje gnojevke	Okop. dogn.
													trošenje hl.gnoja	Okop.koruze,dogn.
													Ttrošenje hl.gnoja	Tros.min.roč.
														trošenje NPK
														Ttrošenje NPK
													DRUGE ŠIFRE
													maxtrosnjive
													maxtrostrajninasadi
													maxtrosgozd
																																		Izračun gnojenje
																																														VARSTVO		število tretiranj	dodatno
																																					15/15\15									Varstvo pred pleveli
																																					7/20\30				količina OG	po obračunu	po obračunu	po obračunu	cena SURS	151
																																					7/20\30	0/10\30	0/26\0	27/0\0	N, P, K	NPK	0.10.30	0.26.0 in/ali 27.0.0	0	151
																																				N	0.07	0	0	0.27	30	28.5038	28.5038	0	1.16644	151
																																				P	0.2	0.1	0.26	0	31.7145	27.4397	27.4397	0	0.958024	151
																	MODUL GNOJENJE																			K	0.3	0.3	0	0	6.41223	0	0	0	0.723781	Varstvo pred boleznimi in škodljivci
																		PAZI ENOTE																		KON									0.16704	152
																		Org. gnojila	min. gnoj. osn. gnoj.	min.gnoj. dog.																min. gnoj. osn. gnoj.									0.468214	153
																		0																		vrednost gnojil (izračunana)	0.657429	0.479976	0.416126	0.481978	108.851					152
																	količina	0	0	0																	428.571	158.573	21.3741	633.795	3
																	povp. cena	0	0	0																količina gnojil - Q	21.3741	0	105.537	105.57	232.481	delež	kg
																																					SUM q N OG	SUM q N OG (samo min. gnoj.)				N, osnovno gnojenje org.	kg N osn. gnoj., če samo mineralno
																																					0	30				0	30
																	ŠIFRA		vrednost															šifra	N	P	K	ime faze	N	P	K	Q	Q nitratna	mesec
																	0	0	0															izkoristek	1	1	1	NORMATIV	38.1267	31.7145	6.41223
																	0	0	0															izkoristek	1	1	1	ORG. GNOJ. SKUPAJ	0	0	0				F redčenja
																	0	0	0															0	0	0	0	Org. gnoj. osnovno	0	0	0	0	0	5	1
																	0	0	0															0	0	0	0	Org. gnoj. dognojevanje	0	0	0	0	0		1
																	0	0	0															0	0	0	0	Org. gnoj. dognojevanje	0	0	0	0	0		1
																	0	0	0															šifra				DOGNOJEVANJE NPK				Q
																	0	0	0																0	0	0	Tros. min.	0	0	0		0
																	0	0	0																0	0	0	Tros. min.	0	0	0		0
																	0	0	0																			Tros. min.	0	0	0		0
																	0	0	0																max. obrok N		št. dog.	Tros. min.	30	31.7145	6.41223		232.481	5
																	0	0	0															šifra	70		0	DOGNOJEVANJE N	8.12675
																	0	0	0															KAN	0.27			Tros. min.	0.27	KAN		1	30.0991
																	0	0	0															KAN	0.27			0	0	0		0	0
																	0	0	0															KAN	0.27			0	0	0		0	0
																																			0			0	0	0		0	0
																																						izračun/ normativ	1	1	1	1				Varstvo drugo
																																					1	Enaka domača org. gnojila, količina izračunana, določena količina						količina	F pokritja	154
																																						Max. org. osnovno	0	0	0		0
																																						Max. org. SUM	0			0	0	0	1
																																					2	Različna domača org.gnojila, določena količina
																																						Organsko osnovno						0
																																						Organsko dognojevanje						0
																																					3	Določeno domače org. gnojilo, določena količina
																																												0
		0	1	2	3	4	5	6	7	8	9	10
	KALKULATIVNE SKUPINE
		skup
1	ZA LASTNO REPRODUKCIJO				0
2	ENERG IN VODA
3	gorivo in maz	111	3	3111	0
4	elektrika	112	3	3112	0
5	druga energ	113	3	3113	0
6	voda	114	3	3114	0
7	SEME, SADIKE	120	3	3120	157.66
8	ORGANSKA GNOJILA				0
9	hl gnoj	131	1	1131	0
10	gnojevka	132	1	1132	0
11	MINERALNA GNOJILA	140		3140.5	122.982
12	ZAŠČTNA SREDSTVA				0
13	herbicidi	151	3	3151	0
14	fungicidi	152	3	3152	0
15	insekticidi	153	3	3153	0
16	ŽIVINA	160		160	0
17	domača	160	1	1160	0
18	kupljena	160	3	3160	0
19	KRMA IN NASTILJ				0
20	domača				0
21	kupljena				0
22	voluminozna	171			0
23	domača	171	1	1171	0
24	kupljena	171	3	3171	0
25	mocna in min	172			0
26	domača	172	1	1172	0
27	kupljena	172	3	3172	0
28	stelja	173			0
29	domača	173	1	1173	0
30	kupljena	173	3	3173	0
31	DRUG MATERIAL				0
32	zdrav in razk	181	3	3181	0
33	drug material	182	3	3182	0
34	drug mat (izpis Q)	183	3	3183	0
35	KUPLJENE STORITVE				0
36	vet stor	210	3	3210	0
37	druge stor	220	3	3220	61.2036
38	strojne stor	230	3	3230	181.184
39	delo	240	3	3240	0
40	zavarovanje	250	3
41	zav prid				0
42	zav zgradb				0
43	AMORTIZACIJA
44	zgradb in opr	310		310	0
45	strojev	320		320	0
46	nasadov	330		330	0
47	živine	340		340	0
48	DOMAČE STORITVE
49	domače strojne storitve				176.633
50	domače delo (neto)				45.3304
51	OBVEZNOSTI IN POSREDNI STR.
52	davek				28.3863
53	Pokojninsko zavarov obvezno				7.40991
54	Zdravstveno zavarov obvezno				3.38944
55	Pokojninsko zavarov dodatno				5.54631
56	Zdravstveno zavarov dodatno				2.53699
57	Regresi (pravice iz dela)				16.3663
58	posredni stroški				13.3763
59	Stroški kapitala				18.7463
60	STROŠKI SKUPAJ				840.751	0
61	-VREDNOST STRAN. PRIDELKOV				0
62	STROŠKI GLAVNEGA PRIDELKA				840.751	0
63	PRORAČUNSKI DODATKI
64	Neposredno na nosilcu				213.473
65	Preneseno iz drugih stroškovnih nosilcev				0
66	STROŠKI ZMANJŠANI ZA SUBVENCIJE				627.278	0
[truncated: 20 more columns]

## Sheet: ajdaSP
1					stroji	pridelek	kakovost	min.	max.	min.	max.			LC	0.684326															vnos šifre	faza + int. (F1)				izbor glede na F1
2	Mesec obračuna	721-1221	258	Intenzivnost	1			500	1800
3	VNOS																	Osnovni izračuni ali poizvedbe			POMOŽNO ANALITIČNA									TEHNOLOŠKA KARTA
4	ime kalkulacije	Ajda - strniščni posevek		katastrska kultura	njiva				nač. obrač. (da=1/ne=0)	kakovost gl. pridelka			prezimni posevek 1=da	PRID. RAZMERE				ref. površina (izbor)		delavnik
5	šifre	ime	zbir	cenik	pridelek	vzporedni prid. (%)	bruto prid (zr SS na dvorišču)	bruto prid na njivi (travinje v SS)		razred	delež cene	delež pridelka		velikost		0.5		št. prevozov med parc.	1	10																		6.22085	6.22085								NAZIV	NAZIV	I
6	glavni pridelek	Ajda - strniščni posevek	ajdaSP	ajda	1000		1074.48	1155.36	1	I	100	100	1	oddalj.		1		km prevozov med parc.	0.5	1.25											intenziv.		št. prev. Mat.+prid./fazo/ref. povr.		FAZE	AGREG	PRIKLJ	SD	RD	SD1/ha/fazo	št. faz	mesec		Q (spec. normativ)	str. prid.		FAZE	MATER	P
7	str1								1	II	0	0		nagib		1		km prevozov od dvorišča in nazaj	2			rank0	rank	tipskup						ročni vnos faze	vlookup Z				1	2	3	6	7			začetek		Q/ fazo	mat./delo		1	ime materiala	TIP
8	str2								1	III	0	0		skupna povr. kulture		1		skupaj km za en prevoz	2.5		1	13.08	13	4000	0							0	0	0		0	0	0	0	0				1			0
9	str3													odd. med parcelami		0.5		skupaj km za en prevoz/ha	2.5		2	13.09	14	4000	0					Oranje obračalni	Oranje obračalni1	2.5	0	2.5	Oranje obračalni1	tr55	plug2obr	4.01845	0	3.91845	1	7		1	0		Oranje obračalni1
10	str4																				3	13.1	15	4000	0						0	0	0	0	0	0	0	0	0	0				1	0		0
11	organska gnojila																				4	13.11	16	4000	0					Predsetvenik	Predsetvenik1	5	0	2.5	Predsetvenik1	tr55	predset	1.80239	0	0.801196	2	7		1	0		Predsetvenik1
12	glavni pridelek	izgube (%)	SS sprav.	SS sklad.	NEL	ME	ŠV	PSB										NEL/ ha	ME/ ha	SS/ha	5	11.12	11	3230	zitsejs					Setev žit	Setev žit1	0	0	2	Setev žit1	tr55	zitsej	0	0	0	0	7		1	0		Setev žit1	zitsejs	3
13	ajda	7	81.9	88														0	0	880	6	2.13	2	3120	semajda						0	0	0	0	0	0	0	0	0	0		7		1	0		0	semajda	3
14																					7	13.14	17	4000	0						0	0	0	0	0	0	0	0	0	0				1	0		0
15								gnoj. funkcija													8	13.15	18	4000	0						0	0	0	0	0	0	0	0	0	0				1	0		0
16	1	N	P	K	faktor izkoristek hranil			kriterij						SPLOŠNE PREDPOSTAVKE							9	13.16	19	4000	0						0	0	0	0	0	0	0	0	0	0				1	0		0
17	1155.36	25.4178	21.143	4.27482										zač. proiz. procesa		7		trajanje proizvodnega procesa dni	91.25		10	13.17	20	4000	0						0	0	0	0	0	0	0	0	0	0				1	0		0
18	ajda	0.022	0.0183	0.0037	1	1	1	0						konec proiz. procesa		10					11	13.18	21	4000	0						0	0	0	0	0	0	0	0	0	0				1	0		0
19														zaloga		0.5					12	13.19	22	4000	0						0	0	0	0	0	0	0	0	0	0				1	0		0
20								1						st. real.		1					13	11.2	12	3230	spravpsen					Žetev žit	Žetev žit1	0	0	2	Žetev žit1	tr100	0	0	0	0	0	10		1	0		Žetev žit1	spravpsen	3
21																					14	13.21	23	4000	0						0	0	0	0	0	0	0	0	0	0				1	0		0
22								2													15	13.22	24	4000	0						0	0	0	0	0	0	0	0	0	0				1	0		0
23														vred. mat. za lastno reprodukcijo (1=PC,0=LC)		1					16	9.23	9	3220	susajda					Sušenje	Sušenje	0	0	0	Sušenje	0	0	0	0	0	0	10		1	0		Sušenje	susajda	3
24	GNOJENJE MODUL (1=da; 0=ne)		0											davek (1=KD; 2=dej; 3=norm)		1					17	9.24	10	3220	vrečeS30						0	0	0	0	0	0	0	0	0	0		10		1	1		0	vrečeS30	3
25	Gnojenje z dom. org. gnoj. (1=da; 0=ne)		0	DODATNI VNOSI										obračun davka na sub (0=ni obračunano;1=dejanske;2=pavšal)		1		osnova za odmero davka od subvencij	48.6482		18	13.25	25	4000	0						0	0	0	0	0	0	0	0	0	0	0			1	1		0
26																					19	13.26	26	4000	0						0	0	0	0	0	0	0	0	0	0	0			1	1		0
27	Enaka domača org. gnojila, količina izračunana, določena količina		0	Seme	80	80	90														20	13.27	27	4000	0						0	0	0	0	0	0	0	0	0	0	0			1	1		0
28	količina													obres.OS (% kred)		0					21	13.28	28	4000	0							0	0	0		0	0	0	0	0	0			1	0		0
29	F pokritja	1		Sušenje na mestu odkupa (1=da)	1									obres.Ob S (% kred)		0					22	13.29	29	4000	0							0	0	0		0	0	0	0	0	0			1	0		0
30	Različna domača org.gnojila, določena količina		0											poslovni presežek (da = 1)		1					23	13.3	30	4000	0							0	0	0		0	0	0	0	0	0			1	0		0
31	količina													ZAVAROVANJE			da=1	zavarovanje	ajdaZ		24	13.31	31	4000	0							0	0	0		0	0	0	0	0	0			1	0		0
32														zavajda		0	1	pridelek	0		25	13.32	32	4000	0							0	0	0		0	0	0	0	0	0			1	0		0
33	Določeno domače org. gnojilo, določena količina		0	Čas setve (1=glavni)	0									ajdaZmax		0	0				26	13.33	33	4000	0							0	0	0		0	0	0	0	0	0			1	0		0
34	količina																				27	13.34	34	4000	0							0	0	0		0	0	0	0	0	0			1	0		0
35																					28	13.35	35	4000	0							0	0	0		0	0	0	0	0	0			1	0		0
36	Trošenje gnojil (1=da)	0												zav zgrad.		0.199	1	zgradbe	0		29	13.36	36	4000	0							0	0	0		0	0	0	0	0	0			1	0		0
37	Izkoristek	organska		Vreče	30							OSNOVNA SREDSTVA						osnovna sredstva			30	13.37	37	4000	0							0	0	0		0	0	0	0	0	0			1	0		0
38	hl gnoj	njiva	0.7									SKUPINA	NAZIV	Q/ha(gl)	Q/tono	Q/dan		Q	nab vred	zgradbe nab vred	31	13.38	38	4000	0							0	0	0		0	0	0	0	0	0			1	0		0
39	hl gnoj	travnik	0.5															0	0	0	32	13.39	39	4000	0							0	0	0		0	0	0	0	0	0			1	0		0
40	gnojevka		0.75															0	0	0	33	13.4	40	4000	0							0	0	0		0	0	0	0	0	0			1	0		0
41	Omejitve pri gnojenju																	0	0	0	34	13.41	41	4000	0							0	0	0		0	0	0	0	0	0			1	0		0
42	Št. gnojenj z dom. org. gnoj.	1																0	0	0	35	13.42	42	4000	0							0	0	0		0	0	0	0	0	0			1	0		0
43	Max. količina gnojevke	20000																0	0	0	36	13.43	43	4000	0				Prevozi cesta	Prevoz odkup	Prevoz odkup1	10	1		Prevoz odkup1	tr70	trprik5	0.4	0	0	10	10		1	0		Prevoz odkup1
44	Redčenje dom. org. gnoj.	1																0	0	0	37	13.44	44	4000	0				Prevozi cesta			0	0			0	0	0	0	0				1			0
45	Modul																	0	0	0	38	13.45	45	4000	0				Prevozi cesta			0	0			0	0	0	0	0				1			0
46	Št. gnojenj z min. gnoj.	1																0	0	0	39	13.46	46	4000	0				Prevozi cesta			0	0			0	0	0	0	0				1			0
47	- M osn. gnoj.	1	1						DAVEK SUBVENCIJE	SUBVENCIJE								subvencije			40	13.47	47	4000	0				modul org.	0	0	0	0	0	0	0	0	0	0	0	0	0		1	0		0	0	1
48	- M dognoj.	0	0						dav. sub. (ne = 0)	šifra	/ha(gl)	/kg prid	delež vred.	/kg r.mat	ime mat	skupina	elektrika	vred/enoto	Q enot	vr./ha(gl)	41	13.48	48	4000	0					0	0	0	0	0	0	0	0	0	0	0	0	0		1	0		0
49	izkor. org.		1						0	vractros				6.34277	domače strojne storitve		0	0.271369	39.4574	10.7075	42	13.49	49	4000	0				modul min.	0	0	0	0	0	0	0	0	0	0	0	0	0		1	0		0		3
50	N max. živ. nitratna	170	zakonska omejitev ali dobra KP						0	regnjive	0							0	0	0	43	13.5	50	4000	0					0	0	0	0	0	0	0	0	0	0	0	0	0		1	0		0		3
51	Max. obrok N	70	omejitev dobra KP						1	PPnjive	0.3							162.161	0.3	48.6482	44	13.51	51	4000	0				MK organska gnoj.	0	0	0	0	0	0	0	0	0	0	0	0	0		1	0		0	0	1
52	Min. obrok N	20	omejitev dobra KP						0	ZK	0.3							0.563	0.3	27.3889	45	13.52	52	4000	0					0	0	0	0	0	0	0	0	0	0	0	0	0		1	0		0
53	Min. kg NPK/ trošenje	75							0									0	0	0	46	13.53	53	4000	0					0	0	0	0	0	0	0	0	0	0	0	0	0		1	0		0	0	1
54	min. delež N pri osn. gnoj. (ORG.+MIN)	0.3	dobra KP	odkup km	5				0									0	0	0	47	13.54	54	4000	0					0	0	0	0	0	0	0	0	0	0	0	0	0		1	0		0
55	delež N iz org. gnojil pri osn. gnoj.	0																			48	13.55	55	4000	0					0	0	0	0	0	0	0	0	0	0	0	0	0		1	0		0	0	1
56	kg N pri osn. gnoj., če ni org.	30																			49	13.56	56	4000	0					0	0	0	0	0	0	0	0	0	0	0	0	0		1	0		0
																					50	13.57	57	4000	0				MK min. gnoj.	0	0	0	0	0	0	0	0	0	0	0	0	7		1	0		0
																					51	13.58	58	4000	0						0	0	0	0	0	0	0	0	0	0	0	0		1	0		0	min. gnoj. osn. gnoj.	3
			ha		1=da																52	13.59	59	4000	0						0	0	0	0	0	0	0	0	0	0	0	0		1	0		0	0
	0	pridelek	velikost	seme/sadike	str. prid. vredn. q		cena hranil	gnoj. funkcija	max. obrok N	št. FFS	dod. št. FFS	št. herbicid	dod. št. herbicidov			Čas setve (1=glavni)	odkup km	št. FFS	0	0	53	13.6	60	4000	0						0	0	0	0	0	0	0	0	0	0	0	0		1	0		0	0
	Variacije	2	3	4	5	6	7	8	9	10	11	12	13	14	15	16	17	št. herbicid	0	0	54	3.61	3	3140.5	mineralna gnojila					0	0	0	0	0	0	0	0	0	0	0	0	0		1	0		0	0	3
	0	1000	0.5	1	0		0	0	70	0	0	0	0			1	5				55	4.62	4	3141	N					0	0	0	0	0	0	0	0	0	0	0	0	0		1	0		0	0	3
	1	500	0.5	1	0		0	0	70	0	0	0	0			1	5	seme/sadike	1		56	5.63	5	3142	P					0	0	0	0	0	0	0	0	0	0	0	0	0		1	0		0	0	3
	2	750	0.5	1	0		0	0	70	0	0	0	0			1	5	gnoj. funkcija	0		57	6.64	6	3143	K					0	0	0	0	0	0	0	0	0	0	0	0	0		1	0		0	0	3
	3	800	0.5	1	0		0	0	70	0	0	0	0			1	5	str. prid. vredn. q	0		58	1.65	1	3000	KUPLJEN MATERIAL																							mineralna gnojila	3
	4	1050	0.5	1	0		0	0	70	0	0	0	0			1	5				59	8.66	8	3200	KUPLJENE STORITVE																							N	3
	5	1300	0.5	1	0		0	0	70	0	0	0	0			1	5	cena hranil	0	cena SURS	60	7.67	7	3150	sredstva za varstvo rastlin																							P	3
																																																K	3
												kriterij	cena hranil	(0=taksacijsko SURS, 1=taksacijsko KIS, 2=čista hranila)
													0	1	2	3
													1	2	3	4
													cena SURS	cena KIS	cena N-P-K
													N	NQizr	n2
													P	PQizr	p2
													K	KQizr	k2
													KON	KONQizr	KON2
													NPK	NPKQ	NPK
													KAN	KANQ	KAN
													gnojevka	gnojevkaQizr				gnojevka1
													hl gnoj	hl gnojQizr				hl gnoj N
													ggnoj	ggnojQizr				hl gnoj T
													UREA	UREAQ	UREA			gnojnica
													FAZE GNOJENJE				DRUGE FAZE
													Naklad. hl. gnoja	Tros. min.
													Troš. hl. gnoja	Dognojevanje
													Mešanje gnojevke	Fertiirigacija
													Trošenje gnojevke	Okop. dogn.
													trošenje hl.gnoja	Okop.koruze,dogn.
													Ttrošenje hl.gnoja	Tros.min.roč.
														trošenje NPK
														Ttrošenje NPK
													DRUGE ŠIFRE
													maxtrosnjive
													maxtrostrajninasadi
													maxtrosgozd
																																		Izračun gnojenje
																																														VARSTVO		število tretiranj	dodatno
																																					15/15\15									Varstvo pred pleveli
																																					7/20\30				količina OG	po obračunu	po obračunu	po obračunu	cena SURS	151
																																					7/20\30	0/10\30	0/26\0	27/0\0	N, P, K	NPK	0.10.30	0.26.0 in/ali 27.0.0	0	151
																																				N	0.07	0	0	0.27	30	29.0025	29.0025	0	1.16644	151
																																				P	0.2	0.1	0.26	0	21.143	18.2931	18.2931	0	0.958024	151
																	MODUL GNOJENJE																			K	0.3	0.3	0	0	4.27482	0	0	0	0.723781	Varstvo pred boleznimi in škodljivci
																		PAZI ENOTE																		KON									0.16704	152
																		Org. gnojila	min. gnoj. osn. gnoj.	min.gnoj. dog.																min. gnoj. osn. gnoj.									0.470869	153
																		0																		vrednost gnojil (izračunana)	0.657429	0.479976	0.416126	0.481978	90.4183					152
																	količina	0	0	0																	428.571	105.715	14.2494	422.53	3
																	povp. cena	0	0	0																količina gnojil - Q	14.2494	0	70.3582	107.417	192.024	delež	kg
																																					SUM q N OG	SUM q N OG (samo min. gnoj.)				N, osnovno gnojenje org.	kg N osn. gnoj., če samo mineralno
																																					0	30				0	30
																	ŠIFRA		vrednost															šifra	N	P	K	ime faze	N	P	K	Q	Q nitratna	mesec
																	0	0	0															izkoristek	1	1	1	NORMATIV	25.4178	21.143	4.27482
																	0	0	0															izkoristek	1	1	1	ORG. GNOJ. SKUPAJ	0	0	0				F redčenja
																	0	0	0															0	0	0	0	Org. gnoj. osnovno	0	0	0	0	0	7	1
																	0	0	0															0	0	0	0	Org. gnoj. dognojevanje	0	0	0	0	0		1
																	0	0	0															0	0	0	0	Org. gnoj. dognojevanje	0	0	0	0	0		1
																	0	0	0															šifra				DOGNOJEVANJE NPK				Q
																	0	0	0																0	0	0	Tros. min.	0	0	0		0
																	0	0	0																0	0	0	Tros. min.	0	0	0		0
																	0	0	0																			Tros. min.	0	0	0		0
																	0	0	0																max. obrok N		št. dog.	Tros. min.	30	21.143	4.27482		192.024	7
																	0	0	0															šifra	70		0	DOGNOJEVANJE N	-4.58217
																	0	0	0															KAN	0.27			0	0	0		0	0
																	0	0	0															KAN	0.27			0	0	0		0	0
																	0	0	0															KAN	0.27			0	0	0		0	0
																																			0			0	0	0		0	0
																																						izračun/ normativ	1	1	1	0				Varstvo drugo
																																					1	Enaka domača org. gnojila, količina izračunana, določena količina						količina	F pokritja	154
																																						Max. org. osnovno	0	0	0		0
																																						Max. org. SUM	0			0	0	0	1
																																					2	Različna domača org.gnojila, določena količina
																																						Organsko osnovno						0
																																						Organsko dognojevanje						0
																																					3	Določeno domače org. gnojilo, določena količina
																																												0
		0	1	2	3	4	5	6	7	8	9	10
	KALKULATIVNE SKUPINE
		skup
1	ZA LASTNO REPRODUKCIJO				0
2	ENERG IN VODA
3	gorivo in maz	111	3	3111	0
4	elektrika	112	3	3112	0
5	druga energ	113	3	3113	0
6	voda	114	3	3114	0
7	SEME, SADIKE	120	3	3120	157.66
8	ORGANSKA GNOJILA				0
9	hl gnoj	131	1	1131	0
10	gnojevka	132	1	1132	0
11	MINERALNA GNOJILA	140		3140.5	90.4183
12	ZAŠČTNA SREDSTVA				0
13	herbicidi	151	3	3151	0
14	fungicidi	152	3	3152	0
15	insekticidi	153	3	3153	0
16	ŽIVINA	160		160	0
17	domača	160	1	1160	0
18	kupljena	160	3	3160	0
19	KRMA IN NASTILJ				0
20	domača				0
21	kupljena				0
22	voluminozna	171			0
23	domača	171	1	1171	0
24	kupljena	171	3	3171	0
25	mocna in min	172			0
26	domača	172	1	1172	0
27	kupljena	172	3	3172	0
28	stelja	173			0
29	domača	173	1	1173	0
30	kupljena	173	3	3173	0
31	DRUG MATERIAL				0
32	zdrav in razk	181	3	3181	0
33	drug material	182	3	3182	0
34	drug mat (izpis Q)	183	3	3183	0
35	KUPLJENE STORITVE				0
36	vet stor	210	3	3210	0
37	druge stor	220	3	3220	40.8024
38	strojne stor	230	3	3230	181.184
39	delo	240	3	3240	0
40	zavarovanje	250	3
41	zav prid				0
42	zav zgradb				0
43	AMORTIZACIJA
44	zgradb in opr	310		310	0
45	strojev	320		320	0
46	nasadov	330		330	0
47	živine	340		340	0
48	DOMAČE STORITVE
49	domače strojne storitve				176.633
50	domače delo (neto)				45.3304
51	OBVEZNOSTI IN POSREDNI STR.
52	davek				15.4135
53	Pokojninsko zavarov obvezno				7.40991
54	Zdravstveno zavarov obvezno				3.38944
55	Pokojninsko zavarov dodatno				5.54631
56	Zdravstveno zavarov dodatno				2.53699
57	Regresi (pravice iz dela)				16.3663
58	posredni stroški				10.5585
59	Stroški kapitala				17.8215
60	STROŠKI SKUPAJ				771.071	0
61	-VREDNOST STRAN. PRIDELKOV				0
62	STROŠKI GLAVNEGA PRIDELKA				771.071	0
63	PRORAČUNSKI DODATKI
64	Neposredno na nosilcu				86.7446
65	Preneseno iz drugih stroškovnih nosilcev				0
66	STROŠKI ZMANJŠANI ZA SUBVENCIJE				684.326	0
[truncated: 20 more columns]

## Sheet: ajdaGP
1					stroji	pridelek	kakovost	min.	max.	min.	max.			LC	0.418185															vnos šifre	faza + int. (F1)				izbor glede na F1
2	Mesec obračuna	721-1221	258	Intenzivnost	1			500	1800
3	VNOS																	Osnovni izračuni ali poizvedbe			POMOŽNO ANALITIČNA									TEHNOLOŠKA KARTA
4	ime kalkulacije	Ajda - glavni posevek		katastrska kultura	njiva				nač. obrač. (da=1/ne=0)	kakovost gl. pridelka			prezimni posevek 1=da	PRID. RAZMERE				ref. površina (izbor)		delavnik
5	šifre	ime	zbir	cenik	pridelek	vzporedni prid. (%)	bruto prid (zr SS na dvorišču)	bruto prid na njivi (travinje v SS)		razred	delež cene	delež pridelka		velikost		0.5		št. prevozov med parc.	1	10																		6.22085	6.22085								NAZIV	NAZIV	I
6	glavni pridelek	Ajda - glavni posevek	ajdaGP	ajda	1500		1611.72	1733.03	1	I	100	100	1	oddalj.		1		km prevozov med parc.	0.5	1.25											intenziv.		št. prev. Mat.+prid./fazo/ref. povr.		FAZE	AGREG	PRIKLJ	SD	RD	SD1/ha/fazo	št. faz	mesec		Q (spec. normativ)	str. prid.		FAZE	MATER	P
7	str1								1	II	0	0		nagib		1		km prevozov od dvorišča in nazaj	2			rank0	rank	tipskup						ročni vnos faze	vlookup Z				1	2	3	6	7			začetek		Q/ fazo	mat./delo		1	ime materiala	TIP
8	str2								1	III	0	0		skupna povr. kulture		1		skupaj km za en prevoz	2.5		1	13.08	13	4000	0							0	0	0		0	0	0	0	0				1			0
9	str3													odd. med parcelami		0.5		skupaj km za en prevoz/ha	2.5		2	13.09	14	4000	0					Oranje obračalni	Oranje obračalni1	2.5	0	2.5	Oranje obračalni1	tr55	plug2obr	4.01845	0	3.91845	1	5		1	0		Oranje obračalni1
10	str4																				3	13.1	15	4000	0						0	0	0	0	0	0	0	0	0	0				1	0		0
11	organska gnojila																				4	13.11	16	4000	0					Predsetvenik	Predsetvenik1	5	0	2.5	Predsetvenik1	tr55	predset	1.80239	0	0.801196	2	5		1	0		Predsetvenik1
12	glavni pridelek	izgube (%)	SS sprav.	SS sklad.	NEL	ME	ŠV	PSB										NEL/ ha	ME/ ha	SS/ha	5	11.12	11	3230	zitsejs					Setev žit	Setev žit1	0	0	2	Setev žit1	tr55	zitsej	0	0	0	0	5		1	0		Setev žit1	zitsejs	3
13	ajda	7	81.9	88														0	0	1320	6	2.13	2	3120	semajda						0	0	0	0	0	0	0	0	0	0		5		1	0		0	semajda	3
14																					7	13.14	17	4000	0						0	0	0	0	0	0	0	0	0	0				1	0		0
15								gnoj. funkcija													8	13.15	18	4000	0						0	0	0	0	0	0	0	0	0	0				1	0		0
16	1	N	P	K	faktor izkoristek hranil			kriterij						SPLOŠNE PREDPOSTAVKE							9	13.16	19	4000	0						0	0	0	0	0	0	0	0	0	0				1	0		0
17	1733.03	38.1267	31.7145	6.41223										zač. proiz. procesa		5		trajanje proizvodnega procesa dni	121.667		10	13.17	20	4000	0						0	0	0	0	0	0	0	0	0	0				1	0		0
18	ajda	0.022	0.0183	0.0037	1	1	1	0						konec proiz. procesa		9					11	13.18	21	4000	0						0	0	0	0	0	0	0	0	0	0				1	0		0
19														zaloga		0.5					12	13.19	22	4000	0						0	0	0	0	0	0	0	0	0	0				1	0		0
20								1						st. real.		1					13	11.2	12	3230	spravpsen					Žetev žit	Žetev žit1	0	0	2	Žetev žit1	tr100	0	0	0	0	0	9		1	0		Žetev žit1	spravpsen	3
21																					14	13.21	23	4000	0						0	0	0	0	0	0	0	0	0	0				1	0		0
22								2													15	13.22	24	4000	0						0	0	0	0	0	0	0	0	0	0				1	0		0
23														vred. mat. za lastno reprodukcijo (1=PC,0=LC)		1					16	9.23	9	3220	susajda					Sušenje	Sušenje	0	0	0	Sušenje	0	0	0	0	0	0	9		1	0		Sušenje	susajda	3
24	GNOJENJE MODUL (1=da; 0=ne)		0											davek (1=KD; 2=dej; 3=norm)		1					17	9.24	10	3220	vrečeS30						0	0	0	0	0	0	0	0	0	0		9		1	1		0	vrečeS30	3
25	Gnojenje z dom. org. gnoj. (1=da; 0=ne)		0	DODATNI VNOSI										obračun davka na sub (0=ni obračunano;1=dejanske;2=pavšal)		1		osnova za odmero davka od subvencij	129.728		18	13.25	25	4000	0						0	0	0	0	0	0	0	0	0	0	0			1	1		0
26																					19	13.26	26	4000	0						0	0	0	0	0	0	0	0	0	0	0			1	1		0
27	Enaka domača org. gnojila, količina izračunana, določena količina		0	Seme	80	80	90														20	13.27	27	4000	0						0	0	0	0	0	0	0	0	0	0	0			1	1		0
28	količina													obres.OS (% kred)		0					21	13.28	28	4000	0							0	0	0		0	0	0	0	0	0			1	0		0
29	F pokritja	1		Sušenje na mestu odkupa (1=da)	1									obres.Ob S (% kred)		0					22	13.29	29	4000	0							0	0	0		0	0	0	0	0	0			1	0		0
30	Različna domača org.gnojila, določena količina		0											poslovni presežek (da = 1)		1					23	13.3	30	4000	0							0	0	0		0	0	0	0	0	0			1	0		0
31	količina													ZAVAROVANJE			da=1	zavarovanje	ajdaZ		24	13.31	31	4000	0							0	0	0		0	0	0	0	0	0			1	0		0
32														zavajda		0	1	pridelek	0		25	13.32	32	4000	0							0	0	0		0	0	0	0	0	0			1	0		0
33	Določeno domače org. gnojilo, določena količina		0	Čas setve (1=glavni)	1									ajdaZmax		0	0				26	13.33	33	4000	0							0	0	0		0	0	0	0	0	0			1	0		0
34	količina																				27	13.34	34	4000	0							0	0	0		0	0	0	0	0	0			1	0		0
35																					28	13.35	35	4000	0							0	0	0		0	0	0	0	0	0			1	0		0
36	Trošenje gnojil (1=da)	0												zav zgrad.		0.199	1	zgradbe	0		29	13.36	36	4000	0							0	0	0		0	0	0	0	0	0			1	0		0
37	Izkoristek	organska		Vreče	30							OSNOVNA SREDSTVA						osnovna sredstva			30	13.37	37	4000	0							0	0	0		0	0	0	0	0	0			1	0		0
38	hl gnoj	njiva	0.7									SKUPINA	NAZIV	Q/ha(gl)	Q/tono	Q/dan		Q	nab vred	zgradbe nab vred	31	13.38	38	4000	0							0	0	0		0	0	0	0	0	0			1	0		0
39	hl gnoj	travnik	0.5															0	0	0	32	13.39	39	4000	0							0	0	0		0	0	0	0	0	0			1	0		0
40	gnojevka		0.75															0	0	0	33	13.4	40	4000	0							0	0	0		0	0	0	0	0	0			1	0		0
41	Omejitve pri gnojenju																	0	0	0	34	13.41	41	4000	0							0	0	0		0	0	0	0	0	0			1	0		0
42	Št. gnojenj z dom. org. gnoj.	1																0	0	0	35	13.42	42	4000	0							0	0	0		0	0	0	0	0	0			1	0		0
43	Max. količina gnojevke	20000																0	0	0	36	13.43	43	4000	0				Prevozi cesta	Prevoz odkup	Prevoz odkup1	10	1		Prevoz odkup1	tr70	trprik5	0.4	0	0	10	9		1	0		Prevoz odkup1
44	Redčenje dom. org. gnoj.	1																0	0	0	37	13.44	44	4000	0				Prevozi cesta			0	0			0	0	0	0	0				1			0
45	Modul																	0	0	0	38	13.45	45	4000	0				Prevozi cesta			0	0			0	0	0	0	0				1			0
46	Št. gnojenj z min. gnoj.	1																0	0	0	39	13.46	46	4000	0				Prevozi cesta			0	0			0	0	0	0	0				1			0
47	- M osn. gnoj.	1	1						DAVEK SUBVENCIJE	SUBVENCIJE								subvencije			40	13.47	47	4000	0				modul org.	0	0	0	0	0	0	0	0	0	0	0	0	0		1	0		0	0	1
48	- M dognoj.	0	0						dav. sub. (ne = 0)	šifra	/ha(gl)	/kg prid	delež vred.	/kg r.mat	ime mat	skupina	elektrika	vred/enoto	Q enot	vr./ha(gl)	41	13.48	48	4000	0					0	0	0	0	0	0	0	0	0	0	0	0	0		1	0		0
49	izkor. org.		1						0	vractros				6.34277	domače strojne storitve		0	0.271369	39.4574	10.7075	42	13.49	49	4000	0				modul min.	0	0	0	0	0	0	0	0	0	0	0	0	0		1	0		0		3
50	N max. živ. nitratna	170	zakonska omejitev ali dobra KP						0	regnjive	0							0	0	0	43	13.5	50	4000	0					0	0	0	0	0	0	0	0	0	0	0	0	0		1	0		0		3
51	Max. obrok N	70	omejitev dobra KP						1	PPnjive	0.8							162.161	0.8	129.728	44	13.51	51	4000	0				MK organska gnoj.	0	0	0	0	0	0	0	0	0	0	0	0	0		1	0		0	0	1
52	Min. obrok N	20	omejitev dobra KP						0	ZK	0.8							0.563	0.8	73.0371	45	13.52	52	4000	0					0	0	0	0	0	0	0	0	0	0	0	0	0		1	0		0
53	Min. kg NPK/ trošenje	75							0									0	0	0	46	13.53	53	4000	0					0	0	0	0	0	0	0	0	0	0	0	0	0		1	0		0	0	1
54	min. delež N pri osn. gnoj. (ORG.+MIN)	0.3	dobra KP	odkup km	5				0									0	0	0	47	13.54	54	4000	0					0	0	0	0	0	0	0	0	0	0	0	0	0		1	0		0
55	delež N iz org. gnojil pri osn. gnoj.	0																			48	13.55	55	4000	0					0	0	0	0	0	0	0	0	0	0	0	0	0		1	0		0	0	1
56	kg N pri osn. gnoj., če ni org.	30																			49	13.56	56	4000	0					0	0	0	0	0	0	0	0	0	0	0	0	0		1	0		0
																					50	13.57	57	4000	0				MK min. gnoj.	0	0	0	0	0	0	0	0	0	0	0	0	5		1	0		0
																					51	13.58	58	4000	0						0	0	0	0	0	0	0	0	0	0	0	0		1	0		0	min. gnoj. osn. gnoj.	3
			ha		1=da																52	13.59	59	4000	0						0	0	0	0	0	0	0	0	0	0	0	0		1	0		0	0
	0	pridelek	velikost	seme/sadike	str. prid. vredn. q		cena hranil	gnoj. funkcija	max. obrok N	št. FFS	dod. št. FFS	št. herbicid	dod. št. herbicidov			Čas setve (1=glavni)	odkup km	št. FFS	0	0	53	13.6	60	4000	0						0	0	0	0	0	0	0	0	0	0	0	0		1	0		0	0
	Variacije	2	3	4	5	6	7	8	9	10	11	12	13	14	15	16	17	št. herbicid	0	0	54	3.61	3	3140.5	mineralna gnojila					0	0	0	0	0	0	0	0	0	0	0	0	0		1	0		0	KAN	3
	0	1500	0.5	1	0		0	0	70	0	0	0	0			1	5				55	4.62	4	3141	N					0	0	0	0	0	0	0	0	0	0	0	0	0		1	0		0	0	3
	1	500	0.5	1	0		0	0	70	0	0	0	0			1	5	seme/sadike	1		56	5.63	5	3142	P					0	0	0	0	0	0	0	0	0	0	0	0	0		1	0		0	0	3
	2	750	0.5	1	0		0	0	70	0	0	0	0			1	5	gnoj. funkcija	0		57	6.64	6	3143	K					0	0	0	0	0	0	0	0	0	0	0	0	0		1	0		0	0	3
	3	800	0.5	1	0		0	0	70	0	0	0	0			1	5	str. prid. vredn. q	0		58	1.65	1	3000	KUPLJEN MATERIAL																							mineralna gnojila	3
	4	1050	0.5	1	0		0	0	70	0	0	0	0			1	5				59	8.66	8	3200	KUPLJENE STORITVE																							N	3
	5	1300	0.5	1	0		0	0	70	0	0	0	0			1	5	cena hranil	0	cena SURS	60	7.67	7	3150	sredstva za varstvo rastlin																							P	3
																																																K	3
												kriterij	cena hranil	(0=taksacijsko SURS, 1=taksacijsko KIS, 2=čista hranila)
													0	1	2	3
													1	2	3	4
													cena SURS	cena KIS	cena N-P-K
													N	NQizr	n2
													P	PQizr	p2
													K	KQizr	k2
													KON	KONQizr	KON2
													NPK	NPKQ	NPK
													KAN	KANQ	KAN
													gnojevka	gnojevkaQizr				gnojevka1
													hl gnoj	hl gnojQizr				hl gnoj N
													ggnoj	ggnojQizr				hl gnoj T
													UREA	UREAQ	UREA			gnojnica
													FAZE GNOJENJE				DRUGE FAZE
													Naklad. hl. gnoja	Tros. min.
													Troš. hl. gnoja	Dognojevanje
													Mešanje gnojevke	Fertiirigacija
													Trošenje gnojevke	Okop. dogn.
													trošenje hl.gnoja	Okop.koruze,dogn.
													Ttrošenje hl.gnoja	Tros.min.roč.
														trošenje NPK
														Ttrošenje NPK
													DRUGE ŠIFRE
													maxtrosnjive
													maxtrostrajninasadi
													maxtrosgozd
																																		Izračun gnojenje
																																														VARSTVO		število tretiranj	dodatno
																																					15/15\15									Varstvo pred pleveli
																																					7/20\30				količina OG	po obračunu	po obračunu	po obračunu	cena SURS	151
																																					7/20\30	0/10\30	0/26\0	27/0\0	N, P, K	NPK	0.10.30	0.26.0 in/ali 27.0.0	0	151
																																				N	0.07	0	0	0.27	30	28.5038	28.5038	0	1.16644	151
																																				P	0.2	0.1	0.26	0	31.7145	27.4397	27.4397	0	0.958024	151
																	MODUL GNOJENJE																			K	0.3	0.3	0	0	6.41223	0	0	0	0.723781	Varstvo pred boleznimi in škodljivci
																		PAZI ENOTE																		KON									0.16704	152
																		Org. gnojila	min. gnoj. osn. gnoj.	min.gnoj. dog.																min. gnoj. osn. gnoj.									0.468214	153
																		0																		vrednost gnojil (izračunana)	0.657429	0.479976	0.416126	0.481978	108.851					152
																	količina	0	0	0																	428.571	158.573	21.3741	633.795	3
																	povp. cena	0	0	0																količina gnojil - Q	21.3741	0	105.537	105.57	232.481	delež	kg
																																					SUM q N OG	SUM q N OG (samo min. gnoj.)				N, osnovno gnojenje org.	kg N osn. gnoj., če samo mineralno
																																					0	30				0	30
																	ŠIFRA		vrednost															šifra	N	P	K	ime faze	N	P	K	Q	Q nitratna	mesec
																	0	0	0															izkoristek	1	1	1	NORMATIV	38.1267	31.7145	6.41223
																	0	0	0															izkoristek	1	1	1	ORG. GNOJ. SKUPAJ	0	0	0				F redčenja
																	0	0	0															0	0	0	0	Org. gnoj. osnovno	0	0	0	0	0	5	1
																	0	0	0															0	0	0	0	Org. gnoj. dognojevanje	0	0	0	0	0		1
																	0	0	0															0	0	0	0	Org. gnoj. dognojevanje	0	0	0	0	0		1
																	0	0	0															šifra				DOGNOJEVANJE NPK				Q
																	0	0	0																0	0	0	Tros. min.	0	0	0		0
																	0	0	0																0	0	0	Tros. min.	0	0	0		0
																	0	0	0																			Tros. min.	0	0	0		0
																	0	0	0																max. obrok N		št. dog.	Tros. min.	30	31.7145	6.41223		232.481	5
																	0	0	0															šifra	70		0	DOGNOJEVANJE N	8.12675
																	0	0	0															KAN	0.27			Tros. min.	0.27	KAN		1	30.0991
																	0	0	0															KAN	0.27			0	0	0		0	0
																	0	0	0															KAN	0.27			0	0	0		0	0
																																			0			0	0	0		0	0
																																						izračun/ normativ	1	1	1	1				Varstvo drugo
																																					1	Enaka domača org. gnojila, količina izračunana, določena količina						količina	F pokritja	154
																																						Max. org. osnovno	0	0	0		0
																																						Max. org. SUM	0			0	0	0	1
																																					2	Različna domača org.gnojila, določena količina
																																						Organsko osnovno						0
																																						Organsko dognojevanje						0
																																					3	Določeno domače org. gnojilo, določena količina
																																												0
		0	1	2	3	4	5	6	7	8	9	10
	KALKULATIVNE SKUPINE
		skup
1	ZA LASTNO REPRODUKCIJO				0
2	ENERG IN VODA
3	gorivo in maz	111	3	3111	0
4	elektrika	112	3	3112	0
5	druga energ	113	3	3113	0
6	voda	114	3	3114	0
7	SEME, SADIKE	120	3	3120	157.66
8	ORGANSKA GNOJILA				0
9	hl gnoj	131	1	1131	0
10	gnojevka	132	1	1132	0
11	MINERALNA GNOJILA	140		3140.5	122.982
12	ZAŠČTNA SREDSTVA				0
13	herbicidi	151	3	3151	0
14	fungicidi	152	3	3152	0
15	insekticidi	153	3	3153	0
16	ŽIVINA	160		160	0
17	domača	160	1	1160	0
18	kupljena	160	3	3160	0
19	KRMA IN NASTILJ				0
20	domača				0
21	kupljena				0
22	voluminozna	171			0
23	domača	171	1	1171	0
24	kupljena	171	3	3171	0
25	mocna in min	172			0
26	domača	172	1	1172	0
27	kupljena	172	3	3172	0
28	stelja	173			0
29	domača	173	1	1173	0
30	kupljena	173	3	3173	0
31	DRUG MATERIAL				0
32	zdrav in razk	181	3	3181	0
33	drug material	182	3	3182	0
34	drug mat (izpis Q)	183	3	3183	0
35	KUPLJENE STORITVE				0
36	vet stor	210	3	3210	0
37	druge stor	220	3	3220	61.2036
38	strojne stor	230	3	3230	181.184
39	delo	240	3	3240	0
40	zavarovanje	250	3
41	zav prid				0
42	zav zgradb				0
43	AMORTIZACIJA
44	zgradb in opr	310		310	0
45	strojev	320		320	0
46	nasadov	330		330	0
47	živine	340		340	0
48	DOMAČE STORITVE
49	domače strojne storitve				176.633
50	domače delo (neto)				45.3304
51	OBVEZNOSTI IN POSREDNI STR.
52	davek				28.3863
53	Pokojninsko zavarov obvezno				7.40991
54	Zdravstveno zavarov obvezno				3.38944
55	Pokojninsko zavarov dodatno				5.54631
56	Zdravstveno zavarov dodatno				2.53699
57	Regresi (pravice iz dela)				16.3663
58	posredni stroški				13.3763
59	Stroški kapitala				18.7463
60	STROŠKI SKUPAJ				840.751	0
61	-VREDNOST STRAN. PRIDELKOV				0
62	STROŠKI GLAVNEGA PRIDELKA				840.751	0
63	PRORAČUNSKI DODATKI
64	Neposredno na nosilcu				213.473
65	Preneseno iz drugih stroškovnih nosilcev				0
66	STROŠKI ZMANJŠANI ZA SUBVENCIJE				627.278	0
[truncated: 20 more columns]
