# Supplementary material for: Price volatility and GHG emissions analysis on smaller cattle herds typical for the pre-Alpine region, the example of Slovenia
Source: PLoS One. 2024 Nov 22;19(11):e0310713. doi: 10.1371/journal.pone.0310713 (PMC11584099; doi:10.1371/journal.pone.0310713)
Supplement: S1 File — (ZIP) [file pone.0310713.s001.zip › bulls for fattening150.xlsm]

## Sheet: mpg150
1							kakovost	min.	max.	min.	max.		sum ur (preneseno)		1379.59			Lastna cena		2.39746	2.07667			Prod cena	2.33713
2	Mesec obračuna	122-622	276							80	200
3	VNOS																	Osnovni izračuni ali poizvedbe			POMOŽNO ANALITIČNA									TEHNOLOŠKA KARTA
4	Ime kalkulacije	mpg150		kat kult					Način	kakovost gl. pridelka				TEHNOLOŠKA IZHODIŠČA
5	šifre	ime	zbir	cenik	pridelek				obračuna	razred	delež cene	delež pridelka		zač.teža		240																						2.61339	3.48134
6	Glavni pridelek	pitana goved	mpg150	mpg	650				da=1/ne=0	I	100	100		kon.teža		650																			FAZE	AGREG	PRIKLJ	STR	ŽD	str1	fdane (1=da,0=ne <0<1 fakt prid)	mesec	str prid
7	Str1				0				1	II	0	0		prirast/d		1.1						rank0	rank	tipskup					imena		prod,st.p F8prodaja(da=1),F9str prid po str (da=1)		mesec		1	2	3	6	7		fprid	(zac)	delo		mat		1	ime mat	TIP
8	str2								0	III	0	0		povpr.teža v pitanju		445					1	14.08	14	4000	0													0	0		1	1	0		0	0	0	tele120_ML	1
9	str3		pitana_goved150											teža ob izločitvi				Izračun plemenske vrednosti			2	6.09	6	3160	tele120													0	0		1	1	0		0	0	0	tele120	3
10	str4													teža ob prevedbi					cena	F	3	14.1	15	4000	0										priprava			0	0.443014		1	7.12702	0		0	0.443014	priprava
11	Str. prid. živ. gnoj.	hl gnoj		hl gnoj	11983.2			0	Qizr					del dom tel		0		nabavna	0		4	14.11	16	4000	0										krmljenje (ročno)			0	0		1	7.12702	0		0	0	krmljenje (ročno)
12																		prodajna	0		5	14.12	17	4000	0										druga dela			0	0.424941		1	7.12702	0		0	0.424941	druga dela
13	DODATNI VNOSI - POSEBNOSTI POSAMEZNIH PRIDELKOV																				6	7.13	7	3172	minvit													0	0		1	7.12702	0		0	0	0	minvit	3
14	vel.črede													tip kmetije(1trav,2trnjiv,3njiv		2					7	11.14	11	3182	drmatmpg											99		0	0		1	7.12702	0		0	0	0	drmatmpg	3
15		zimsko	letno	skupaj										vel sum		1					8	13.15	13	3210	zdrmpg													0	0		1	7.12702	0		0	0	0	zdrmpg	3
16	st živali			150										SPLOŠNE PREDPOSTAVKE							9	5.16	5	3114	voda													0	0		1	7.12702	0		0	0	0	voda	3
17	dni	0	372.727	372.727										zac proiz. procesa		1		trajanje pr proc dni	372.727		10	14.17	18	4000	0										Krmilno mešalna prik.	tr50	krmilnomešprik	2.45379	0		1	7.12702	0		0	2.45379	Krmilno mešalna prik.
18	tip krmljenja (krmilni voz=1,okrogle sil bale=2,ročno=3)			1										konec proiz. procesa		13.254					11	14.18	19	4000	0										Čiščenje - strojno	tr50	nakhlg400	0.1596	0		1	7.12702	0		0	0.1596	Čiščenje - strojno
19	Tip hleva													zaloga		0.5					12	10.19	10	3173	slama													0	0		1	7.12702	0		0	0	0	slama	3
20	let krmlj.													st real		0.979268					13	14.2	20	4000	0													0	0		1	7.12702	0		0	0	0
21																					14	14.21	21	4000	0													0	0		1	7.12702	0		0	0	0
22	POGOJ za izbor krmnega obroka (ročni=1/MP=0)				1																15	14.22	22	4000	0													0	0		1	7.12702	0		0	0	0
23														Način vrednotenja materiala za lastno reprodukcijo (1=po prodajni ceni,0=po lastni ceni)		1					16	14.23	23	4000	0													0	0		1	7.12702	0		0	0	0
24														davek (1=KD; 2=dej; 3=norm)		0					17	14.24	24	4000	0													0	0		1	7.12702	0		0	0	0
25	Vsebnost izkoristljivih hranil v org. gnoj.													obračun davka na sub (1=dejanske;0=pavšal)		0		osnova za odmero davka od subvencij	0		18	14.25	25	4000	0													0	0		1		0		0	0	0
26	šifra	dušik	fosfor	kalij																	19	14.26	26	4000	0													0	0		1		0		0	0	0
27	hl gnoj	0.0024	0.0025	0.006																	20	14.27	27	4000	0													0	0		1		0		0	0	0
28														obres.OS (% kred)		0					21	14.28	28	4000	0													0	0		1		0		0	0	0
29														obres.ObS(% kred)		0					22	14.29	29	4000	0													0	0		1		0		0	0	0
30														posl pres(da=1)		1					23	14.3	30	4000	0													0	0		1		0		0	0	0
31														ZAVAROVANJE			da=1	zavarovanje		brez sofin	24	14.31	31	4000	0													0	0		1		0		0	0	0
32														Prid ime		zavmpg	1	prid	20.3116	45.1368	25	14.32	32	4000	0													0	0		1		0		0	0	KRMA ZA PITANCE
33					2586.99									stopnja		4.25	1	Osnovna čreda	0	0	26	1.33	1	1171	pasa2													0	0		1		0		0	0	0	pasa2	1
34														osn čreda ime				zavz	0.55	24.8252	27	1.34	2	1171	tsil2													0	0		1		0		0	0	0	tsil2	1
35														stopnja		0		zavmpgMAX	0	0	28	14.35	33	4000	0													0	0		1		0		0	0	0	seno2
36	TGP = a X PTM-c													zav zgrad.		0.199	1	zgradbe	3.74733		29	1.36	3	1171	silkor													0	0		1		0		0	0	0	silkor	1
37	a = d X Mkon + f											OSNOVNA SREDSTVA						osnovna sredstva			30	14.37	34	4000	0													0	0		1		0		0	0	0	tsilN2
38	c = g X Mkon + h											SKUPINA	NAZIV	Q/ha(gl)	Q/tono	Q/dan		Kol	Nab vred	Zgradbe nab vr	31	14.38	35	4000	0													0	0		1		0		0	0	0	senoN2
39		hl gnoj	hl gnoj	hl gnoj	hl gnoj							310	boksmpggn			0.00273114		1.01797	1569.65	1569.65	32	7.39	8	3172	koruzaN													0	0		1		0		0	0	0	koruzaN	3
40		TGP prebavila	TGP prebavila	TGP drugo	TGP drugo							310	oprmpgboks			0.00273114		1.01797	313.434	313.434	33	7.4	9	3172	sojtrop													0	0		1		0		0	0	0	sojtrop	3
41	Mzač	240	280	240	280													0	0	0	34	14.41	36	4000	0													0	0		1		0		0	0	0	tlpit1
42		1718.29	1582.28	868.698	843.362													0	0	0	35	14.42	37	4000	0													0	0		1		0		0	0	0
43	Parametri funkcije																	0	0	0	36	14.43	38	4000	0
44	d	5.4893	5.69146	2.89215	3.24306																37	14.44	39	4000	0
45	f	-1701.05	-1983.75	-904.277	-1139.11																38	14.45	40	4000	0
46	g	-0.00025	-0.000246	-0.000243	-0.000248													0	0		39	14.46	41	4000	0
47	h	-0.70838	-0.689425	-1.05993	-1.29455				DAVEK SUBVENCIJE	SUBVENCIJE								subvencije			40	4.47	4	3000	KUPLJEN MATERIAL
48									obdav subv (0=ne)	šifra	/ha(gl)	/kg prid	del vred	/kg r.mat	ime mat	skupina		vred/enoto	Q enot	vr./ha(gl)	41	12.48	12	3200	KUPLJENE STORITVE																							0	0
49									1	PPmpg150	1	0	0	6				105.183	1	105.183
50									1	ZK	1	0	0	0				59.2183	1	59.2183
51									1	PVPgoved	0.75	0	0	0				45.75	0.75	34.3125
52										prembiki	0	0	0	0				136.5	0	0
53										zgodbiki	0	0	0	0				62.69	0	0
54										zgodklavna	0	0	0	0				31.35	0	0
55
56								kontrola prostora	2.45	3	4	5	6		4.45286	m2 površine na pitanca
57
58									1 m2/100 kg žive mase (vir: Planungshilfen für den Rinder-Stallbau, str 5 LAZ BW)
59
60
61
62
63
64
65
66
67
68
69
70
																																						zimski	letni
																																				št dni v obdobju		0	372.727
																																				povprečna masa (kg)
																																			KRMNI OBROK ZA KRAVE MOLZNICE (v kg/dan/glavo)				O	B	D	O	B	J	E
																																			KRMILO	TIP	KALK SKUP
																																			pasa2	1	171	0	11.2326
																																			tsil2	1	171	0	4.57342
																																			seno2			0	0
																																			silkor	1	171	0	6.75938
																																			tsilN2			0	0
																																			senoN2			0	0
																																			koruzaN	3	172	0	1.93365
																																			sojtrop	3	172	0	0.431183
																																			tlpit1			0	0
																																						0	0
																																						0	0
																																						0	0
																																						0	0
																																						0	0
																																						0	0
	ZBIRNI DEL REZULTATOV JE V VRSTICI 500!!! NE GA PREMIKAT ALI BRISAT, KER MAKROJI OD TAM "ČRPAJO" REZULTATE!!!!																				IME KRMILO/koda	IME za izpis stroška	TIP	KALK SKUP		KRMNI OBROK ZA KRAVE MOLZNICE													1	2	3	4	5	6	7
																					1	2	3	4		1	2	3	4	5	6	7	8	9	10	11	12
																					IME KRMILO/koda	KRMILO
																					koruza/ koruza	koruza	1	171				SOLUTION FOUND - LP	Prodajna/ lastna cena (€/kg)	NEL	ME	PB	PSB	SS	SVI min	SVI max
																					/ koruzaN	koruzaN	3	171					LHS
																					sonctrop/ sonctrop	sonctrop	3	172				TC		<	<	<	<	<	>	<
																					soncpog/ sončnične pogače	sončnične pogače	3	172					RHS
																					reppog/ repične pogače	repične pogače	3	172
																					reptrop/ reptrop	reptrop	3	172				Q	Pc/LC
																					/ sojine luščine	sojine luščine	3	172
																					sojtrop / sojtrop	sojtrop	3	172		0
																					sojtrop 44/ sojtrop	sojtrop	3	172		0
																					silkor/ silkor	silkor	1	171		0
																					tsil/ tsil	tsil	1	171		0
																					tsilN/ tsilN	tsiln	1	171		0
																					lucerna/ lucerna	lucerna	1	171		0
																					detelje/ detelje	detelje	1	171		0
																					seno/ seno	seno	1	171		0
																					senoN/ senoN	senon	1	171		0
																					/ K18	K18	3	172		0
																					/ K19	K19	3	172		0
																					/ K pašni	K pašni	3	172		0
																					/ K19 brik	K19 brik	3	172		0
																					/ K22 brik	K22 brik	3	172		0
																					/ K TOP brik 40	K TOP brik 40	3	172		0
																					/ Energijsko krmilo	Energijsko krmilo	3	172		0
																					/ Beljakovinsko krmilo	Beljakovinsko krmilo	3	172		0
																					/ K protiketozni	K protiketozni	3	172		0
																					/ tlpit1	tlpit1	3	172		0
																					/ tlpit2	tlpit2	3	172		0
																					/ tlstarter	tlstarter	3	172		0
																					/ Superkoncentrati za govedo	Superkoncentrati za govedo	3	172		0
																					/ BIK PIT 45 SUPER	BIK PIT 45 SUPER	3	172		0
																					/ K 34 SUPER	K 34 SUPER	3	172		0
																					/ minvit	minvit	3	172		0
																					/ rumisal3	rumisal3	3	172		0
																					jecmen/ ječmen	jecmen	3	172		0
																										0
																										0
																										0
																										0
																										0
																										0
																										0
																										0
																										0
																										0
																										0
																										0
																										0
																										0
																										0
																										0
																										0
																										0
																										0
																										0
																										0
																										0
																										0
																										0
																										0
																										0
																										0
																										0
																										0
																										0
																										0
																										0
																										0
																										0
																										0
																										0
																										0
																										0
																										0
																										0
																										0
																										0
																										0
																										0
																										0
																										0
																										0
																										0
																										0
																										0
																										0
																										0
																										0
																										0
		0	1	2	3	4	5	6	7	8	9	10
	KALKULATIVNE SKUPINE
		skup
1	ZA LASTNO REPRODUKCIJO				0
2	ENERG IN VODA
3	gorivo in maz	111	3	3111	0
4	elektrika	112	3	3112	0
5	druga energ	113	3	3113	0
6	voda	114	3	3114	22.7912
7	SEME, SADIKE	120	3	3120	0
8	ORGANSKA GNOJILA				0
9	hl gnoj	131	1	1131	0
10	gnojevka	132	1	1132	0
11	MINERALNA GNOJILA	140		3140.5	0
12	ZAŠČTNA SREDSTVA				0
13	herbicidi	151	3	3151	0
14	fungicidi	152	3	3152	0
15	insekticidi	153	3	3153	0
16	ŽIVINA	160		160	0
17	domača	160	1	1160	0
18	kupljena	160	3	3160	705.966
19	KRMA IN NASTILJ				0
20	domača
21	kupljena
22	voluminozna	171			0
23	domača	171	1	1171	220.072
24	kupljena	171	3	3171	0
25	mocna in min	172			0
26	domača	172	1	1172	0
27	kupljena	172	3	3172	386.241
28	stelja	173			0
29	domača	173	1	1173	0
30	kupljena	173	3	3173	48.4545
31	DRUG MATERIAL				0
32	zdrav in razk	181	3	3181	0
33	drug material	182	3	3182	4.39592
34	drug mat (izpis Q)	183	3	3183	0
35	KUPLJENE STORITVE				0
36	vet stor	210	3	3210	17.5733
37	druge stor	220	3	3220	0
38	strojne stor	230	3	3230	0
39	delo	240	3	3240	0
40	zavarovanje	250	3
41	zav prid				20.3116
42	zav zgradb				3.74733
43	AMORTIZACIJA
44	zgradb in opr	310		310	54.9128
45	strojev	320		320	0
46	nasadov	330		330	0
47	živine	340		340	0
48	DOMAČE STORITVE
49	domače strojne storitve				141.176
50	domače delo (neto)				25.6522
51	OBVEZNOSTI IN POSREDNI STR.
52	davek				0
53	Pokojninsko zavarov obvezno				4.42713
54	Zdravstveno zavarov obvezno				2.02506
55	Pokojninsko zavarov dodatno				3.01954
56	Zdravstveno zavarov dodatno				1.3812
57	Regresi (pravice iz dela)				9.54207
58	posredni stroški				23.9306
59	Stroški kapitala				70.8372
60	STROŠKI SKUPAJ				1766.46	0
61	-VREDNOST STRAN. PRIDELKOV				208.108
62	STROŠKI GLAVNEGA PRIDELKA				1558.35	0
63	PRORAČUNSKI DODATKI
64	Neposredno na nosilcu				198.714
65	Preneseno iz drugih stroškovnih nosilcev				9.79858
66	STROŠKI ZMANJŠANI ZA SUBVENCIJE				1349.84	0
[truncated: 83 more columns]
