# Supplementary material for: Price volatility and GHG emissions analysis on smaller cattle herds typical for the pre-Alpine region, the example of Slovenia
Source: PLoS One. 2024 Nov 22;19(11):e0310713. doi: 10.1371/journal.pone.0310713 (PMC11584099; doi:10.1371/journal.pone.0310713)
Supplement: S1 File — (ZIP) [file pone.0310713.s001.zip › bulls for fattenning1.xlsm]

## Sheet: mpg
1							kakovost	min.	max.	min.	max.		sum ur (preneseno)		1001.49			Lastna cena		2.77983	2.41302			Prod cena	2.33713
2	Mesec obračuna	122-622	276
3	VNOS																	Osnovni izračuni ali poizvedbe			POMOŽNO ANALITIČNA									TEHNOLOŠKA KARTA
4	Ime kalkulacije	mpg		kat kult					Način	kakovost gl. pridelka				TEHNOLOŠKA IZHODIŠČA
5	šifre	ime	zbir	cenik	pridelek				obračuna	razred	delež cene	delež pridelka		zač.teža		120																						0	23.68
6	Glavni pridelek	pitana goved	mpg	mpg	600				da=1/ne=0	I	100	100		kon.teža		600																			FAZE	AGREG	PRIKLJ	STR	ŽD	str1	fdane (1=da,0=ne <0<1 fakt prid)	mesec	str prid
7	Str1				0				1	II	0	0		prirast/d		0.9						rank0	rank	tipskup					imena		prod,st.p F8prodaja(da=1),F9str prid po str (da=1)		mesec		1	2	3	6	7		fprid	(zac)	delo		mat		1	ime mat	TIP
8	str2								0	III	0	0		povpr.teža v pitanju		360					1	1.08	1	1160	tele120_ML													0	0		1	1	0		0	0	0	tele120_ML	1
9	str3		pitana_goved											teža ob izločitvi				Izračun plemenske vrednosti			2	6.09	6	3160	tele120													0	0		1	1	0		0	0	0	tele120	3
10	str4													teža ob prevedbi					cena	F	3	14.1	14	4000	0										priprava			0	2.04073		1	9.76712	0		0	2.04073	priprava
11	Str. prid. živ. gnoj.	gnojevka		gnojevka	13440			0	Qizr					del dom tel		0.5		nabavna	0		4	14.11	15	4000	0										krmljenje (ročno)			0	18.8812		1	9.76712	0		0	18.8812	krmljenje (ročno)
12																		prodajna	0		5	14.12	16	4000	0										druga dela			0	2.75803		1	9.76712	0		0	2.75803	druga dela
13	DODATNI VNOSI - POSEBNOSTI POSAMEZNIH PRIDELKOV																				6	7.13	7	3172	minvit													0	0		1	9.76712	0		0	0	0	minvit	3
14	vel.črede													tip kmetije(1trav,2trnjiv,3njiv		2					7	11.14	11	3182	drmatmpg											99		0	0		1	9.76712	0		0	0	0	drmatmpg	3
15		zimsko	letno	skupaj	na kmetijo									vel sum		1					8	13.15	13	3210	zdrmpg													0	0		1	9.76712	0		0	0	0	zdrmpg	3
16	st živali			29	686.72	23.68								SPLOŠNE PREDPOSTAVKE							9	5.16	5	3114	voda													0	0		1	9.76712	0		0	0	0	voda	3
17	dni	0	533.333	533.333										zac proiz. procesa		1		trajanje pr proc dni	533.333		10	14.17	17	4000	0													0	0		1	9.76712	0		0	0	0
18	tip reje													konec proiz. procesa		18.5342					11	14.18	18	4000	0													0	0		1	9.76712	0		0	0	0
19	Tip hleva													zaloga		0.5					12	14.19	19	4000	0													0	0		1	9.76712	0		0	0	0	slama	3
20	let krmlj.													st real		0.684375					13	14.2	20	4000	0													0	0		1	9.76712	0		0	0	0
21																					14	14.21	21	4000	0													0	0		1	9.76712	0		0	0	0
22	POGOJ za izbor krmnega obroka (0=BREZ KRME;1=ROČNI;2=MP)				1																15	14.22	22	4000	0													0	0		1	9.76712	0		0	0	0
23														Način vrednotenja materiala za lastno reprodukcijo (1=po prodajni ceni,0=po lastni ceni)		0					16	14.23	23	4000	0													0	0		1	9.76712	0		0	0	0
24														davek (1=KD; 2=dej; 3=norm)		1					17	14.24	24	4000	0													0	0		1	9.76712	0		0	0	0
25	Vsebnost izkoristljivih hranil v org. gnoj.													obračun davka na sub (0=ni obračunano;1=dejanske;2=pavšal)		1		osnova za odmero davka od subvencij	147.169		18	14.25	25	4000	0													0	0		1		0		0	0	0
26	šifra	dušik	fosfor	kalij																	19	14.26	26	4000	0													0	0		1		0		0	0	0
27	gnojevka	0.00325	0.00288333	0.00525																	20	14.27	27	4000	0													0	0		1		0		0	0	0
28														obres.OS (% kred)		0					21	14.28	28	4000	0													0	0		1		0		0	0	0
29														obres.ObS(% kred)		0					22	14.29	29	4000	0													0	0		1		0		0	0	0
30														posl pres(da=1)		1					23	14.3	30	4000	0													0	0		1		0		0	0	0
31														ZAVAROVANJE			da=1	zavarovanje		brez sofin	24	14.31	31	4000	0													0	0		1		0		0	0	0
32														Prid ime		zavmpg	1	prid	23.5122	52.2493	25	14.32	32	4000	0													0	0		1		0		0	0	0
33														stopnja		4.25	1	Osnovna čreda	0	0	26	14.33	33	4000	0													0	0		1		0		0	0	0	pasa2
34														osn čreda ime		zavkrave		zavz	0.55	28.7371	27	2.34	2	1171	tsil2													0	0		1		0		0	0	0	tsil2	1
35														stopnja		6.933		zavmpgMAX	0	0	28	14.35	34	4000	0													0	0		1		0		0	0	0	seno2
36														zav zgrad.		0.199	1	zgradbe	8.95208		29	2.36	3	1171	silkor													0	0		1		0		0	0	0	silkor	1
37												OSNOVNA SREDSTVA						osnovna sredstva			30	14.37	35	4000	0													0	0		1		0		0	0	0	tsilN2
38	TGP = a X PTM-c											SKUPINA	NAZIV	Q/ha(gl)	Q/tono	Q/dan			nab vred	Zgradbe nab vr	31	14.38	36	4000	0													0	0		1		0		0	0	0	senoN2
39	a = d X Mkon + f											310	boksmpg			0.0028151		1.50139	4498.54	4498.54	32	7.39	8	3172	koruzaN													0	0		1		0		0	0	0	koruzaN	3
40	c = g X Mkon + h	TGP prebavila	TGP prebavila	TGP drugo	TGP drugo							310	oprmpgboks			0		0	0	0	33	7.4	9	3172	sojtrop													0	0		1		0		0	0	0	sojtrop	3
41	Mzač	120	240	120	240													0	0	0	34	14.41	37	4000	0													0	0		1		0		0	0	0	tlpit1
42		2073.53	1744.2	692.163	587.143													0	0	0	35	14.42	38	4000	0													0	0		1		0		0	0	0
43	Parametri funkcije																	0	0	0	36	7.43	10	3172	sonctrop																							sonctrop	3
44	d	5.41544	5.46943	1.76987	1.78866																37	14.44	39	4000	0
45	f	-1355.01	-1688.26	-453.653	-556.588																38	14.45	40	4000	0
46	g	-0.000252	-0.000252	-0.000229	-0.000246													0	0		39	14.46	41	4000	0
47	h	-0.707074	-0.707074	-1.08887	-1.0671				DAVEK SUBVENCIJE	SUBVENCIJE								subvencije			40	14.47	42	4000	0
48									obdav subv (0=ne)	šifra	/ha(gl)	/kg prid	del vred	/kg r.mat	ime mat	skupina		vred/enoto	Q enot	vr./ha(gl)	41	14.48	43	4000	0																							0	0
49									1	PPmpg	1	0	0	6				112.857	1	112.857	42	14.49	44	4000	0
50									0	ZK	1	0	0	0				63.5384	1	63.5384	43	14.5	45	4000	0
51									1	PVPgoved	0.75	0	0	0				45.75	0.75	34.3125	44	14.51	46	4000	0
52									1	prembiki	0	0	0	0				136.5	0	0	45	14.52	47	4000	0
53									1	zgodbiki	0	0	0	0				62.69	0	0	46	4.53	4	3000	KUPLJEN MATERIAL
54									1	zgodklavna	0	0	0	0				31.35	0	0	47	12.54	12	3200	KUPLJENE STORITVE
55
56
57
58
59
60
61
62
63
64
65
66
67
68
69
70																		Rezervirano za osnovne rezultate
																																						zimski	letni
																																				št dni v obdobju		0	533.333
																																				povprečna masa (kg)
																																			KRMNI OBROK ZA KRAVE MOLZNICE (v kg/dan/glavo)				O	B	D	O	B	J	E
																																			KRMILO	TIP	KALK SKUP
																																			pasa2			0	0
																																			tsil2	1	171	0	8.2249
																																			seno2			0	0
																																			silkor	1	171	0	6.78741
																																			tsilN2			0	0
																																			senoN2			0	0
																																			koruzaN	3	172	0	1.96573
																																			sojtrop	3	172	0	0.367986
																																			tlpit1			0	0
																																						0	0
																																			sonctrop	3	172	0	0.0475926
																																						0	0
																																						0	0
																																						0	0
																																						0	0
	ZBIRNI DEL REZULTATOV JE V VRSTICI 500!!! NE GA PREMIKAT ALI BRISAT, KER MAKROJI OD TAM "ČRPAJO" REZULTATE!!!!																				IME KRMILO/koda	IME za izpis stroška	TIP	KALK SKUP		KRMNI OBROK ZA KRAVE MOLZNICE
																					1	2	3	4		1	2	3	4	5	6	7	8	9	10	11	12
																					IME KRMILO/koda	KRMILO
																					koruza/ koruza	koruza	1	171				SOLUTION FOUND - LP	Prodajna/ lastna cena (€/kg)	NEL	ME	PB	PSB	SS	SVI min	SVI max
																					/ koruzaN	koruzaN	3	171					LHS
																					sonctrop/ sonctrop	sonctrop	3	172				TC		<	<	<	<	<	>	<
																					soncpog/ sončnične pogače	sončnične pogače	3	172					RHS
																					reppog/ repične pogače	repične pogače	3	172
																					reptrop/ reptrop	reptrop	3	172				Q	Pc/LC
																					/ sojine luščine	sojine luščine	3	172
																					sojtrop / sojtrop	sojtrop	3	172		0
																					sojtrop 44/ sojtrop	sojtrop	3	172		0
																					silkor/ silkor	silkor	1	171		0
																					tsil/ tsil	tsil	1	171		0
																					tsilN/ tsilN	tsiln	1	171		0
																					lucerna/ lucerna	lucerna	1	171		0
																					detelje/ detelje	detelje	1	171		0
																					seno/ seno	seno	1	171		0
																					senoN/ senoN	senon	1	171		0
																					/ K18	K18	3	172		0
																					/ K19	K19	3	172		0
																					/ K pašni	K pašni	3	172		0
																					/ K19 brik	K19 brik	3	172		0
																					/ K22 brik	K22 brik	3	172		0
																					/ K TOP brik 40	K TOP brik 40	3	172		0
																					/ Energijsko krmilo	Energijsko krmilo	3	172		0
																					/ Beljakovinsko krmilo	Beljakovinsko krmilo	3	172		0
																					/ K protiketozni	K protiketozni	3	172		0
																					/ tlpit1	tlpit1	3	172		0
																					/ tlpit2	tlpit2	3	172		0
																					/ tlstarter	tlstarter	3	172		0
																					/ Superkoncentrati za govedo	Superkoncentrati za govedo	3	172		0
																					/ BIK PIT 45 SUPER	BIK PIT 45 SUPER	3	172		0
																					/ K 34 SUPER	K 34 SUPER	3	172		0
																					/ minvit	minvit	3	172		0
																					/ rumisal3	rumisal3	3	172		0
																					jecmen/ ječmen	jecmen	3	172		0
																										0
																										0
																										0
																										0
																										0
																										0
																										0
																										0
																										0
																										0
																										0
																										0
																										0
																										0
																										0
																										0
																										0
																										0
																										0
																										0
																										0
																										0
																										0
																										0
																										0
																										0
																										0
																										0
																										0
																										0
																										0
																										0
																										0
																										0
																										0
																										0
																										0
																										0
																										0
																										0
																										0
																										0
																										0
																										0
																										0
																										0
																										0
																										0
																										0
																										0
																										0
																										0
																										0
																										0
		0	1	2	3	4	5	6	7	8	9	10
	KALKULATIVNE SKUPINE
		skup
1	ZA LASTNO REPRODUKCIJO				0
2	ENERG IN VODA
3	gorivo in maz	111	3	3111	0
4	elektrika	112	3	3112	0
5	druga energ	113	3	3113	0
6	voda	114	3	3114	32.6118
7	SEME, SADIKE	120	3	3120	0
8	ORGANSKA GNOJILA				0
9	hl gnoj	131	1	1131	0
10	gnojevka	132	1	1132	0
11	MINERALNA GNOJILA	140		3140.5	0
12	ZAŠČTNA SREDSTVA				0
13	herbicidi	151	3	3151	0
14	fungicidi	152	3	3152	0
15	insekticidi	153	3	3153	0
16	ŽIVINA	160		160	0
17	domača	160	1	1160	183.021
18	kupljena	160	3	3160	176.492
19	KRMA IN NASTILJ				0
20	domača
21	kupljena
22	voluminozna	171			0
23	domača	171	1	1171	334.108
24	kupljena	171	3	3171	0
25	mocna in min	172			0
26	domača	172	1	1172	0
27	kupljena	172	3	3172	549.034
28	stelja	173			0
29	domača	173	1	1173	0
30	kupljena	173	3	3173	0
31	DRUG MATERIAL				0
32	zdrav in razk	181	3	3181	0
33	drug material	182	3	3182	6.2901
34	drug mat (izpis Q)	183	3	3183	0
35	KUPLJENE STORITVE				0
36	vet stor	210	3	3210	41.9092
37	druge stor	220	3	3220	0
38	strojne stor	230	3	3230	0
39	delo	240	3	3240	0
40	zavarovanje	250	3
41	zav prid				23.5122
42	zav zgradb				8.95208
43	AMORTIZACIJA
44	zgradb in opr	310		310	112.463
45	strojev	320		320	0
46	nasadov	330		330	0
47	živine	340		340	0
48	DOMAČE STORITVE
49	domače strojne storitve				0
50	domače delo (neto)				174.485
51	OBVEZNOSTI IN POSREDNI STR.
52	davek				-1.06818
53	Pokojninsko zavarov obvezno				30.1132
54	Zdravstveno zavarov obvezno				13.7744
55	Pokojninsko zavarov dodatno				20.5388
56	Zdravstveno zavarov dodatno				9.39485
57	Regresi (pravice iz dela)				64.9049
58	posredni stroški				28.467
59	Stroški kapitala				110.677
60	STROŠKI SKUPAJ				1919.68	0
61	-VREDNOST STRAN. PRIDELKOV				251.782
62	STROŠKI GLAVNEGA PRIDELKA				1667.9	0
63	PRORAČUNSKI DODATKI
64	Neposredno na nosilcu				210.708
65	Preneseno iz drugih stroškovnih nosilcev				9.38088
66	STROŠKI ZMANJŠANI ZA SUBVENCIJE				1447.81	0
[truncated: 84 more columns]
