# Supplementary material for: Price volatility and GHG emissions analysis on smaller cattle herds typical for the pre-Alpine region, the example of Slovenia
Source: PLoS One. 2024 Nov 22;19(11):e0310713. doi: 10.1371/journal.pone.0310713 (PMC11584099; doi:10.1371/journal.pone.0310713)
Supplement: S1 File — (ZIP) [file pone.0310713.s001.zip › corn for sillage.xlsx]

## Sheet: silkor
1					stroji	pridelek	kakovost	min.	max.	min.	max.			LC	0.0498294															vnos šifre	faza + int. (F1)				izbor glede na F1
2	Mesec obračuna	721-1221	258	Intenzivnost	1		ZD	30000	60000
3	VNOS																	Osnovni izračuni ali poizvedbe			POMOŽNO ANALITIČNA									TEHNOLOŠKA KARTA
4	ime kalkulacije	Koruzna silaža		katastrska kultura	njiva				nač. obrač. (da=1/ne=0)	kakovost gl. pridelka				PRID. RAZMERE				ref. površina (izbor)		delavnik
5	šifre	ime	zbir	cenik	pridelek	vzporedni prid. (%)	bruto prid (zr SS na dvorišču)	bruto prid na njivi (travinje v SS)		razred	delež cene	delež pridelka		velikost		1		št. prevozov med parc.	0	10																		33.455	34.5482								NAZIV	NAZIV	I
6	glavni pridelek	Koruzna silaža	silkor	silkor	50000		50000	58823.5	0	I	100	100		oddalj.		1		km prevozov med parc.	0	1.25											intenziv.		št. prev. Mat.+prid./fazo/ref. povr.		FAZE	AGREG	PRIKLJ	SD	RD	SD1/ha/fazo	št. faz	mesec		Q (spec. normativ)	str. prid.		FAZE	MATER	P
7	str1									II	0	0		nagib		1		km prevozov od dvorišča in nazaj	2			rank0	rank	tipskup						ročni vnos faze	vlookup Z				1	2	3	6	7			začetek		Q/ fazo	mat./delo		1	ime materiala	TIP
8	str2									III	0	0		skupna povr. kulture		1		skupaj km za en prevoz	2		1	13.08	13	4000	0							0	0	0		0	0	0	0	0	0			1			0
9	str3													odd. med parcelami		0.5		skupaj km za en prevoz/ha	2		2	13.09	14	4000	0					Oranje obračalni	Oranje obračalni1	2	0	2	Oranje obračalni1	tr55	plug2obr	3.72175	0	3.64175	1	4		1	0		Oranje obračalni1
10	str4																				3	13.1	15	4000	0					Brananje vrtavkasta	Brananje vrtavkasta1	2	0	2	Brananje vrtavkasta1	tr55	vrtbrana2,5	1.187	0	1.107	1	4		1	0		Brananje vrtavkasta1
11	organska gnojila																				4	13.11	16	4000	0					Predsetvenik	Predsetvenik1	0	0	2	Predsetvenik1	tr55	predset	0	0	0	0	4		1	0		Predsetvenik1
12	glavni pridelek	izgube (%)	SS sprav.	SS sklad.	NEL	ME	SB						prezimni posevek 1=da					NEL/ ha	ME/ ha	SS/ha	5	12.12	12	3230	korsejs					Setev koruze	Setev koruze1	0	0	2	Setev koruze1	tr55	korsej4P	0	0	0	0	4.8		1	0		Setev koruze1	korsejs	3
13	silkor	15	35	35	6.94	11.37	73						0					121450	198975	17500	6	3.13	3	3120	semkorSUPEL						0	0	0	0	0	0	0	0	0	0		4.8		1	0		0	semkorSUPEL	3
14																					7	13.14	17	4000	0						0	0	0	0	0	0	0	0	0	0				1	0		0
15								gnoj. funkcija													8	13.15	18	4000	0					Škropljenje	Škropljenje1	4	0	2	Škropljenje1	tr55	skrop400	1.38449	0	0.537245	2	3		1	0		Škropljenje1
16	1	N	P	K	faktor izkoristek hranil			kriterij						SPLOŠNE PREDPOSTAVKE							9	9.16	9	3151	varherb						0	0	0	0	0	0	0	0	0	0		3		1	0		0	varherb	3
17	58823.5	268.235	98.8235	264.706										zač. proiz. procesa		3.5		trajanje proizvodnega procesa dni	197.708		10	13.17	19	4000	0					Škropljenje	Škropljenje1	0	0	2	Škropljenje1	tr55	skrop400	0	0	0	0	5		1	0		Škropljenje1
18	gnojilna 1	0.00456	0.00168	0.0045	1.2	1.05	1	0						konec proiz. procesa		10					11	13.18	20	4000	0						0	0	0	0	0	0	0	0	0	0		5		1	0		0	varfunins	3
19														zaloga		4					12	13.19	21	4000	0						0	0	0	0	0	0	0	0	0	0				1	0		0	varfunins	3
20		0.0276	0.01155	0.026	1.2	1.05	1	1						st. real.		1					13	13.2	22	4000	0						0	0	0	0	0	0	0	0	0	0				1	0		0
21																					14	13.21	23	4000	0					Spravilo sil. kor.1v	Spravilo sil. kor.1v1	2	0	2	Spravilo sil. kor.1v1	tr55	silokomb1	4.48612	0	4.40612	1	10		1	0		Spravilo sil. kor.1v1
22	stara gnojilna	251.083	138.333	258.351				2													15	13.22	24	4000	0					Odvoz sil.kor.	Odvoz sil.kor.1	20	20	2	Odvoz sil.kor.1	tr55	trprik5	9.61223	0	8.81223	1			1	0		Odvoz sil.kor.1
23														vred. mat. za lastno reprodukcijo (1=PC,0=LC)		1					16	13.23	25	4000	0					Tlačenje silaže	Tlačenje silaže1	2	0	2	Tlačenje silaže1	tr55	0	8.814	0	8.814	1	10		1	0		Tlačenje silaže1
24	GNOJENJE MODUL (1=da; 0=ne)		0											davek (1=KD; 2=dej; 3=norm)		1					17	10.24	10	3183	folija						0	0	0	0	0	0	0	0	0	0				1	1		0	folija	3
25	Gnojenje z dom. org. gnoj. (1=da; 0=ne)		1	DODATNI VNOSI										obračun davka na sub (0=ni obračunano;1=dejanske;2=pavšal)		1		osnova za odmero davka od subvencij	162.161		18	13.25	26	4000	0						0	0	0	0	0	0	0	0	0	0				1	1		0
26														osnova prispevki							19	13.26	27	4000	0						0	0	0	0	0	0	0	0	0	0				1	1		0
27	Enaka domača org. gnojila, količina izračunana, določena količina	gnojevka	132	Seme	3.9	3.9	4.18							ddv							20	13.27	28	4000	0						0	0	0	0	0	0	0	0	0	0				1	1		0
28	količina	30000												obres.OS (% kred)		0					21	13.28	29	4000	0							0	0	0		0	0	0	0	0				1	0		0
29	F pokritja	1												obres.Ob S (% kred)		0					22	13.29	30	4000	0							0	0	0		0	0	0	0	0				1	0		0
30	Različna domača org.gnojila, določena količina		0											poslovni presežek (da = 1)		1					23	13.3	31	4000	0							0	0	0		0	0	0	0	0	0			1	0		0
31	količina													ZAVAROVANJE			da=1	zavarovanje	silkorZ		24	13.31	32	4000	0							0	0	0		0	0	0	0	0	0			1	0		0
32				Vlaga ob spravilu	30	35	30	27						zavkorsil		1.6785	1	pridelek	20.142		25	13.32	33	4000	0							0	0	0		0	0	0	0	0	0			1	0		0
33	Določeno domače org. gnojilo, določena količina		0											silkorZmax		1200	0				26	13.33	34	4000	0							0	0	0		0	0	0	0	0	0			1	0		0
34	količina																				27	13.34	35	4000	0							0	0	0		0	0	0	0	0	0			1	0		0
35																					28	13.35	36	4000	0							0	0	0		0	0	0	0	0	0			1	0		0
36	Trošenje gnojil (1=da)	1												zav zgrad.		0.199	1	zgradbe	11.119		29	13.36	37	4000	0							0	0	0		0	0	0	0	0	0			1	0		0
37	Izkoristek	organska										OSNOVNA SREDSTVA						osnovna sredstva			30	13.37	38	4000	0							0	0	0		0	0	0	0	0	0			1	0		0
38	hl gnoj	njiva	0.7									SKUPINA	NAZIV	Q/ha(gl)	Q/tono	Q/dan		Q	nab vred	zgradbe nab vred	31	13.38	39	4000	0							0	0	0		0	0	0	0	0	0			1	0		0
39	hl gnoj	travnik	0.5									310	korsilos	0	1.66667			83.3333	5587.42	5587.42	32	13.39	40	4000	0							0	0	0		0	0	0	0	0	0			1	0		0
40	gnojevka		0.75															0	0	0	33	13.4	41	4000	0							0	0	0		0	0	0	0	0	0			1	0		0
41	Omejitve pri gnojenju																	0	0	0	34	13.41	42	4000	0							0	0	0		0	0	0	0	0	0			1	0		0
42	Št. gnojenj z dom. org. gnoj.	1																0	0	0	35	13.42	43	4000	0							0	0	0		0	0	0	0	0	0			1	0		0
43	Max. količina gnojevke	30000																0	0	0	36	13.43	44	4000	0				Prevozi cesta	Prevoz odkup	Prevoz odkup1	0	0		Prevoz odkup1	tr70	trprik5	0	0	0	0	10.8		1	0		Prevoz odkup1
44	Redčenje dom. org. gnoj.	1																0	0	0	37	13.44	45	4000	0				Prevozi cesta			0	0			0	0	0	0	0				1			0
45	Modul																				38	13.45	46	4000	0				Prevozi cesta			0	0			0	0	0	0	0				1			0
46	Št. gnojenj z min. gnoj.	1																			39	13.46	47	4000	0				Prevozi cesta			0	0			0	0	0	0	0				1			0
47	- M osn. gnoj.	1	1						DAVEK SUBVENCIJE	SUBVENCIJE								subvencije			40	13.47	48	4000	0				modul org.	0	0	0	0	0	0	0	0	0	0	0	0	0		1	0		0	0	1
48	- M dognoj.	0	1						dav. sub. (ne = 0)	šifra	/ha(gl)	/kg prid	delež vred.	/kg r.mat	ime mat	skupina	elektrika	vred/enoto	Q enot	vr./ha(gl)	41	13.48	49	4000	0					0	0	0	0	0	0	0	0	0	0	0	0	0		1	0		0
49	izkor. org.		1						0	vractros				6.15924	domače strojne storitve		0	0.271369	206.057	54.2738	42	13.49	50	4000	0				modul min.	0	0	0	0	0	0	0	0	0	0	0	0	0		1	0		0		3
50	N max. živ. nitratna	170	zakonska omejitev ali dobra KP						0	regnjive	0							0	0	0	43	13.5	51	4000	0					0	0	0	0	0	0	0	0	0	0	0	0	0		1	0		0		3
51	Max. obrok N	100	omejitev dobra KP						1	PPnjive	1							162.161	1	162.161	44	1.51	1	1132	gnojevka				MK organska gnoj.	Mešanje gnojevke	Mešanje gnojevke	2	0	2	Mešanje gnojevke	tr50	mesgn	0.63	0	0	1	3.5		1	0		Mešanje gnojevke	gnojevka	1
52	Min. obrok N	20	omejitev dobra KP						0	ZK	1							0.563	1	91.2964	45	13.52	52	4000	0					Trošenje gnojevke	Trošenje gnojevke1	16	16	2	Trošenje gnojevke1	tr55	cist4200	1.5877	0	0.78	1	3.5		1	0		Trošenje gnojevke1
53	Min. kg NPK/ trošenje	75							1									0	0	0	46	13.53	53	4000	0					0	0	0	0	0	0	0	0	0	0	0	0	0		1	0		0	gnojevka	1
	min. delež N pri osn. gnoj. (ORG.+MIN)	0.3	dobra KP	odkup km	0				0									0	0	0	47	13.54	54	4000	0					0	0	0	0	0	0	0	0	0	0	0	0	0		1	0		0
	delež N iz org. gnojil pri osn. gnoj.	0.45																			48	13.55	55	4000	0					0	0	0	0	0	0	0	0	0	0	0	0	0		1	0		0	0	1
	kg N pri osn. gnoj., če ni org.	100																			49	13.56	56	4000	0					0	0	0	0	0	0	0	0	0	0	0	0	0		1	0		0
																					50	13.57	57	4000	0				MK min. gnoj.	Tros. min.	Tros. min.1	2	2	2	Tros. min.1	tr50	trosmin500	0.639899	0	0.418597	1	4.5		1	0		Tros. min.1
																					51	13.58	58	4000	0						0	0	0	0	0	0	0	0	0	0	0	0		1	0		0	min. gnoj. osn. gnoj.	3
			ha		1=da																52	13.59	59	4000	0						0	0	0	0	0	0	0	0	0	0	0	0		1	0		0	0
	0	pridelek	velikost	seme/sadike	str. prid. vredn. q		cena hranil	gnoj. funkcija	max. obrok N	št. FFS	dod. št. FFS	št. herbicid	dod. št. herbicidov				odkup km	št. FFS	0	0	53	13.6	60	4000	0						0	0	0	0	0	0	0	0	0	0	0	0		1	0		0	0
	Variacije	2	3	4	5	6	7	8	9	10	11	12	13	14	15	16	17	št. herbicid	1	1	54	4.61	4	3140.5	mineralna gnojila					Okopavanje koruze	Okopavanje koruze1	2	0	2	Okopavanje koruze1	tr55	kultiv4	1.39176	1.0932	1.0932	1	6.9		1	0		Okopavanje koruze1	KAN	3
	0	50000	1	1	0		0	0	100	0	0	1	1								55	5.62	5	3141	N					0	0	0	0	0	0	0	0	0	0	0	0	0		1	0		0	0	3
	1	40000	1	1	0		0	0	100	0	0	1	1					seme/sadike	1		56	6.63	6	3142	P					0	0	0	0	0	0	0	0	0	0	0	0	0		1	0		0	0	3
	2	45000	1	1	0		0	0	100	0	0	1	1					gnoj. funkcija	0		57	7.64	7	3143	K					0	0	0	0	0	0	0	0	0	0	0	0	0		1	0		0	0	3
	3	50000	1	1	0		0	0	100	0	0	1	1					str. prid. vredn. q	0		58	2.65	2	3000	KUPLJEN MATERIAL																							mineralna gnojila	3
	4	55000	1	1	0		0	0	100	0	0	1	1								59	11.66	11	3200	KUPLJENE STORITVE																							N	3
	5																	cena hranil	0	cena SURS	60	8.67	8	3150	sredstva za varstvo rastlin																							P	3
																																																K	3
												kriterij	cena hranil	(0=taksacijsko SURS, 1=taksacijsko KIS, 2=čista hranila)
													0	1	2	3
													1	2	3	4
													cena SURS	cena KIS	cena N-P-K
													N	NQizr	n2
													P	PQizr	p2
													K	KQizr	k2
													KON	KONQizr	KON2
													NPK	NPKQ	NPK
													KAN	KANQ	KAN
													gnojevka	gnojevkaQizr				gnojevka1
													hl gnoj	hl gnojQizr				hl gnoj N
													ggnoj	ggnojQizr				hl gnoj T
													UREA	UREAQ	UREA			gnojnica
													FAZE GNOJENJE				DRUGE FAZE
													Naklad. hl. gnoja	Tros. min.
													Troš. hl. gnoja	Dognojevanje
													Mešanje gnojevke	Fertiirigacija
													Trošenje gnojevke	Okop. dogn.
													trošenje hl.gnoja	Okop.koruze z dogn.	Okopavanje koruze
													Ttrošenje hl.gnoja	Tros.min.roč.
														trošenje NPK
														Ttrošenje NPK
													DRUGE ŠIFRE
													maxtrosnjive
													maxtrostrajninasadi
					šifra								maxtrosgozd
																																		Izračun gnojenje
	KRMILO / koda		Pc/LC	NEL	ME	PB	PSB	SS	SVImin	SVImax	Ca	P	Mg	Na
VRSTICA			€/kg	MJ/kg	MJ/kg	g/kg	g/kg	kg	kg SS	kg SS	g/kg	g/kg	g/kg	g/kg																																VARSTVO		število tretiranj	dodatno
162	silkor_ZD		0.0440758	2.62665	4.329	28.47	16.3703	0.39	0.07293	0.07293	0.819	0.78	0.507	0.039																							15/15\15									Varstvo pred pleveli
																																					7/20\30				količina OG	po obračunu	po obračunu	po obračunu	cena SURS	151	frontier	0
																																					15/15\15	0/10\30	0/26\0	27/0\0	N, P, K	NPK	0.10.30	0.26.0 in/ali 27.0.0	0	151	callisto	0
																																				N	0.15	0	0	0.27	23.2059	23.2059	23.2059	0	1.16644	151	extravon	1
																																				P	0.15	0.1	0.26	0	12.3235	12.3235	-23.4118	0	0.958024	151	lumax	1
																	MODUL GNOJENJE																			K	0.15	0.3	0	0	107.206	107.206	0	0	0.723781	Varstvo pred boleznimi in škodljivci
																		PAZI ENOTE																		KON									0.16704	152		0
																		Org. gnojila	min. gnoj. osn. gnoj.	min.gnoj. dog.																min. gnoj. osn. gnoj.									0.496739	153		0
																		0																		vrednost gnojil (izračunana)	0.594276	0.479976	0.416126	0.481978	175.476
																	količina	0	0	0																	154.706	82.1569	714.706	-234.118	3
																	povp. cena	0	0	0																količina gnojil - Q	0	357.353	-90.0452	85.9477	353.255	delež	kg
																																					SUM q N OG	SUM q N OG (samo min. gnoj.)				N, osnovno gnojenje org.	kg N osn. gnoj., če samo mineralno
																																					120.706	100				0.45	100
																	ŠIFRA		vrednost															šifra	N	P	K	ime faze	N	P	K	Q	Q nitratna	mesec
																	0	0	0															izkoristek	0.75	1	1	NORMATIV	268.235	98.8235	264.706
																	0	0	0															izkoristek	1	1	1	ORG. GNOJ. SKUPAJ	97.5	86.5	157.5				F redčenja
																	0	0	0															gnojevka	0.00325	0.00288333	0.00525	Org. gnoj. osnovno	97.5	86.5	157.5	30000	30000	3.5	1
																	0	0	0															gnojevka	0.00433333	0.00288333	0.00525	Org. gnoj. dognojevanje	0	0	0	0	0		1
																	0	0	0															0	0	0	0	Org. gnoj. dognojevanje	0	0	0	0	0		1
																	0	0	0															šifra				DOGNOJEVANJE NPK				Q
																	0	0	0																0	0	0	Tros. min.	0	0	0		0
																	0	0	0																0	0	0	Tros. min.	0	0	0		0
																	0	0	0																0	0	0	Tros. min.	0	0	0		0
																	0	0	0																max. obrok N		št. dog.	Tros. min.	23.2059	12.3235	107.206		353.255	4.5
																	0	0	0															šifra	100		1	DOGNOJEVANJE N	147.529
																	0	0	0															KAN	0.27			Okopavanje koruze	0.27	KAN		1	546.405	6.9
																	0	0	0															KAN	0.27			0	0	0		0	0	6.9
																	0	0	0															KAN	0.27			0	0	0		0	0
																																		KAN	0.27			0	0	0		0	0
																																						izračun/ normativ	1	1	1	1				Varstvo drugo
																																					1	Enaka domača org. gnojila, količina izračunana, določena količina						količina	F pokritja	154
																																						Max. org. osnovno	37140.3	34274.1	50420.2		34274.1
																																						Max. org. SUM	82533.9			34274.1	34274.1	30000	1
																																					2	Različna domača org.gnojila, določena količina
																																						Organsko osnovno						30000
																																						Organsko dognojevanje						0
																																					3	Določeno domače org. gnojilo, določena količina
																																												0
		0	1	2	3	4	5	6	7	8	9	10
	KALKULATIVNE SKUPINE
		skup
1	ZA LASTNO REPRODUKCIJO				0
2	ENERG IN VODA
3	gorivo in maz	111	3	3111	0
4	elektrika	112	3	3112	0
5	druga energ	113	3	3113	0
6	voda	114	3	3114	0
7	SEME, SADIKE	120	3	3120	197.808
8	ORGANSKA GNOJILA				0
9	hl gnoj	131	1	1131	0
10	gnojevka	132	1	1132	363.433
11	MINERALNA GNOJILA	140		3140.5	432.003
12	ZAŠČTNA SREDSTVA				0
13	herbicidi	151	3	3151	68.187
14	fungicidi	152	3	3152	0
15	insekticidi	153	3	3153	0
16	ŽIVINA	160		160	0
17	domača	160	1	1160	0
18	kupljena	160	3	3160	0
19	KRMA IN NASTILJ				0
20	domača				0
21	kupljena				0
22	voluminozna	171			0
23	domača	171	1	1171	0
24	kupljena	171	3	3171	0
25	mocna in min	172			0
26	domača	172	1	1172	0
27	kupljena	172	3	3172	0
28	stelja	173			0
29	domača	173	1	1173	0
30	kupljena	173	3	3173	0
31	DRUG MATERIAL				0
32	zdrav in razk	181	3	3181	0
33	drug material	182	3	3182	0
34	drug mat (izpis Q)	183	3	3183	34.3022
35	KUPLJENE STORITVE				0
36	vet stor	210	3	3210	0
37	druge stor	220	3	3220	0
38	strojne stor	230	3	3230	42.888
39	delo	240	3	3240	0
40	zavarovanje	250	3
41	zav prid				20.142
42	zav zgradb				11.119
43	AMORTIZACIJA
44	zgradb in opr	310		310	139.686
45	strojev	320		320	0
46	nasadov	330		330	0
47	živine	340		340	0
48	DOMAČE STORITVE
49	domače strojne storitve				820.521
50	domače delo (neto)				251.747
51	OBVEZNOSTI IN POSREDNI STR.
52	davek				1.48704
53	Pokojninsko zavarov obvezno				41.1518
54	Zdravstveno zavarov obvezno				18.8236
55	Pokojninsko zavarov dodatno				30.802
56	Zdravstveno zavarov dodatno				14.0894
57	Regresi (pravice iz dela)				90.8923
58	posredni stroški				27.4181
59	Stroški kapitala				192.699
60	STROŠKI SKUPAJ				2799.2	0
61	-VREDNOST STRAN. PRIDELKOV				0
62	STROŠKI GLAVNEGA PRIDELKA				2799.2	0
63	PRORAČUNSKI DODATKI
64	Neposredno na nosilcu				307.731
65	Preneseno iz drugih stroškovnih nosilcev				0
66	STROŠKI ZMANJŠANI ZA SUBVENCIJE				2491.47	0
[truncated: 20 more columns]

## Sheet: silkor4
1					stroji	pridelek	kakovost	min.	max.	min.	max.			LC	0.0498294															vnos šifre	faza + int. (F1)				izbor glede na F1
2	Mesec obračuna	721-1221	258	Intenzivnost	1		O	30000	60000
3	VNOS																	Osnovni izračuni ali poizvedbe			POMOŽNO ANALITIČNA									TEHNOLOŠKA KARTA
4	ime kalkulacije	Koruzna silaža		katastrska kultura	njiva				nač. obrač. (da=1/ne=0)	kakovost gl. pridelka				PRID. RAZMERE				ref. površina (izbor)		delavnik
5	šifre	ime	zbir	cenik	pridelek	vzporedni prid. (%)	bruto prid (zr SS na dvorišču)	bruto prid na njivi (travinje v SS)		razred	delež cene	delež pridelka		velikost		1		št. prevozov med parc.	0	10																		33.455	34.5482								NAZIV	NAZIV	I
6	glavni pridelek	Koruzna silaža	silkor4	silkor	50000		50000	58823.5	0	I	100	100		oddalj.		1		km prevozov med parc.	0	1.25											intenziv.		št. prev. Mat.+prid./fazo/ref. povr.		FAZE	AGREG	PRIKLJ	SD	RD	SD1/ha/fazo	št. faz	mesec		Q (spec. normativ)	str. prid.		FAZE	MATER	P
7	str1									II	0	0		nagib		1		km prevozov od dvorišča in nazaj	2			rank0	rank	tipskup						ročni vnos faze	vlookup Z				1	2	3	6	7			začetek		Q/ fazo	mat./delo		1	ime materiala	TIP
8	str2									III	0	0		skupna povr. kulture		1		skupaj km za en prevoz	2		1	13.08	13	4000	0							0	0	0		0	0	0	0	0	0			1			0
9	str3													odd. med parcelami		0.5		skupaj km za en prevoz/ha	2		2	13.09	14	4000	0					Oranje obračalni	Oranje obračalni1	2	0	2	Oranje obračalni1	tr55	plug2obr	3.72175	0	3.64175	1	4		1	0		Oranje obračalni1
10	str4																				3	13.1	15	4000	0					Brananje vrtavkasta	Brananje vrtavkasta1	2	0	2	Brananje vrtavkasta1	tr55	vrtbrana2,5	1.187	0	1.107	1	4		1	0		Brananje vrtavkasta1
11	organska gnojila																				4	13.11	16	4000	0					Predsetvenik	Predsetvenik1	0	0	2	Predsetvenik1	tr55	predset	0	0	0	0	4		1	0		Predsetvenik1
12	glavni pridelek	izgube (%)	SS sprav.	SS sklad.	NEL	ME	SB											NEL/ ha	ME/ ha	SS/ha	5	12.12	12	3230	korsejs					Setev koruze	Setev koruze1	0	0	2	Setev koruze1	tr55	korsej4P	0	0	0	0	4.8		1	0		Setev koruze1	korsejs	3
13	silkor	15	35	35	6.94	11.37	73											121450	198975	17500	6	3.13	3	3120	semkorSUPEL						0	0	0	0	0	0	0	0	0	0		4.8		1	0		0	semkorSUPEL	3
14																					7	13.14	17	4000	0						0	0	0	0	0	0	0	0	0	0				1	0		0
15								gnoj. funkcija													8	13.15	18	4000	0					Škropljenje	Škropljenje1	4	0	2	Škropljenje1	tr55	skrop400	1.38449	0	0.537245	2	3		1	0		Škropljenje1
16	1	N	P	K	faktor izkoristek hranil			kriterij						SPLOŠNE PREDPOSTAVKE							9	9.16	9	3151	varherb						0	0	0	0	0	0	0	0	0	0		3		1	0		0	varherb	3
17	58823.5	268.235	98.8235	264.706										zač. proiz. procesa		3.5		trajanje proizvodnega procesa dni	197.708		10	13.17	19	4000	0					Škropljenje	Škropljenje1	0	0	2	Škropljenje1	tr55	skrop400	0	0	0	0	5		1	0		Škropljenje1
18	gnojilna 1	0.00456	0.00168	0.0045	1.2	1.05	1	0						konec proiz. procesa		10					11	13.18	20	4000	0						0	0	0	0	0	0	0	0	0	0		5		1	0		0	varfunins	3
19														zaloga		4					12	13.19	21	4000	0						0	0	0	0	0	0	0	0	0	0				1	0		0	varfunins	3
20		0.0276	0.01155	0.026	1.2	1.05	1	1						st. real.		1					13	13.2	22	4000	0						0	0	0	0	0	0	0	0	0	0				1	0		0
21																					14	13.21	23	4000	0					Spravilo sil. kor.1v	Spravilo sil. kor.1v1	2	0	2	Spravilo sil. kor.1v1	tr55	silokomb1	4.48612	0	4.40612	1	10		1	0		Spravilo sil. kor.1v1
22	stara gnojilna	251.083	138.333	258.351				2													15	13.22	24	4000	0					Odvoz sil.kor.	Odvoz sil.kor.1	20	20	2	Odvoz sil.kor.1	tr55	trprik5	9.61223	0	8.81223	1			1	0		Odvoz sil.kor.1
23														vred. mat. za lastno reprodukcijo (1=PC,0=LC)		1					16	13.23	25	4000	0					Tlačenje silaže	Tlačenje silaže1	2	0	2	Tlačenje silaže1	tr55	0	8.814	0	8.814	1	10		1	0		Tlačenje silaže1
24	GNOJENJE MODUL (1=da; 0=ne)		0											davek (1=KD; 2=dej; 3=norm)		1					17	10.24	10	3183	folija						0	0	0	0	0	0	0	0	0	0				1	1		0	folija	3
25	Gnojenje z dom. org. gnoj. (1=da; 0=ne)		1	DODATNI VNOSI										obračun davka na sub (0=ni obračunano;1=dejanske;2=pavšal)		1		osnova za odmero davka od subvencij	162.161		18	13.25	26	4000	0						0	0	0	0	0	0	0	0	0	0				1	1		0
26														osnova prispevki							19	13.26	27	4000	0						0	0	0	0	0	0	0	0	0	0				1	1		0
27	Enaka domača org. gnojila, količina izračunana, določena količina	gnojevka	132	Seme	3.9	3.9	4.18							ddv							20	13.27	28	4000	0						0	0	0	0	0	0	0	0	0	0				1	1		0
28	količina	30000												obres.OS (% kred)		0					21	13.28	29	4000	0							0	0	0		0	0	0	0	0				1	0		0
29	F pokritja	1												obres.Ob S (% kred)		0					22	13.29	30	4000	0							0	0	0		0	0	0	0	0				1	0		0
30	Različna domača org.gnojila, določena količina		0											poslovni presežek (da = 1)		1					23	13.3	31	4000	0							0	0	0		0	0	0	0	0	0			1	0		0
31	količina													ZAVAROVANJE			da=1	zavarovanje	silkorZ		24	13.31	32	4000	0							0	0	0		0	0	0	0	0	0			1	0		0
32				Vlaga ob spravilu	30	35	30	27						zavkorsil		1.6785	1	pridelek	20.142		25	13.32	33	4000	0							0	0	0		0	0	0	0	0	0			1	0		0
33	Določeno domače org. gnojilo, določena količina		0											silkorZmax		1200	0				26	13.33	34	4000	0							0	0	0		0	0	0	0	0	0			1	0		0
34	količina																				27	13.34	35	4000	0							0	0	0		0	0	0	0	0	0			1	0		0
35																					28	13.35	36	4000	0							0	0	0		0	0	0	0	0	0			1	0		0
36	Trošenje gnojil (1=da)	1												zav zgrad.		0.199	1	zgradbe	11.119		29	13.36	37	4000	0							0	0	0		0	0	0	0	0	0			1	0		0
37	Izkoristek	organska										OSNOVNA SREDSTVA						osnovna sredstva			30	13.37	38	4000	0							0	0	0		0	0	0	0	0	0			1	0		0
38	hl gnoj	njiva	0.7									SKUPINA	NAZIV	Q/ha(gl)	Q/tono	Q/dan		Q	nab vred	zgradbe nab vred	31	13.38	39	4000	0							0	0	0		0	0	0	0	0	0			1	0		0
39	hl gnoj	travnik	0.5									310	korsilos	0	1.66667			83.3333	5587.42	5587.42	32	13.39	40	4000	0							0	0	0		0	0	0	0	0	0			1	0		0
40	gnojevka		0.75															0	0	0	33	13.4	41	4000	0							0	0	0		0	0	0	0	0	0			1	0		0
41	Omejitve pri gnojenju																	0	0	0	34	13.41	42	4000	0							0	0	0		0	0	0	0	0	0			1	0		0
42	Št. gnojenj z dom. org. gnoj.	1																0	0	0	35	13.42	43	4000	0							0	0	0		0	0	0	0	0	0			1	0		0
43	Max. količina gnojevke	30000																0	0	0	36	13.43	44	4000	0				Prevozi cesta	Prevoz odkup	Prevoz odkup1	0	0		Prevoz odkup1	tr70	trprik5	0	0	0	0	10.8		1	0		Prevoz odkup1
44	Redčenje dom. org. gnoj.	1																0	0	0	37	13.44	45	4000	0				Prevozi cesta			0	0			0	0	0	0	0				1			0
45	Modul																				38	13.45	46	4000	0				Prevozi cesta			0	0			0	0	0	0	0				1			0
46	Št. gnojenj z min. gnoj.	1																			39	13.46	47	4000	0				Prevozi cesta			0	0			0	0	0	0	0				1			0
47	- M osn. gnoj.	1	1						DAVEK SUBVENCIJE	SUBVENCIJE								subvencije			40	13.47	48	4000	0				modul org.	0	0	0	0	0	0	0	0	0	0	0	0	0		1	0		0	0	1
48	- M dognoj.	0	1						dav. sub. (ne = 0)	šifra	/ha(gl)	/kg prid	delež vred.	/kg r.mat	ime mat	skupina	elektrika	vred/enoto	Q enot	vr./ha(gl)	41	13.48	49	4000	0					0	0	0	0	0	0	0	0	0	0	0	0	0		1	0		0
49	izkor. org.		1						0	vractros				6.15924	domače strojne storitve		0	0.271369	206.057	54.2738	42	13.49	50	4000	0				modul min.	0	0	0	0	0	0	0	0	0	0	0	0	0		1	0		0		3
50	N max. živ. nitratna	170	zakonska omejitev ali dobra KP						0	regnjive	0							0	0	0	43	13.5	51	4000	0					0	0	0	0	0	0	0	0	0	0	0	0	0		1	0		0		3
51	Max. obrok N	100	omejitev dobra KP						1	PPnjive	1							162.161	1	162.161	44	1.51	1	1132	gnojevka				MK organska gnoj.	Mešanje gnojevke	Mešanje gnojevke	2	0	2	Mešanje gnojevke	tr50	mesgn	0.63	0	0	1	3.5		1	0		Mešanje gnojevke	gnojevka	1
52	Min. obrok N	20	omejitev dobra KP						0	ZK	1							0.563	1	91.2964	45	13.52	52	4000	0					Trošenje gnojevke	Trošenje gnojevke1	16	16	2	Trošenje gnojevke1	tr55	cist4200	1.5877	0	0.78	1	3.5		1	0		Trošenje gnojevke1
53	Min. kg NPK/ trošenje	75							1									0	0	0	46	13.53	53	4000	0					0	0	0	0	0	0	0	0	0	0	0	0	0		1	0		0	gnojevka	1
	min. delež N pri osn. gnoj. (ORG.+MIN)	0.3	dobra KP	odkup km	0				0									0	0	0	47	13.54	54	4000	0					0	0	0	0	0	0	0	0	0	0	0	0	0		1	0		0
	delež N iz org. gnojil pri osn. gnoj.	0.45																			48	13.55	55	4000	0					0	0	0	0	0	0	0	0	0	0	0	0	0		1	0		0	0	1
	kg N pri osn. gnoj., če ni org.	100																			49	13.56	56	4000	0					0	0	0	0	0	0	0	0	0	0	0	0	0		1	0		0
																					50	13.57	57	4000	0				MK min. gnoj.	Tros. min.	Tros. min.1	2	2	2	Tros. min.1	tr50	trosmin500	0.639899	0	0.418597	1	4.5		1	0		Tros. min.1
																					51	13.58	58	4000	0						0	0	0	0	0	0	0	0	0	0	0	0		1	0		0	min. gnoj. osn. gnoj.	3
			ha		1=da																52	13.59	59	4000	0						0	0	0	0	0	0	0	0	0	0	0	0		1	0		0	0
	0	pridelek	velikost	seme/sadike	str. prid. vredn. q		cena hranil	gnoj. funkcija	max. obrok N	št. FFS	dod. št. FFS	št. herbicid	dod. št. herbicidov				odkup km	št. FFS	0	0	53	13.6	60	4000	0						0	0	0	0	0	0	0	0	0	0	0	0		1	0		0	0
	Variacije	2	3	4	5	6	7	8	9	10	11	12	13	14	15	16	17	št. herbicid	1	1	54	4.61	4	3140.5	mineralna gnojila					Okopavanje koruze	Okopavanje koruze1	2	0	2	Okopavanje koruze1	tr55	kultiv4	1.39176	1.0932	1.0932	1	6.9		1	0		Okopavanje koruze1	KAN	3
	0	50000	1	1	0		0	0	100	0	0	1	1								55	5.62	5	3141	N					0	0	0	0	0	0	0	0	0	0	0	0	0		1	0		0	0	3
	1	40000	1	1	0		0	0	100	0	0	1	1					seme/sadike	1		56	6.63	6	3142	P					0	0	0	0	0	0	0	0	0	0	0	0	0		1	0		0	0	3
	2	45000	1	1	0		0	0	100	0	0	1	1					gnoj. funkcija	0		57	7.64	7	3143	K					0	0	0	0	0	0	0	0	0	0	0	0	0		1	0		0	0	3
	3	50000	1	1	0		0	0	100	0	0	1	1					str. prid. vredn. q	0		58	2.65	2	3000	KUPLJEN MATERIAL																							mineralna gnojila	3
	4	55000	1	1	0		0	0	100	0	0	1	1								59	11.66	11	3200	KUPLJENE STORITVE																							N	3
	5																	cena hranil	0	cena SURS	60	8.67	8	3150	sredstva za varstvo rastlin																							P	3
																																																K	3
												kriterij	cena hranil	(0=taksacijsko SURS, 1=taksacijsko KIS, 2=čista hranila)
													0	1	2	3
													1	2	3	4
													cena SURS	cena KIS	cena N-P-K
													N	NQizr	n2
													P	PQizr	p2
													K	KQizr	k2
													KON	KONQizr	KON2
													NPK	NPKQ	NPK
													KAN	KANQ	KAN
													gnojevka	gnojevkaQizr				gnojevka1
													hl gnoj	hl gnojQizr				hl gnoj N
													ggnoj	ggnojQizr				hl gnoj T
													UREA	UREAQ	UREA			gnojnica
													FAZE GNOJENJE				DRUGE FAZE
													Naklad. hl. gnoja	Tros. min.
													Troš. hl. gnoja	Dognojevanje
													Mešanje gnojevke	Fertiirigacija
													Trošenje gnojevke	Okop. dogn.
													trošenje hl.gnoja	Okop.koruze z dogn.	Okopavanje koruze
													Ttrošenje hl.gnoja	Tros.min.roč.
														trošenje NPK
														Ttrošenje NPK
													DRUGE ŠIFRE
													maxtrosnjive
													maxtrostrajninasadi
					šifra								maxtrosgozd
																																		Izračun gnojenje
	KRMILO / koda		Pc/LC	NEL	ME	PB	PSB	SS	SVImin	SVImax	Ca	P	Mg	Na
VRSTICA			€/kg	MJ/kg	MJ/kg	g/kg	g/kg	kg	kg SS	kg SS	g/kg	g/kg	g/kg	g/kg																																VARSTVO		število tretiranj	dodatno
136	silkor4_O		0.0385784	2.8454	4.6617	29.93	16.7608	0.41	0.06929	0.06929	0.861	0.82	0.492	0.041																							15/15\15									Varstvo pred pleveli
																																					7/20\30				količina OG	po obračunu	po obračunu	po obračunu	cena SURS	151	frontier	0
																																					15/15\15	0/10\30	0/26\0	27/0\0	N, P, K	NPK	0.10.30	0.26.0 in/ali 27.0.0	0	151	callisto	0
																																				N	0.15	0	0	0.27	23.2059	23.2059	23.2059	0	1.16644	151	extravon	1
																																				P	0.15	0.1	0.26	0	12.3235	12.3235	-23.4118	0	0.958024	151	lumax	1
																	MODUL GNOJENJE																			K	0.15	0.3	0	0	107.206	107.206	0	0	0.723781	Varstvo pred boleznimi in škodljivci
																		PAZI ENOTE																		KON									0.16704	152		0
																		Org. gnojila	min. gnoj. osn. gnoj.	min.gnoj. dog.																min. gnoj. osn. gnoj.									0.496739	153		0
																		0																		vrednost gnojil (izračunana)	0.594276	0.479976	0.416126	0.481978	175.476
																	količina	0	0	0																	154.706	82.1569	714.706	-234.118	3
																	povp. cena	0	0	0																količina gnojil - Q	0	357.353	-90.0452	85.9477	353.255	delež	kg
																																					SUM q N OG	SUM q N OG (samo min. gnoj.)				N, osnovno gnojenje org.	kg N osn. gnoj., če samo mineralno
																																					120.706	100				0.45	100
																	ŠIFRA		vrednost															šifra	N	P	K	ime faze	N	P	K	Q	Q nitratna	mesec
																	0	0	0															izkoristek	0.75	1	1	NORMATIV	268.235	98.8235	264.706
																	0	0	0															izkoristek	1	1	1	ORG. GNOJ. SKUPAJ	97.5	86.5	157.5				F redčenja
																	0	0	0															gnojevka	0.00325	0.00288333	0.00525	Org. gnoj. osnovno	97.5	86.5	157.5	30000	30000	3.5	1
																	0	0	0															gnojevka	0.00433333	0.00288333	0.00525	Org. gnoj. dognojevanje	0	0	0	0	0		1
																	0	0	0															0	0	0	0	Org. gnoj. dognojevanje	0	0	0	0	0		1
																	0	0	0															šifra				DOGNOJEVANJE NPK				Q
																	0	0	0																0	0	0	Tros. min.	0	0	0		0
																	0	0	0																0	0	0	Tros. min.	0	0	0		0
																	0	0	0																0	0	0	Tros. min.	0	0	0		0
																	0	0	0																max. obrok N		št. dog.	Tros. min.	23.2059	12.3235	107.206		353.255	4.5
																	0	0	0															šifra	100		1	DOGNOJEVANJE N	147.529
																	0	0	0															KAN	0.27			Okopavanje koruze	0.27	KAN		1	546.405	6.9
																	0	0	0															KAN	0.27			0	0	0		0	0	6.9
																	0	0	0															KAN	0.27			0	0	0		0	0
																																		KAN	0.27			0	0	0		0	0
																																						izračun/ normativ	1	1	1	1				Varstvo drugo
																																					1	Enaka domača org. gnojila, količina izračunana, določena količina						količina	F pokritja	154
																																						Max. org. osnovno	37140.3	34274.1	50420.2		34274.1
																																						Max. org. SUM	82533.9			34274.1	34274.1	30000	1
																																					2	Različna domača org.gnojila, določena količina
																																						Organsko osnovno						30000
																																						Organsko dognojevanje						0
																																					3	Določeno domače org. gnojilo, določena količina
																																												0
		0	1	2	3	4	5	6	7	8	9	10
	KALKULATIVNE SKUPINE
		skup
1	ZA LASTNO REPRODUKCIJO				0
2	ENERG IN VODA
3	gorivo in maz	111	3	3111	0
4	elektrika	112	3	3112	0
5	druga energ	113	3	3113	0
6	voda	114	3	3114	0
7	SEME, SADIKE	120	3	3120	197.808
8	ORGANSKA GNOJILA				0
9	hl gnoj	131	1	1131	0
10	gnojevka	132	1	1132	363.433
11	MINERALNA GNOJILA	140		3140.5	432.003
12	ZAŠČTNA SREDSTVA				0
13	herbicidi	151	3	3151	68.187
14	fungicidi	152	3	3152	0
15	insekticidi	153	3	3153	0
16	ŽIVINA	160		160	0
17	domača	160	1	1160	0
18	kupljena	160	3	3160	0
19	KRMA IN NASTILJ				0
20	domača				0
21	kupljena				0
22	voluminozna	171			0
23	domača	171	1	1171	0
24	kupljena	171	3	3171	0
25	mocna in min	172			0
26	domača	172	1	1172	0
27	kupljena	172	3	3172	0
28	stelja	173			0
29	domača	173	1	1173	0
30	kupljena	173	3	3173	0
31	DRUG MATERIAL				0
32	zdrav in razk	181	3	3181	0
33	drug material	182	3	3182	0
34	drug mat (izpis Q)	183	3	3183	34.3022
35	KUPLJENE STORITVE				0
36	vet stor	210	3	3210	0
37	druge stor	220	3	3220	0
38	strojne stor	230	3	3230	42.888
39	delo	240	3	3240	0
40	zavarovanje	250	3
41	zav prid				20.142
42	zav zgradb				11.119
43	AMORTIZACIJA
44	zgradb in opr	310		310	139.686
45	strojev	320		320	0
46	nasadov	330		330	0
47	živine	340		340	0
48	DOMAČE STORITVE
49	domače strojne storitve				820.521
50	domače delo (neto)				251.747
51	OBVEZNOSTI IN POSREDNI STR.
52	davek				1.48704
53	Pokojninsko zavarov obvezno				41.1518
54	Zdravstveno zavarov obvezno				18.8236
55	Pokojninsko zavarov dodatno				30.802
56	Zdravstveno zavarov dodatno				14.0894
57	Regresi (pravice iz dela)				90.8923
58	posredni stroški				27.4181
59	Stroški kapitala				192.699
60	STROŠKI SKUPAJ				2799.2	0
61	-VREDNOST STRAN. PRIDELKOV				0
62	STROŠKI GLAVNEGA PRIDELKA				2799.2	0
63	PRORAČUNSKI DODATKI
64	Neposredno na nosilcu				307.731
65	Preneseno iz drugih stroškovnih nosilcev				0
66	STROŠKI ZMANJŠANI ZA SUBVENCIJE				2491.47	0
[truncated: 20 more columns]

## Sheet: silkor3
1					stroji	pridelek	kakovost	min.	max.	min.	max.			LC	0.0498294															vnos šifre	faza + int. (F1)				izbor glede na F1
2	Mesec obračuna	721-1221	258	Intenzivnost	1		ZD	30000	60000
3	VNOS																	Osnovni izračuni ali poizvedbe			POMOŽNO ANALITIČNA									TEHNOLOŠKA KARTA
4	ime kalkulacije	Koruzna silaža		katastrska kultura	njiva				nač. obrač. (da=1/ne=0)	kakovost gl. pridelka				PRID. RAZMERE				ref. površina (izbor)		delavnik
5	šifre	ime	zbir	cenik	pridelek	vzporedni prid. (%)	bruto prid (zr SS na dvorišču)	bruto prid na njivi (travinje v SS)		razred	delež cene	delež pridelka		velikost		1		št. prevozov med parc.	0	10																		33.455	34.5482								NAZIV	NAZIV	I
6	glavni pridelek	Koruzna silaža	silkor3	silkor	50000		50000	58823.5	0	I	100	100		oddalj.		1		km prevozov med parc.	0	1.25											intenziv.		št. prev. Mat.+prid./fazo/ref. povr.		FAZE	AGREG	PRIKLJ	SD	RD	SD1/ha/fazo	št. faz	mesec		Q (spec. normativ)	str. prid.		FAZE	MATER	P
7	str1									II	0	0		nagib		1		km prevozov od dvorišča in nazaj	2			rank0	rank	tipskup						ročni vnos faze	vlookup Z				1	2	3	6	7			začetek		Q/ fazo	mat./delo		1	ime materiala	TIP
8	str2									III	0	0		skupna povr. kulture		1		skupaj km za en prevoz	2		1	13.08	13	4000	0							0	0	0		0	0	0	0	0	0			1			0
9	str3													odd. med parcelami		0.5		skupaj km za en prevoz/ha	2		2	13.09	14	4000	0					Oranje obračalni	Oranje obračalni1	2	0	2	Oranje obračalni1	tr55	plug2obr	3.72175	0	3.64175	1	4		1	0		Oranje obračalni1
10	str4																				3	13.1	15	4000	0					Brananje vrtavkasta	Brananje vrtavkasta1	2	0	2	Brananje vrtavkasta1	tr55	vrtbrana2,5	1.187	0	1.107	1	4		1	0		Brananje vrtavkasta1
11	organska gnojila																				4	13.11	16	4000	0					Predsetvenik	Predsetvenik1	0	0	2	Predsetvenik1	tr55	predset	0	0	0	0	4		1	0		Predsetvenik1
12	glavni pridelek	izgube (%)	SS sprav.	SS sklad.	NEL	ME	SB											NEL/ ha	ME/ ha	SS/ha	5	12.12	12	3230	korsejs					Setev koruze	Setev koruze1	0	0	2	Setev koruze1	tr55	korsej4P	0	0	0	0	4.8		1	0		Setev koruze1	korsejs	3
13	silkor	15	35	35	6.94	11.37	73											121450	198975	17500	6	3.13	3	3120	semkorSUPEL						0	0	0	0	0	0	0	0	0	0		4.8		1	0		0	semkorSUPEL	3
14																					7	13.14	17	4000	0						0	0	0	0	0	0	0	0	0	0				1	0		0
15								gnoj. funkcija													8	13.15	18	4000	0					Škropljenje	Škropljenje1	4	0	2	Škropljenje1	tr55	skrop400	1.38449	0	0.537245	2	3		1	0		Škropljenje1
16	1	N	P	K	faktor izkoristek hranil			kriterij						SPLOŠNE PREDPOSTAVKE							9	9.16	9	3151	varherb						0	0	0	0	0	0	0	0	0	0		3		1	0		0	varherb	3
17	58823.5	268.235	98.8235	264.706										zač. proiz. procesa		3.5		trajanje proizvodnega procesa dni	197.708		10	13.17	19	4000	0					Škropljenje	Škropljenje1	0	0	2	Škropljenje1	tr55	skrop400	0	0	0	0	5		1	0		Škropljenje1
18	gnojilna 1	0.00456	0.00168	0.0045	1.2	1.05	1	0						konec proiz. procesa		10					11	13.18	20	4000	0						0	0	0	0	0	0	0	0	0	0		5		1	0		0	varfunins	3
19														zaloga		4					12	13.19	21	4000	0						0	0	0	0	0	0	0	0	0	0				1	0		0	varfunins	3
20		0.0276	0.01155	0.026	1.2	1.05	1	1						st. real.		1					13	13.2	22	4000	0						0	0	0	0	0	0	0	0	0	0				1	0		0
21																					14	13.21	23	4000	0					Spravilo sil. kor.1v	Spravilo sil. kor.1v1	2	0	2	Spravilo sil. kor.1v1	tr55	silokomb1	4.48612	0	4.40612	1	10		1	0		Spravilo sil. kor.1v1
22	stara gnojilna	251.083	138.333	258.351				2													15	13.22	24	4000	0					Odvoz sil.kor.	Odvoz sil.kor.1	20	20	2	Odvoz sil.kor.1	tr55	trprik5	9.61223	0	8.81223	1			1	0		Odvoz sil.kor.1
23														vred. mat. za lastno reprodukcijo (1=PC,0=LC)		1					16	13.23	25	4000	0					Tlačenje silaže	Tlačenje silaže1	2	0	2	Tlačenje silaže1	tr55	0	8.814	0	8.814	1	10		1	0		Tlačenje silaže1
24	GNOJENJE MODUL (1=da; 0=ne)		0											davek (1=KD; 2=dej; 3=norm)		1					17	10.24	10	3183	folija						0	0	0	0	0	0	0	0	0	0				1	1		0	folija	3
25	Gnojenje z dom. org. gnoj. (1=da; 0=ne)		1	DODATNI VNOSI										obračun davka na sub (0=ni obračunano;1=dejanske;2=pavšal)		1		osnova za odmero davka od subvencij	162.161		18	13.25	26	4000	0						0	0	0	0	0	0	0	0	0	0				1	1		0
26														osnova prispevki							19	13.26	27	4000	0						0	0	0	0	0	0	0	0	0	0				1	1		0
27	Enaka domača org. gnojila, količina izračunana, določena količina	gnojevka	132	Seme	3.9	3.9	4.18							ddv							20	13.27	28	4000	0						0	0	0	0	0	0	0	0	0	0				1	1		0
28	količina	30000												obres.OS (% kred)		0					21	13.28	29	4000	0							0	0	0		0	0	0	0	0				1	0		0
29	F pokritja	1												obres.Ob S (% kred)		0					22	13.29	30	4000	0							0	0	0		0	0	0	0	0				1	0		0
30	Različna domača org.gnojila, določena količina		0											poslovni presežek (da = 1)		1					23	13.3	31	4000	0							0	0	0		0	0	0	0	0	0			1	0		0
31	količina													ZAVAROVANJE			da=1	zavarovanje	silkorZ		24	13.31	32	4000	0							0	0	0		0	0	0	0	0	0			1	0		0
32				Vlaga ob spravilu	30	35	30	27						zavkorsil		1.6785	1	pridelek	20.142		25	13.32	33	4000	0							0	0	0		0	0	0	0	0	0			1	0		0
33	Določeno domače org. gnojilo, določena količina		0											silkorZmax		1200	0				26	13.33	34	4000	0							0	0	0		0	0	0	0	0	0			1	0		0
34	količina																				27	13.34	35	4000	0							0	0	0		0	0	0	0	0	0			1	0		0
35																					28	13.35	36	4000	0							0	0	0		0	0	0	0	0	0			1	0		0
36	Trošenje gnojil (1=da)	1												zav zgrad.		0.199	1	zgradbe	11.119		29	13.36	37	4000	0							0	0	0		0	0	0	0	0	0			1	0		0
37	Izkoristek	organska										OSNOVNA SREDSTVA						osnovna sredstva			30	13.37	38	4000	0							0	0	0		0	0	0	0	0	0			1	0		0
38	hl gnoj	njiva	0.7									SKUPINA	NAZIV	Q/ha(gl)	Q/tono	Q/dan		Q	nab vred	zgradbe nab vred	31	13.38	39	4000	0							0	0	0		0	0	0	0	0	0			1	0		0
39	hl gnoj	travnik	0.5									310	korsilos	0	1.66667			83.3333	5587.42	5587.42	32	13.39	40	4000	0							0	0	0		0	0	0	0	0	0			1	0		0
40	gnojevka		0.75															0	0	0	33	13.4	41	4000	0							0	0	0		0	0	0	0	0	0			1	0		0
41	Omejitve pri gnojenju																	0	0	0	34	13.41	42	4000	0							0	0	0		0	0	0	0	0	0			1	0		0
42	Št. gnojenj z dom. org. gnoj.	1																0	0	0	35	13.42	43	4000	0							0	0	0		0	0	0	0	0	0			1	0		0
43	Max. količina gnojevke	30000																0	0	0	36	13.43	44	4000	0				Prevozi cesta	Prevoz odkup	Prevoz odkup1	0	0		Prevoz odkup1	tr70	trprik5	0	0	0	0	10.8		1	0		Prevoz odkup1
44	Redčenje dom. org. gnoj.	1																0	0	0	37	13.44	45	4000	0				Prevozi cesta			0	0			0	0	0	0	0				1			0
45	Modul																				38	13.45	46	4000	0				Prevozi cesta			0	0			0	0	0	0	0				1			0
46	Št. gnojenj z min. gnoj.	1																			39	13.46	47	4000	0				Prevozi cesta			0	0			0	0	0	0	0				1			0
47	- M osn. gnoj.	1	1						DAVEK SUBVENCIJE	SUBVENCIJE								subvencije			40	13.47	48	4000	0				modul org.	0	0	0	0	0	0	0	0	0	0	0	0	0		1	0		0	0	1
48	- M dognoj.	0	1						dav. sub. (ne = 0)	šifra	/ha(gl)	/kg prid	delež vred.	/kg r.mat	ime mat	skupina	elektrika	vred/enoto	Q enot	vr./ha(gl)	41	13.48	49	4000	0					0	0	0	0	0	0	0	0	0	0	0	0	0		1	0		0
49	izkor. org.		1						0	vractros				6.15924	domače strojne storitve		0	0.271369	206.057	54.2738	42	13.49	50	4000	0				modul min.	0	0	0	0	0	0	0	0	0	0	0	0	0		1	0		0		3
50	N max. živ. nitratna	170	zakonska omejitev ali dobra KP						0	regnjive	0							0	0	0	43	13.5	51	4000	0					0	0	0	0	0	0	0	0	0	0	0	0	0		1	0		0		3
51	Max. obrok N	100	omejitev dobra KP						1	PPnjive	1							162.161	1	162.161	44	1.51	1	1132	gnojevka				MK organska gnoj.	Mešanje gnojevke	Mešanje gnojevke	2	0	2	Mešanje gnojevke	tr50	mesgn	0.63	0	0	1	3.5		1	0		Mešanje gnojevke	gnojevka	1
52	Min. obrok N	20	omejitev dobra KP						0	ZK	1							0.563	1	91.2964	45	13.52	52	4000	0					Trošenje gnojevke	Trošenje gnojevke1	16	16	2	Trošenje gnojevke1	tr55	cist4200	1.5877	0	0.78	1	3.5		1	0		Trošenje gnojevke1
53	Min. kg NPK/ trošenje	75							1									0	0	0	46	13.53	53	4000	0					0	0	0	0	0	0	0	0	0	0	0	0	0		1	0		0	gnojevka	1
	min. delež N pri osn. gnoj. (ORG.+MIN)	0.3	dobra KP	odkup km	0				0									0	0	0	47	13.54	54	4000	0					0	0	0	0	0	0	0	0	0	0	0	0	0		1	0		0
	delež N iz org. gnojil pri osn. gnoj.	0.45																			48	13.55	55	4000	0					0	0	0	0	0	0	0	0	0	0	0	0	0		1	0		0	0	1
	kg N pri osn. gnoj., če ni org.	100																			49	13.56	56	4000	0					0	0	0	0	0	0	0	0	0	0	0	0	0		1	0		0
																					50	13.57	57	4000	0				MK min. gnoj.	Tros. min.	Tros. min.1	2	2	2	Tros. min.1	tr50	trosmin500	0.639899	0	0.418597	1	4.5		1	0		Tros. min.1
																					51	13.58	58	4000	0						0	0	0	0	0	0	0	0	0	0	0	0		1	0		0	min. gnoj. osn. gnoj.	3
			ha		1=da																52	13.59	59	4000	0						0	0	0	0	0	0	0	0	0	0	0	0		1	0		0	0
	0	pridelek	velikost	seme/sadike	str. prid. vredn. q		cena hranil	gnoj. funkcija	max. obrok N	št. FFS	dod. št. FFS	št. herbicid	dod. št. herbicidov				odkup km	št. FFS	0	0	53	13.6	60	4000	0						0	0	0	0	0	0	0	0	0	0	0	0		1	0		0	0
	Variacije	2	3	4	5	6	7	8	9	10	11	12	13	14	15	16	17	št. herbicid	1	1	54	4.61	4	3140.5	mineralna gnojila					Okopavanje koruze	Okopavanje koruze1	2	0	2	Okopavanje koruze1	tr55	kultiv4	1.39176	1.0932	1.0932	1	6.9		1	0		Okopavanje koruze1	KAN	3
	0	50000	1	1	0		0	0	100	0	0	1	1								55	5.62	5	3141	N					0	0	0	0	0	0	0	0	0	0	0	0	0		1	0		0	0	3
	1	40000	1	1	0		0	0	100	0	0	1	1					seme/sadike	1		56	6.63	6	3142	P					0	0	0	0	0	0	0	0	0	0	0	0	0		1	0		0	0	3
	2	45000	1	1	0		0	0	100	0	0	1	1					gnoj. funkcija	0		57	7.64	7	3143	K					0	0	0	0	0	0	0	0	0	0	0	0	0		1	0		0	0	3
	3	50000	1	1	0		0	0	100	0	0	1	1					str. prid. vredn. q	0		58	2.65	2	3000	KUPLJEN MATERIAL																							mineralna gnojila	3
	4	55000	1	1	0		0	0	100	0	0	1	1								59	11.66	11	3200	KUPLJENE STORITVE																							N	3
	5																	cena hranil	0	cena SURS	60	8.67	8	3150	sredstva za varstvo rastlin																							P	3
																																																K	3
												kriterij	cena hranil	(0=taksacijsko SURS, 1=taksacijsko KIS, 2=čista hranila)
													0	1	2	3
													1	2	3	4
													cena SURS	cena KIS	cena N-P-K
													N	NQizr	n2
													P	PQizr	p2
													K	KQizr	k2
													KON	KONQizr	KON2
													NPK	NPKQ	NPK
													KAN	KANQ	KAN
													gnojevka	gnojevkaQizr				gnojevka1
													hl gnoj	hl gnojQizr				hl gnoj N
													ggnoj	ggnojQizr				hl gnoj T
													UREA	UREAQ	UREA			gnojnica
													FAZE GNOJENJE				DRUGE FAZE
													Naklad. hl. gnoja	Tros. min.
													Troš. hl. gnoja	Dognojevanje
													Mešanje gnojevke	Fertiirigacija
													Trošenje gnojevke	Okop. dogn.
													trošenje hl.gnoja	Okop.koruze z dogn.	Okopavanje koruze
													Ttrošenje hl.gnoja	Tros.min.roč.
														trošenje NPK
														Ttrošenje NPK
													DRUGE ŠIFRE
													maxtrosnjive
													maxtrostrajninasadi
					šifra								maxtrosgozd
																																		Izračun gnojenje
	KRMILO / koda		Pc/LC	NEL	ME	PB	PSB	SS	SVImin	SVImax	Ca	P	Mg	Na
VRSTICA			€/kg	MJ/kg	MJ/kg	g/kg	g/kg	kg	kg SS	kg SS	g/kg	g/kg	g/kg	g/kg																																VARSTVO		število tretiranj	dodatno
142	silkor3_ZD		0.0385784	2.62665	4.329	28.47	16.3703	0.39	0.07293	0.07293	0.819	0.78	0.507	0.039																							15/15\15									Varstvo pred pleveli
																																					7/20\30				količina OG	po obračunu	po obračunu	po obračunu	cena SURS	151	frontier	0
																																					15/15\15	0/10\30	0/26\0	27/0\0	N, P, K	NPK	0.10.30	0.26.0 in/ali 27.0.0	0	151	callisto	0
																																				N	0.15	0	0	0.27	23.2059	23.2059	23.2059	0	1.16644	151	extravon	1
																																				P	0.15	0.1	0.26	0	12.3235	12.3235	-23.4118	0	0.958024	151	lumax	1
																	MODUL GNOJENJE																			K	0.15	0.3	0	0	107.206	107.206	0	0	0.723781	Varstvo pred boleznimi in škodljivci
																		PAZI ENOTE																		KON									0.16704	152		0
																		Org. gnojila	min. gnoj. osn. gnoj.	min.gnoj. dog.																min. gnoj. osn. gnoj.									0.496739	153		0
																		0																		vrednost gnojil (izračunana)	0.594276	0.479976	0.416126	0.481978	175.476
																	količina	0	0	0																	154.706	82.1569	714.706	-234.118	3
																	povp. cena	0	0	0																količina gnojil - Q	0	357.353	-90.0452	85.9477	353.255	delež	kg
																																					SUM q N OG	SUM q N OG (samo min. gnoj.)				N, osnovno gnojenje org.	kg N osn. gnoj., če samo mineralno
																																					120.706	100				0.45	100
																	ŠIFRA		vrednost															šifra	N	P	K	ime faze	N	P	K	Q	Q nitratna	mesec
																	0	0	0															izkoristek	0.75	1	1	NORMATIV	268.235	98.8235	264.706
																	0	0	0															izkoristek	1	1	1	ORG. GNOJ. SKUPAJ	97.5	86.5	157.5				F redčenja
																	0	0	0															gnojevka	0.00325	0.00288333	0.00525	Org. gnoj. osnovno	97.5	86.5	157.5	30000	30000	3.5	1
																	0	0	0															gnojevka	0.00433333	0.00288333	0.00525	Org. gnoj. dognojevanje	0	0	0	0	0		1
																	0	0	0															0	0	0	0	Org. gnoj. dognojevanje	0	0	0	0	0		1
																	0	0	0															šifra				DOGNOJEVANJE NPK				Q
																	0	0	0																0	0	0	Tros. min.	0	0	0		0
																	0	0	0																0	0	0	Tros. min.	0	0	0		0
																	0	0	0																0	0	0	Tros. min.	0	0	0		0
																	0	0	0																max. obrok N		št. dog.	Tros. min.	23.2059	12.3235	107.206		353.255	4.5
																	0	0	0															šifra	100		1	DOGNOJEVANJE N	147.529
																	0	0	0															KAN	0.27			Okopavanje koruze	0.27	KAN		1	546.405	6.9
																	0	0	0															KAN	0.27			0	0	0		0	0	6.9
																	0	0	0															KAN	0.27			0	0	0		0	0
																																		KAN	0.27			0	0	0		0	0
																																						izračun/ normativ	1	1	1	1				Varstvo drugo
																																					1	Enaka domača org. gnojila, količina izračunana, določena količina						količina	F pokritja	154
																																						Max. org. osnovno	37140.3	34274.1	50420.2		34274.1
																																						Max. org. SUM	82533.9			34274.1	34274.1	30000	1
																																					2	Različna domača org.gnojila, določena količina
																																						Organsko osnovno						30000
																																						Organsko dognojevanje						0
																																					3	Določeno domače org. gnojilo, določena količina
																																												0
		0	1	2	3	4	5	6	7	8	9	10
	KALKULATIVNE SKUPINE
		skup
1	ZA LASTNO REPRODUKCIJO				0
2	ENERG IN VODA
3	gorivo in maz	111	3	3111	0
4	elektrika	112	3	3112	0
5	druga energ	113	3	3113	0
6	voda	114	3	3114	0
7	SEME, SADIKE	120	3	3120	197.808
8	ORGANSKA GNOJILA				0
9	hl gnoj	131	1	1131	0
10	gnojevka	132	1	1132	363.433
11	MINERALNA GNOJILA	140		3140.5	432.003
12	ZAŠČTNA SREDSTVA				0
13	herbicidi	151	3	3151	68.187
14	fungicidi	152	3	3152	0
15	insekticidi	153	3	3153	0
16	ŽIVINA	160		160	0
17	domača	160	1	1160	0
18	kupljena	160	3	3160	0
19	KRMA IN NASTILJ				0
20	domača				0
21	kupljena				0
22	voluminozna	171			0
23	domača	171	1	1171	0
24	kupljena	171	3	3171	0
25	mocna in min	172			0
26	domača	172	1	1172	0
27	kupljena	172	3	3172	0
28	stelja	173			0
29	domača	173	1	1173	0
30	kupljena	173	3	3173	0
31	DRUG MATERIAL				0
32	zdrav in razk	181	3	3181	0
33	drug material	182	3	3182	0
34	drug mat (izpis Q)	183	3	3183	34.3022
35	KUPLJENE STORITVE				0
36	vet stor	210	3	3210	0
37	druge stor	220	3	3220	0
38	strojne stor	230	3	3230	42.888
39	delo	240	3	3240	0
40	zavarovanje	250	3
41	zav prid				20.142
42	zav zgradb				11.119
43	AMORTIZACIJA
44	zgradb in opr	310		310	139.686
45	strojev	320		320	0
46	nasadov	330		330	0
47	živine	340		340	0
48	DOMAČE STORITVE
49	domače strojne storitve				820.521
50	domače delo (neto)				251.747
51	OBVEZNOSTI IN POSREDNI STR.
52	davek				1.48704
53	Pokojninsko zavarov obvezno				41.1518
54	Zdravstveno zavarov obvezno				18.8236
55	Pokojninsko zavarov dodatno				30.802
56	Zdravstveno zavarov dodatno				14.0894
57	Regresi (pravice iz dela)				90.8923
58	posredni stroški				27.4181
59	Stroški kapitala				192.699
60	STROŠKI SKUPAJ				2799.2	0
61	-VREDNOST STRAN. PRIDELKOV				0
62	STROŠKI GLAVNEGA PRIDELKA				2799.2	0
63	PRORAČUNSKI DODATKI
64	Neposredno na nosilcu				307.731
65	Preneseno iz drugih stroškovnih nosilcev				0
66	STROŠKI ZMANJŠANI ZA SUBVENCIJE				2491.47	0
[truncated: 20 more columns]

## Sheet: silkor2
1					stroji	pridelek	kakovost	min.	max.	min.	max.			LC	0.0498294															vnos šifre	faza + int. (F1)				izbor glede na F1
2	Mesec obračuna	721-1221	258	Intenzivnost	1		D	30000	60000
3	VNOS																	Osnovni izračuni ali poizvedbe			POMOŽNO ANALITIČNA									TEHNOLOŠKA KARTA
4	ime kalkulacije	Koruzna silaža		katastrska kultura	njiva				nač. obrač. (da=1/ne=0)	kakovost gl. pridelka				PRID. RAZMERE				ref. površina (izbor)		delavnik
5	šifre	ime	zbir	cenik	pridelek	vzporedni prid. (%)	bruto prid (zr SS na dvorišču)	bruto prid na njivi (travinje v SS)		razred	delež cene	delež pridelka		velikost		1		št. prevozov med parc.	0	10																		33.455	34.5482								NAZIV	NAZIV	I
6	glavni pridelek	Koruzna silaža	silkor2	silkor	50000		50000	58823.5	0	I	100	100		oddalj.		1		km prevozov med parc.	0	1.25											intenziv.		št. prev. Mat.+prid./fazo/ref. povr.		FAZE	AGREG	PRIKLJ	SD	RD	SD1/ha/fazo	št. faz	mesec		Q (spec. normativ)	str. prid.		FAZE	MATER	P
7	str1									II	0	0		nagib		1		km prevozov od dvorišča in nazaj	2			rank0	rank	tipskup						ročni vnos faze	vlookup Z				1	2	3	6	7			začetek		Q/ fazo	mat./delo		1	ime materiala	TIP
8	str2									III	0	0		skupna povr. kulture		1		skupaj km za en prevoz	2		1	13.08	13	4000	0							0	0	0		0	0	0	0	0	0			1			0
9	str3													odd. med parcelami		0.5		skupaj km za en prevoz/ha	2		2	13.09	14	4000	0					Oranje obračalni	Oranje obračalni1	2	0	2	Oranje obračalni1	tr55	plug2obr	3.72175	0	3.64175	1	4		1	0		Oranje obračalni1
10	str4																				3	13.1	15	4000	0					Brananje vrtavkasta	Brananje vrtavkasta1	2	0	2	Brananje vrtavkasta1	tr55	vrtbrana2,5	1.187	0	1.107	1	4		1	0		Brananje vrtavkasta1
11	organska gnojila																				4	13.11	16	4000	0					Predsetvenik	Predsetvenik1	0	0	2	Predsetvenik1	tr55	predset	0	0	0	0	4		1	0		Predsetvenik1
12	glavni pridelek	izgube (%)	SS sprav.	SS sklad.	NEL	ME	SB											NEL/ ha	ME/ ha	SS/ha	5	12.12	12	3230	korsejs					Setev koruze	Setev koruze1	0	0	2	Setev koruze1	tr55	korsej4P	0	0	0	0	4.8		1	0		Setev koruze1	korsejs	3
13	silkor	15	35	35	6.94	11.37	73											121450	198975	17500	6	3.13	3	3120	semkorSUPEL						0	0	0	0	0	0	0	0	0	0		4.8		1	0		0	semkorSUPEL	3
14																					7	13.14	17	4000	0						0	0	0	0	0	0	0	0	0	0				1	0		0
15								gnoj. funkcija													8	13.15	18	4000	0					Škropljenje	Škropljenje1	4	0	2	Škropljenje1	tr55	skrop400	1.38449	0	0.537245	2	3		1	0		Škropljenje1
16	1	N	P	K	faktor izkoristek hranil			kriterij						SPLOŠNE PREDPOSTAVKE							9	9.16	9	3151	varherb						0	0	0	0	0	0	0	0	0	0		3		1	0		0	varherb	3
17	58823.5	268.235	98.8235	264.706										zač. proiz. procesa		3.5		trajanje proizvodnega procesa dni	197.708		10	13.17	19	4000	0					Škropljenje	Škropljenje1	0	0	2	Škropljenje1	tr55	skrop400	0	0	0	0	5		1	0		Škropljenje1
18	gnojilna 1	0.00456	0.00168	0.0045	1.2	1.05	1	0						konec proiz. procesa		10					11	13.18	20	4000	0						0	0	0	0	0	0	0	0	0	0		5		1	0		0	varfunins	3
19														zaloga		4					12	13.19	21	4000	0						0	0	0	0	0	0	0	0	0	0				1	0		0	varfunins	3
20		0.0276	0.01155	0.026	1.2	1.05	1	1						st. real.		1					13	13.2	22	4000	0						0	0	0	0	0	0	0	0	0	0				1	0		0
21																					14	13.21	23	4000	0					Spravilo sil. kor.1v	Spravilo sil. kor.1v1	2	0	2	Spravilo sil. kor.1v1	tr55	silokomb1	4.48612	0	4.40612	1	10		1	0		Spravilo sil. kor.1v1
22	stara gnojilna	251.083	138.333	258.351				2													15	13.22	24	4000	0					Odvoz sil.kor.	Odvoz sil.kor.1	20	20	2	Odvoz sil.kor.1	tr55	trprik5	9.61223	0	8.81223	1			1	0		Odvoz sil.kor.1
23														vred. mat. za lastno reprodukcijo (1=PC,0=LC)		1					16	13.23	25	4000	0					Tlačenje silaže	Tlačenje silaže1	2	0	2	Tlačenje silaže1	tr55	0	8.814	0	8.814	1	10		1	0		Tlačenje silaže1
24	GNOJENJE MODUL (1=da; 0=ne)		0											davek (1=KD; 2=dej; 3=norm)		1					17	10.24	10	3183	folija						0	0	0	0	0	0	0	0	0	0				1	1		0	folija	3
25	Gnojenje z dom. org. gnoj. (1=da; 0=ne)		1	DODATNI VNOSI										obračun davka na sub (0=ni obračunano;1=dejanske;2=pavšal)		1		osnova za odmero davka od subvencij	162.161		18	13.25	26	4000	0						0	0	0	0	0	0	0	0	0	0				1	1		0
26														osnova prispevki							19	13.26	27	4000	0						0	0	0	0	0	0	0	0	0	0				1	1		0
27	Enaka domača org. gnojila, količina izračunana, določena količina	gnojevka	132	Seme	3.9	3.9	4.18							ddv							20	13.27	28	4000	0						0	0	0	0	0	0	0	0	0	0				1	1		0
28	količina	30000												obres.OS (% kred)		0					21	13.28	29	4000	0							0	0	0		0	0	0	0	0				1	0		0
29	F pokritja	1												obres.Ob S (% kred)		0					22	13.29	30	4000	0							0	0	0		0	0	0	0	0				1	0		0
30	Različna domača org.gnojila, določena količina		0											poslovni presežek (da = 1)		1					23	13.3	31	4000	0							0	0	0		0	0	0	0	0	0			1	0		0
31	količina													ZAVAROVANJE			da=1	zavarovanje	silkorZ		24	13.31	32	4000	0							0	0	0		0	0	0	0	0	0			1	0		0
32				Vlaga ob spravilu	30	35	30	27						zavkorsil		1.6785	1	pridelek	20.142		25	13.32	33	4000	0							0	0	0		0	0	0	0	0	0			1	0		0
33	Določeno domače org. gnojilo, določena količina		0											silkorZmax		1200	0				26	13.33	34	4000	0							0	0	0		0	0	0	0	0	0			1	0		0
34	količina																				27	13.34	35	4000	0							0	0	0		0	0	0	0	0	0			1	0		0
35																					28	13.35	36	4000	0							0	0	0		0	0	0	0	0	0			1	0		0
36	Trošenje gnojil (1=da)	1												zav zgrad.		0.199	1	zgradbe	11.119		29	13.36	37	4000	0							0	0	0		0	0	0	0	0	0			1	0		0
37	Izkoristek	organska										OSNOVNA SREDSTVA						osnovna sredstva			30	13.37	38	4000	0							0	0	0		0	0	0	0	0	0			1	0		0
38	hl gnoj	njiva	0.7									SKUPINA	NAZIV	Q/ha(gl)	Q/tono	Q/dan		Q	nab vred	zgradbe nab vred	31	13.38	39	4000	0							0	0	0		0	0	0	0	0	0			1	0		0
39	hl gnoj	travnik	0.5									310	korsilos	0	1.66667			83.3333	5587.42	5587.42	32	13.39	40	4000	0							0	0	0		0	0	0	0	0	0			1	0		0
40	gnojevka		0.75															0	0	0	33	13.4	41	4000	0							0	0	0		0	0	0	0	0	0			1	0		0
41	Omejitve pri gnojenju																	0	0	0	34	13.41	42	4000	0							0	0	0		0	0	0	0	0	0			1	0		0
42	Št. gnojenj z dom. org. gnoj.	1																0	0	0	35	13.42	43	4000	0							0	0	0		0	0	0	0	0	0			1	0		0
43	Max. količina gnojevke	30000																0	0	0	36	13.43	44	4000	0				Prevozi cesta	Prevoz odkup	Prevoz odkup1	0	0		Prevoz odkup1	tr70	trprik5	0	0	0	0	10.8		1	0		Prevoz odkup1
44	Redčenje dom. org. gnoj.	1																0	0	0	37	13.44	45	4000	0				Prevozi cesta			0	0			0	0	0	0	0				1			0
45	Modul																				38	13.45	46	4000	0				Prevozi cesta			0	0			0	0	0	0	0				1			0
46	Št. gnojenj z min. gnoj.	1																			39	13.46	47	4000	0				Prevozi cesta			0	0			0	0	0	0	0				1			0
47	- M osn. gnoj.	1	1						DAVEK SUBVENCIJE	SUBVENCIJE								subvencije			40	13.47	48	4000	0				modul org.	0	0	0	0	0	0	0	0	0	0	0	0	0		1	0		0	0	1
48	- M dognoj.	0	1						dav. sub. (ne = 0)	šifra	/ha(gl)	/kg prid	delež vred.	/kg r.mat	ime mat	skupina	elektrika	vred/enoto	Q enot	vr./ha(gl)	41	13.48	49	4000	0					0	0	0	0	0	0	0	0	0	0	0	0	0		1	0		0
49	izkor. org.		1						0	vractros				6.15924	domače strojne storitve		0	0.271369	206.057	54.2738	42	13.49	50	4000	0				modul min.	0	0	0	0	0	0	0	0	0	0	0	0	0		1	0		0		3
50	N max. živ. nitratna	170	zakonska omejitev ali dobra KP						0	regnjive	0							0	0	0	43	13.5	51	4000	0					0	0	0	0	0	0	0	0	0	0	0	0	0		1	0		0		3
51	Max. obrok N	100	omejitev dobra KP						1	PPnjive	1							162.161	1	162.161	44	1.51	1	1132	gnojevka				MK organska gnoj.	Mešanje gnojevke	Mešanje gnojevke	2	0	2	Mešanje gnojevke	tr50	mesgn	0.63	0	0	1	3.5		1	0		Mešanje gnojevke	gnojevka	1
52	Min. obrok N	20	omejitev dobra KP						0	ZK	1							0.563	1	91.2964	45	13.52	52	4000	0					Trošenje gnojevke	Trošenje gnojevke1	16	16	2	Trošenje gnojevke1	tr55	cist4200	1.5877	0	0.78	1	3.5		1	0		Trošenje gnojevke1
53	Min. kg NPK/ trošenje	75							1									0	0	0	46	13.53	53	4000	0					0	0	0	0	0	0	0	0	0	0	0	0	0		1	0		0	gnojevka	1
	min. delež N pri osn. gnoj. (ORG.+MIN)	0.3	dobra KP	odkup km	0				0									0	0	0	47	13.54	54	4000	0					0	0	0	0	0	0	0	0	0	0	0	0	0		1	0		0
	delež N iz org. gnojil pri osn. gnoj.	0.45																			48	13.55	55	4000	0					0	0	0	0	0	0	0	0	0	0	0	0	0		1	0		0	0	1
	kg N pri osn. gnoj., če ni org.	100																			49	13.56	56	4000	0					0	0	0	0	0	0	0	0	0	0	0	0	0		1	0		0
																					50	13.57	57	4000	0				MK min. gnoj.	Tros. min.	Tros. min.1	2	2	2	Tros. min.1	tr50	trosmin500	0.639899	0	0.418597	1	4.5		1	0		Tros. min.1
																					51	13.58	58	4000	0						0	0	0	0	0	0	0	0	0	0	0	0		1	0		0	min. gnoj. osn. gnoj.	3
			ha		1=da																52	13.59	59	4000	0						0	0	0	0	0	0	0	0	0	0	0	0		1	0		0	0
	0	pridelek	velikost	seme/sadike	str. prid. vredn. q		cena hranil	gnoj. funkcija	max. obrok N	št. FFS	dod. št. FFS	št. herbicid	dod. št. herbicidov				odkup km	št. FFS	0	0	53	13.6	60	4000	0						0	0	0	0	0	0	0	0	0	0	0	0		1	0		0	0
	Variacije	2	3	4	5	6	7	8	9	10	11	12	13	14	15	16	17	št. herbicid	1	1	54	4.61	4	3140.5	mineralna gnojila					Okopavanje koruze	Okopavanje koruze1	2	0	2	Okopavanje koruze1	tr55	kultiv4	1.39176	1.0932	1.0932	1	6.9		1	0		Okopavanje koruze1	KAN	3
	0	50000	1	1	0		0	0	100	0	0	1	1								55	5.62	5	3141	N					0	0	0	0	0	0	0	0	0	0	0	0	0		1	0		0	0	3
	1	40000	1	1	0		0	0	100	0	0	1	1					seme/sadike	1		56	6.63	6	3142	P					0	0	0	0	0	0	0	0	0	0	0	0	0		1	0		0	0	3
	2	45000	1	1	0		0	0	100	0	0	1	1					gnoj. funkcija	0		57	7.64	7	3143	K					0	0	0	0	0	0	0	0	0	0	0	0	0		1	0		0	0	3
	3	50000	1	1	0		0	0	100	0	0	1	1					str. prid. vredn. q	0		58	2.65	2	3000	KUPLJEN MATERIAL																							mineralna gnojila	3
	4	55000	1	1	0		0	0	100	0	0	1	1								59	11.66	11	3200	KUPLJENE STORITVE																							N	3
	5																	cena hranil	0	cena SURS	60	8.67	8	3150	sredstva za varstvo rastlin																							P	3
																																																K	3
												kriterij	cena hranil	(0=taksacijsko SURS, 1=taksacijsko KIS, 2=čista hranila)
													0	1	2	3
													1	2	3	4
													cena SURS	cena KIS	cena N-P-K
													N	NQizr	n2
													P	PQizr	p2
													K	KQizr	k2
													KON	KONQizr	KON2
													NPK	NPKQ	NPK
													KAN	KANQ	KAN
													gnojevka	gnojevkaQizr				gnojevka1
													hl gnoj	hl gnojQizr				hl gnoj N
													ggnoj	ggnojQizr				hl gnoj T
													UREA	UREAQ	UREA			gnojnica
													FAZE GNOJENJE				DRUGE FAZE
													Naklad. hl. gnoja	Tros. min.
													Troš. hl. gnoja	Dognojevanje
													Mešanje gnojevke	Fertiirigacija
													Trošenje gnojevke	Okop. dogn.
													trošenje hl.gnoja	Okop.koruze z dogn.	Okopavanje koruze
													Ttrošenje hl.gnoja	Tros.min.roč.
														trošenje NPK
														Ttrošenje NPK
													DRUGE ŠIFRE
													maxtrosnjive
													maxtrostrajninasadi
					šifra								maxtrosgozd
																																		Izračun gnojenje
	KRMILO / koda		Pc/LC	NEL	ME	PB	PSB	SS	SVImin	SVImax	Ca	P	Mg	Na
VRSTICA			€/kg	MJ/kg	MJ/kg	g/kg	g/kg	kg	kg SS	kg SS	g/kg	g/kg	g/kg	g/kg																																VARSTVO		število tretiranj	dodatno
148	silkor2_D		0.0385784	2.508	4.1496	27.74	16.0892	0.38	0.07562	0.07562	0.798	0.76	0.532	0.038																							15/15\15									Varstvo pred pleveli
																																					7/20\30				količina OG	po obračunu	po obračunu	po obračunu	cena SURS	151	frontier	0
																																					15/15\15	0/10\30	0/26\0	27/0\0	N, P, K	NPK	0.10.30	0.26.0 in/ali 27.0.0	0	151	callisto	0
																																				N	0.15	0	0	0.27	23.2059	23.2059	23.2059	0	1.16644	151	extravon	1
																																				P	0.15	0.1	0.26	0	12.3235	12.3235	-23.4118	0	0.958024	151	lumax	1
																	MODUL GNOJENJE																			K	0.15	0.3	0	0	107.206	107.206	0	0	0.723781	Varstvo pred boleznimi in škodljivci
																		PAZI ENOTE																		KON									0.16704	152		0
																		Org. gnojila	min. gnoj. osn. gnoj.	min.gnoj. dog.																min. gnoj. osn. gnoj.									0.496739	153		0
																		0																		vrednost gnojil (izračunana)	0.594276	0.479976	0.416126	0.481978	175.476
																	količina	0	0	0																	154.706	82.1569	714.706	-234.118	3
																	povp. cena	0	0	0																količina gnojil - Q	0	357.353	-90.0452	85.9477	353.255	delež	kg
																																					SUM q N OG	SUM q N OG (samo min. gnoj.)				N, osnovno gnojenje org.	kg N osn. gnoj., če samo mineralno
																																					120.706	100				0.45	100
																	ŠIFRA		vrednost															šifra	N	P	K	ime faze	N	P	K	Q	Q nitratna	mesec
																	0	0	0															izkoristek	0.75	1	1	NORMATIV	268.235	98.8235	264.706
																	0	0	0															izkoristek	1	1	1	ORG. GNOJ. SKUPAJ	97.5	86.5	157.5				F redčenja
																	0	0	0															gnojevka	0.00325	0.00288333	0.00525	Org. gnoj. osnovno	97.5	86.5	157.5	30000	30000	3.5	1
																	0	0	0															gnojevka	0.00433333	0.00288333	0.00525	Org. gnoj. dognojevanje	0	0	0	0	0		1
																	0	0	0															0	0	0	0	Org. gnoj. dognojevanje	0	0	0	0	0		1
																	0	0	0															šifra				DOGNOJEVANJE NPK				Q
																	0	0	0																0	0	0	Tros. min.	0	0	0		0
																	0	0	0																0	0	0	Tros. min.	0	0	0		0
																	0	0	0																0	0	0	Tros. min.	0	0	0		0
																	0	0	0																max. obrok N		št. dog.	Tros. min.	23.2059	12.3235	107.206		353.255	4.5
																	0	0	0															šifra	100		1	DOGNOJEVANJE N	147.529
																	0	0	0															KAN	0.27			Okopavanje koruze	0.27	KAN		1	546.405	6.9
																	0	0	0															KAN	0.27			0	0	0		0	0	6.9
																	0	0	0															KAN	0.27			0	0	0		0	0
																																		KAN	0.27			0	0	0		0	0
																																						izračun/ normativ	1	1	1	1				Varstvo drugo
																																					1	Enaka domača org. gnojila, količina izračunana, določena količina						količina	F pokritja	154
																																						Max. org. osnovno	37140.3	34274.1	50420.2		34274.1
																																						Max. org. SUM	82533.9			34274.1	34274.1	30000	1
																																					2	Različna domača org.gnojila, določena količina
																																						Organsko osnovno						30000
																																						Organsko dognojevanje						0
																																					3	Določeno domače org. gnojilo, določena količina
																																												0
		0	1	2	3	4	5	6	7	8	9	10
	KALKULATIVNE SKUPINE
		skup
1	ZA LASTNO REPRODUKCIJO				0
2	ENERG IN VODA
3	gorivo in maz	111	3	3111	0
4	elektrika	112	3	3112	0
5	druga energ	113	3	3113	0
6	voda	114	3	3114	0
7	SEME, SADIKE	120	3	3120	197.808
8	ORGANSKA GNOJILA				0
9	hl gnoj	131	1	1131	0
10	gnojevka	132	1	1132	363.433
11	MINERALNA GNOJILA	140		3140.5	432.003
12	ZAŠČTNA SREDSTVA				0
13	herbicidi	151	3	3151	68.187
14	fungicidi	152	3	3152	0
15	insekticidi	153	3	3153	0
16	ŽIVINA	160		160	0
17	domača	160	1	1160	0
18	kupljena	160	3	3160	0
19	KRMA IN NASTILJ				0
20	domača				0
21	kupljena				0
22	voluminozna	171			0
23	domača	171	1	1171	0
24	kupljena	171	3	3171	0
25	mocna in min	172			0
26	domača	172	1	1172	0
27	kupljena	172	3	3172	0
28	stelja	173			0
29	domača	173	1	1173	0
30	kupljena	173	3	3173	0
31	DRUG MATERIAL				0
32	zdrav in razk	181	3	3181	0
33	drug material	182	3	3182	0
34	drug mat (izpis Q)	183	3	3183	34.3022
35	KUPLJENE STORITVE				0
36	vet stor	210	3	3210	0
37	druge stor	220	3	3220	0
38	strojne stor	230	3	3230	42.888
39	delo	240	3	3240	0
40	zavarovanje	250	3
41	zav prid				20.142
42	zav zgradb				11.119
43	AMORTIZACIJA
44	zgradb in opr	310		310	139.686
45	strojev	320		320	0
46	nasadov	330		330	0
47	živine	340		340	0
48	DOMAČE STORITVE
49	domače strojne storitve				820.521
50	domače delo (neto)				251.747
51	OBVEZNOSTI IN POSREDNI STR.
52	davek				1.48704
53	Pokojninsko zavarov obvezno				41.1518
54	Zdravstveno zavarov obvezno				18.8236
55	Pokojninsko zavarov dodatno				30.802
56	Zdravstveno zavarov dodatno				14.0894
57	Regresi (pravice iz dela)				90.8923
58	posredni stroški				27.4181
59	Stroški kapitala				192.699
60	STROŠKI SKUPAJ				2799.2	0
61	-VREDNOST STRAN. PRIDELKOV				0
62	STROŠKI GLAVNEGA PRIDELKA				2799.2	0
63	PRORAČUNSKI DODATKI
64	Neposredno na nosilcu				307.731
65	Preneseno iz drugih stroškovnih nosilcev				0
66	STROŠKI ZMANJŠANI ZA SUBVENCIJE				2491.47	0
[truncated: 20 more columns]

## Sheet: silkor1
1					stroji	pridelek	kakovost	min.	max.	min.	max.			LC	0.0498294															vnos šifre	faza + int. (F1)				izbor glede na F1
2	Mesec obračuna	721-1221	258	Intenzivnost	1		S	30000	60000
3	VNOS																	Osnovni izračuni ali poizvedbe			POMOŽNO ANALITIČNA									TEHNOLOŠKA KARTA
4	ime kalkulacije	Koruzna silaža		katastrska kultura	njiva				nač. obrač. (da=1/ne=0)	kakovost gl. pridelka				PRID. RAZMERE				ref. površina (izbor)		delavnik
5	šifre	ime	zbir	cenik	pridelek	vzporedni prid. (%)	bruto prid (zr SS na dvorišču)	bruto prid na njivi (travinje v SS)		razred	delež cene	delež pridelka		velikost		1		št. prevozov med parc.	0	10																		33.455	34.5482								NAZIV	NAZIV	I
6	glavni pridelek	Koruzna silaža	silkor1	silkor	50000		50000	58823.5	0	I	100	100		oddalj.		1		km prevozov med parc.	0	1.25											intenziv.		št. prev. Mat.+prid./fazo/ref. povr.		FAZE	AGREG	PRIKLJ	SD	RD	SD1/ha/fazo	št. faz	mesec		Q (spec. normativ)	str. prid.		FAZE	MATER	P
7	str1									II	0	0		nagib		1		km prevozov od dvorišča in nazaj	2			rank0	rank	tipskup						ročni vnos faze	vlookup Z				1	2	3	6	7			začetek		Q/ fazo	mat./delo		1	ime materiala	TIP
8	str2									III	0	0		skupna povr. kulture		1		skupaj km za en prevoz	2		1	13.08	13	4000	0							0	0	0		0	0	0	0	0	0			1			0
9	str3													odd. med parcelami		0.5		skupaj km za en prevoz/ha	2		2	13.09	14	4000	0					Oranje obračalni	Oranje obračalni1	2	0	2	Oranje obračalni1	tr55	plug2obr	3.72175	0	3.64175	1	4		1	0		Oranje obračalni1
10	str4																				3	13.1	15	4000	0					Brananje vrtavkasta	Brananje vrtavkasta1	2	0	2	Brananje vrtavkasta1	tr55	vrtbrana2,5	1.187	0	1.107	1	4		1	0		Brananje vrtavkasta1
11	organska gnojila																				4	13.11	16	4000	0					Predsetvenik	Predsetvenik1	0	0	2	Predsetvenik1	tr55	predset	0	0	0	0	4		1	0		Predsetvenik1
12	glavni pridelek	izgube (%)	SS sprav.	SS sklad.	NEL	ME	SB											NEL/ ha	ME/ ha	SS/ha	5	12.12	12	3230	korsejs					Setev koruze	Setev koruze1	0	0	2	Setev koruze1	tr55	korsej4P	0	0	0	0	4.8		1	0		Setev koruze1	korsejs	3
13	silkor	15	35	35	6.94	11.37	73											121450	198975	17500	6	3.13	3	3120	semkorSUPEL						0	0	0	0	0	0	0	0	0	0		4.8		1	0		0	semkorSUPEL	3
14																					7	13.14	17	4000	0						0	0	0	0	0	0	0	0	0	0				1	0		0
15								gnoj. funkcija													8	13.15	18	4000	0					Škropljenje	Škropljenje1	4	0	2	Škropljenje1	tr55	skrop400	1.38449	0	0.537245	2	3		1	0		Škropljenje1
16	1	N	P	K	faktor izkoristek hranil			kriterij						SPLOŠNE PREDPOSTAVKE							9	9.16	9	3151	varherb						0	0	0	0	0	0	0	0	0	0		3		1	0		0	varherb	3
17	58823.5	268.235	98.8235	264.706										zač. proiz. procesa		3.5		trajanje proizvodnega procesa dni	197.708		10	13.17	19	4000	0					Škropljenje	Škropljenje1	0	0	2	Škropljenje1	tr55	skrop400	0	0	0	0	5		1	0		Škropljenje1
18	gnojilna 1	0.00456	0.00168	0.0045	1.2	1.05	1	0						konec proiz. procesa		10					11	13.18	20	4000	0						0	0	0	0	0	0	0	0	0	0		5		1	0		0	varfunins	3
19														zaloga		4					12	13.19	21	4000	0						0	0	0	0	0	0	0	0	0	0				1	0		0	varfunins	3
20		0.0276	0.01155	0.026	1.2	1.05	1	1						st. real.		1					13	13.2	22	4000	0						0	0	0	0	0	0	0	0	0	0				1	0		0
21																					14	13.21	23	4000	0					Spravilo sil. kor.1v	Spravilo sil. kor.1v1	2	0	2	Spravilo sil. kor.1v1	tr55	silokomb1	4.48612	0	4.40612	1	10		1	0		Spravilo sil. kor.1v1
22	stara gnojilna	251.083	138.333	258.351				2													15	13.22	24	4000	0					Odvoz sil.kor.	Odvoz sil.kor.1	20	20	2	Odvoz sil.kor.1	tr55	trprik5	9.61223	0	8.81223	1			1	0		Odvoz sil.kor.1
23														vred. mat. za lastno reprodukcijo (1=PC,0=LC)		1					16	13.23	25	4000	0					Tlačenje silaže	Tlačenje silaže1	2	0	2	Tlačenje silaže1	tr55	0	8.814	0	8.814	1	10		1	0		Tlačenje silaže1
24	GNOJENJE MODUL (1=da; 0=ne)		0											davek (1=KD; 2=dej; 3=norm)		1					17	10.24	10	3183	folija						0	0	0	0	0	0	0	0	0	0				1	1		0	folija	3
25	Gnojenje z dom. org. gnoj. (1=da; 0=ne)		1	DODATNI VNOSI										obračun davka na sub (0=ni obračunano;1=dejanske;2=pavšal)		1		osnova za odmero davka od subvencij	162.161		18	13.25	26	4000	0						0	0	0	0	0	0	0	0	0	0				1	1		0
26														osnova prispevki							19	13.26	27	4000	0						0	0	0	0	0	0	0	0	0	0				1	1		0
27	Enaka domača org. gnojila, količina izračunana, določena količina	gnojevka	132	Seme	3.9	3.9	4.18							ddv							20	13.27	28	4000	0						0	0	0	0	0	0	0	0	0	0				1	1		0
28	količina	30000												obres.OS (% kred)		0					21	13.28	29	4000	0							0	0	0		0	0	0	0	0				1	0		0
29	F pokritja	1												obres.Ob S (% kred)		0					22	13.29	30	4000	0							0	0	0		0	0	0	0	0				1	0		0
30	Različna domača org.gnojila, določena količina		0											poslovni presežek (da = 1)		1					23	13.3	31	4000	0							0	0	0		0	0	0	0	0	0			1	0		0
31	količina													ZAVAROVANJE			da=1	zavarovanje	silkorZ		24	13.31	32	4000	0							0	0	0		0	0	0	0	0	0			1	0		0
32				Vlaga ob spravilu	30	35	30	27						zavkorsil		1.6785	1	pridelek	20.142		25	13.32	33	4000	0							0	0	0		0	0	0	0	0	0			1	0		0
33	Določeno domače org. gnojilo, določena količina		0											silkorZmax		1200	0				26	13.33	34	4000	0							0	0	0		0	0	0	0	0	0			1	0		0
34	količina																				27	13.34	35	4000	0							0	0	0		0	0	0	0	0	0			1	0		0
35																					28	13.35	36	4000	0							0	0	0		0	0	0	0	0	0			1	0		0
36	Trošenje gnojil (1=da)	1												zav zgrad.		0.199	1	zgradbe	11.119		29	13.36	37	4000	0							0	0	0		0	0	0	0	0	0			1	0		0
37	Izkoristek	organska										OSNOVNA SREDSTVA						osnovna sredstva			30	13.37	38	4000	0							0	0	0		0	0	0	0	0	0			1	0		0
38	hl gnoj	njiva	0.7									SKUPINA	NAZIV	Q/ha(gl)	Q/tono	Q/dan		Q	nab vred	zgradbe nab vred	31	13.38	39	4000	0							0	0	0		0	0	0	0	0	0			1	0		0
39	hl gnoj	travnik	0.5									310	korsilos	0	1.66667			83.3333	5587.42	5587.42	32	13.39	40	4000	0							0	0	0		0	0	0	0	0	0			1	0		0
40	gnojevka		0.75															0	0	0	33	13.4	41	4000	0							0	0	0		0	0	0	0	0	0			1	0		0
41	Omejitve pri gnojenju																	0	0	0	34	13.41	42	4000	0							0	0	0		0	0	0	0	0	0			1	0		0
42	Št. gnojenj z dom. org. gnoj.	1																0	0	0	35	13.42	43	4000	0							0	0	0		0	0	0	0	0	0			1	0		0
43	Max. količina gnojevke	30000																0	0	0	36	13.43	44	4000	0				Prevozi cesta	Prevoz odkup	Prevoz odkup1	0	0		Prevoz odkup1	tr70	trprik5	0	0	0	0	10.8		1	0		Prevoz odkup1
44	Redčenje dom. org. gnoj.	1																0	0	0	37	13.44	45	4000	0				Prevozi cesta			0	0			0	0	0	0	0				1			0
45	Modul																				38	13.45	46	4000	0				Prevozi cesta			0	0			0	0	0	0	0				1			0
46	Št. gnojenj z min. gnoj.	1																			39	13.46	47	4000	0				Prevozi cesta			0	0			0	0	0	0	0				1			0
47	- M osn. gnoj.	1	1						DAVEK SUBVENCIJE	SUBVENCIJE								subvencije			40	13.47	48	4000	0				modul org.	0	0	0	0	0	0	0	0	0	0	0	0	0		1	0		0	0	1
48	- M dognoj.	0	1						dav. sub. (ne = 0)	šifra	/ha(gl)	/kg prid	delež vred.	/kg r.mat	ime mat	skupina	elektrika	vred/enoto	Q enot	vr./ha(gl)	41	13.48	49	4000	0					0	0	0	0	0	0	0	0	0	0	0	0	0		1	0		0
49	izkor. org.		1						0	vractros				6.15924	domače strojne storitve		0	0.271369	206.057	54.2738	42	13.49	50	4000	0				modul min.	0	0	0	0	0	0	0	0	0	0	0	0	0		1	0		0		3
50	N max. živ. nitratna	170	zakonska omejitev ali dobra KP						0	regnjive	0							0	0	0	43	13.5	51	4000	0					0	0	0	0	0	0	0	0	0	0	0	0	0		1	0		0		3
51	Max. obrok N	100	omejitev dobra KP						1	PPnjive	1							162.161	1	162.161	44	1.51	1	1132	gnojevka				MK organska gnoj.	Mešanje gnojevke	Mešanje gnojevke	2	0	2	Mešanje gnojevke	tr50	mesgn	0.63	0	0	1	3.5		1	0		Mešanje gnojevke	gnojevka	1
52	Min. obrok N	20	omejitev dobra KP						0	ZK	1							0.563	1	91.2964	45	13.52	52	4000	0					Trošenje gnojevke	Trošenje gnojevke1	16	16	2	Trošenje gnojevke1	tr55	cist4200	1.5877	0	0.78	1	3.5		1	0		Trošenje gnojevke1
53	Min. kg NPK/ trošenje	75							1									0	0	0	46	13.53	53	4000	0					0	0	0	0	0	0	0	0	0	0	0	0	0		1	0		0	gnojevka	1
	min. delež N pri osn. gnoj. (ORG.+MIN)	0.3	dobra KP	odkup km	0				0									0	0	0	47	13.54	54	4000	0					0	0	0	0	0	0	0	0	0	0	0	0	0		1	0		0
	delež N iz org. gnojil pri osn. gnoj.	0.45																			48	13.55	55	4000	0					0	0	0	0	0	0	0	0	0	0	0	0	0		1	0		0	0	1
	kg N pri osn. gnoj., če ni org.	100																			49	13.56	56	4000	0					0	0	0	0	0	0	0	0	0	0	0	0	0		1	0		0
																					50	13.57	57	4000	0				MK min. gnoj.	Tros. min.	Tros. min.1	2	2	2	Tros. min.1	tr50	trosmin500	0.639899	0	0.418597	1	4.5		1	0		Tros. min.1
																					51	13.58	58	4000	0						0	0	0	0	0	0	0	0	0	0	0	0		1	0		0	min. gnoj. osn. gnoj.	3
			ha		1=da																52	13.59	59	4000	0						0	0	0	0	0	0	0	0	0	0	0	0		1	0		0	0
	0	pridelek	velikost	seme/sadike	str. prid. vredn. q		cena hranil	gnoj. funkcija	max. obrok N	št. FFS	dod. št. FFS	št. herbicid	dod. št. herbicidov				odkup km	št. FFS	0	0	53	13.6	60	4000	0						0	0	0	0	0	0	0	0	0	0	0	0		1	0		0	0
	Variacije	2	3	4	5	6	7	8	9	10	11	12	13	14	15	16	17	št. herbicid	1	1	54	4.61	4	3140.5	mineralna gnojila					Okopavanje koruze	Okopavanje koruze1	2	0	2	Okopavanje koruze1	tr55	kultiv4	1.39176	1.0932	1.0932	1	6.9		1	0		Okopavanje koruze1	KAN	3
	0	50000	1	1	0		0	0	100	0	0	1	1								55	5.62	5	3141	N					0	0	0	0	0	0	0	0	0	0	0	0	0		1	0		0	0	3
	1	40000	1	1	0		0	0	100	0	0	1	1					seme/sadike	1		56	6.63	6	3142	P					0	0	0	0	0	0	0	0	0	0	0	0	0		1	0		0	0	3
	2	45000	1	1	0		0	0	100	0	0	1	1					gnoj. funkcija	0		57	7.64	7	3143	K					0	0	0	0	0	0	0	0	0	0	0	0	0		1	0		0	0	3
	3	50000	1	1	0		0	0	100	0	0	1	1					str. prid. vredn. q	0		58	2.65	2	3000	KUPLJEN MATERIAL																							mineralna gnojila	3
	4	55000	1	1	0		0	0	100	0	0	1	1								59	11.66	11	3200	KUPLJENE STORITVE																							N	3
	5																	cena hranil	0	cena SURS	60	8.67	8	3150	sredstva za varstvo rastlin																							P	3
																																																K	3
												kriterij	cena hranil	(0=taksacijsko SURS, 1=taksacijsko KIS, 2=čista hranila)
													0	1	2	3
													1	2	3	4
													cena SURS	cena KIS	cena N-P-K
													N	NQizr	n2
													P	PQizr	p2
													K	KQizr	k2
													KON	KONQizr	KON2
													NPK	NPKQ	NPK
													KAN	KANQ	KAN
													gnojevka	gnojevkaQizr				gnojevka1
													hl gnoj	hl gnojQizr				hl gnoj N
													ggnoj	ggnojQizr				hl gnoj T
													UREA	UREAQ	UREA			gnojnica
													FAZE GNOJENJE				DRUGE FAZE
													Naklad. hl. gnoja	Tros. min.
													Troš. hl. gnoja	Dognojevanje
													Mešanje gnojevke	Fertiirigacija
													Trošenje gnojevke	Okop. dogn.
													trošenje hl.gnoja	Okop.koruze z dogn.	Okopavanje koruze
													Ttrošenje hl.gnoja	Tros.min.roč.
														trošenje NPK
														Ttrošenje NPK
													DRUGE ŠIFRE
													maxtrosnjive
													maxtrostrajninasadi
					šifra								maxtrosgozd
																																		Izračun gnojenje
	KRMILO / koda		Pc/LC	NEL	ME	PB	PSB	SS	SVImin	SVImax	Ca	P	Mg	Na
VRSTICA			€/kg	MJ/kg	MJ/kg	g/kg	g/kg	kg	kg SS	kg SS	g/kg	g/kg	g/kg	g/kg																																VARSTVO		število tretiranj	dodatno
154	silkor1_S		0.0385784	2.27395	3.79783	27.1925	15.7716	0.365	0.0848625	0.0848625	0.7665	0.73	0.584	0.0365																							15/15\15									Varstvo pred pleveli
																																					7/20\30				količina OG	po obračunu	po obračunu	po obračunu	cena SURS	151	frontier	0
																																					15/15\15	0/10\30	0/26\0	27/0\0	N, P, K	NPK	0.10.30	0.26.0 in/ali 27.0.0	0	151	callisto	0
																																				N	0.15	0	0	0.27	23.2059	23.2059	23.2059	0	1.16644	151	extravon	1
																																				P	0.15	0.1	0.26	0	12.3235	12.3235	-23.4118	0	0.958024	151	lumax	1
																	MODUL GNOJENJE																			K	0.15	0.3	0	0	107.206	107.206	0	0	0.723781	Varstvo pred boleznimi in škodljivci
																		PAZI ENOTE																		KON									0.16704	152		0
																		Org. gnojila	min. gnoj. osn. gnoj.	min.gnoj. dog.																min. gnoj. osn. gnoj.									0.496739	153		0
																		0																		vrednost gnojil (izračunana)	0.594276	0.479976	0.416126	0.481978	175.476
																	količina	0	0	0																	154.706	82.1569	714.706	-234.118	3
																	povp. cena	0	0	0																količina gnojil - Q	0	357.353	-90.0452	85.9477	353.255	delež	kg
																																					SUM q N OG	SUM q N OG (samo min. gnoj.)				N, osnovno gnojenje org.	kg N osn. gnoj., če samo mineralno
																																					120.706	100				0.45	100
																	ŠIFRA		vrednost															šifra	N	P	K	ime faze	N	P	K	Q	Q nitratna	mesec
																	0	0	0															izkoristek	0.75	1	1	NORMATIV	268.235	98.8235	264.706
																	0	0	0															izkoristek	1	1	1	ORG. GNOJ. SKUPAJ	97.5	86.5	157.5				F redčenja
																	0	0	0															gnojevka	0.00325	0.00288333	0.00525	Org. gnoj. osnovno	97.5	86.5	157.5	30000	30000	3.5	1
																	0	0	0															gnojevka	0.00433333	0.00288333	0.00525	Org. gnoj. dognojevanje	0	0	0	0	0		1
																	0	0	0															0	0	0	0	Org. gnoj. dognojevanje	0	0	0	0	0		1
																	0	0	0															šifra				DOGNOJEVANJE NPK				Q
																	0	0	0																0	0	0	Tros. min.	0	0	0		0
																	0	0	0																0	0	0	Tros. min.	0	0	0		0
																	0	0	0																0	0	0	Tros. min.	0	0	0		0
																	0	0	0																max. obrok N		št. dog.	Tros. min.	23.2059	12.3235	107.206		353.255	4.5
																	0	0	0															šifra	100		1	DOGNOJEVANJE N	147.529
																	0	0	0															KAN	0.27			Okopavanje koruze	0.27	KAN		1	546.405	6.9
																	0	0	0															KAN	0.27			0	0	0		0	0	6.9
																	0	0	0															KAN	0.27			0	0	0		0	0
																																		KAN	0.27			0	0	0		0	0
																																						izračun/ normativ	1	1	1	1				Varstvo drugo
																																					1	Enaka domača org. gnojila, količina izračunana, določena količina						količina	F pokritja	154
																																						Max. org. osnovno	37140.3	34274.1	50420.2		34274.1
																																						Max. org. SUM	82533.9			34274.1	34274.1	30000	1
																																					2	Različna domača org.gnojila, določena količina
																																						Organsko osnovno						30000
																																						Organsko dognojevanje						0
																																					3	Določeno domače org. gnojilo, določena količina
																																												0
		0	1	2	3	4	5	6	7	8	9	10
	KALKULATIVNE SKUPINE
		skup
1	ZA LASTNO REPRODUKCIJO				0
2	ENERG IN VODA
3	gorivo in maz	111	3	3111	0
4	elektrika	112	3	3112	0
5	druga energ	113	3	3113	0
6	voda	114	3	3114	0
7	SEME, SADIKE	120	3	3120	197.808
8	ORGANSKA GNOJILA				0
9	hl gnoj	131	1	1131	0
10	gnojevka	132	1	1132	363.433
11	MINERALNA GNOJILA	140		3140.5	432.003
12	ZAŠČTNA SREDSTVA				0
13	herbicidi	151	3	3151	68.187
14	fungicidi	152	3	3152	0
15	insekticidi	153	3	3153	0
16	ŽIVINA	160		160	0
17	domača	160	1	1160	0
18	kupljena	160	3	3160	0
19	KRMA IN NASTILJ				0
20	domača				0
21	kupljena				0
22	voluminozna	171			0
23	domača	171	1	1171	0
24	kupljena	171	3	3171	0
25	mocna in min	172			0
26	domača	172	1	1172	0
27	kupljena	172	3	3172	0
28	stelja	173			0
29	domača	173	1	1173	0
30	kupljena	173	3	3173	0
31	DRUG MATERIAL				0
32	zdrav in razk	181	3	3181	0
33	drug material	182	3	3182	0
34	drug mat (izpis Q)	183	3	3183	34.3022
35	KUPLJENE STORITVE				0
36	vet stor	210	3	3210	0
37	druge stor	220	3	3220	0
38	strojne stor	230	3	3230	42.888
39	delo	240	3	3240	0
40	zavarovanje	250	3
41	zav prid				20.142
42	zav zgradb				11.119
43	AMORTIZACIJA
44	zgradb in opr	310		310	139.686
45	strojev	320		320	0
46	nasadov	330		330	0
47	živine	340		340	0
48	DOMAČE STORITVE
49	domače strojne storitve				820.521
50	domače delo (neto)				251.747
51	OBVEZNOSTI IN POSREDNI STR.
52	davek				1.48704
53	Pokojninsko zavarov obvezno				41.1518
54	Zdravstveno zavarov obvezno				18.8236
55	Pokojninsko zavarov dodatno				30.802
56	Zdravstveno zavarov dodatno				14.0894
57	Regresi (pravice iz dela)				90.8923
58	posredni stroški				27.4181
59	Stroški kapitala				192.699
60	STROŠKI SKUPAJ				2799.2	0
61	-VREDNOST STRAN. PRIDELKOV				0
62	STROŠKI GLAVNEGA PRIDELKA				2799.2	0
63	PRORAČUNSKI DODATKI
64	Neposredno na nosilcu				307.731
65	Preneseno iz drugih stroškovnih nosilcev				0
66	STROŠKI ZMANJŠANI ZA SUBVENCIJE				2491.47	0
[truncated: 20 more columns]

## Sheet: silkorO
1					stroji	pridelek	kakovost	min.	max.	min.	max.			LC	0.0507823															vnos šifre	faza + int. (F1)				izbor glede na F1
2	Mesec obračuna	721-1221	258	Intenzivnost	1		ZD	30000	60000
3	VNOS																	Osnovni izračuni ali poizvedbe			POMOŽNO ANALITIČNA									TEHNOLOŠKA KARTA
4	ime kalkulacije	Koruzna silaža		katastrska kultura	njiva				nač. obrač. (da=1/ne=0)	kakovost gl. pridelka				PRID. RAZMERE				ref. površina (izbor)		delavnik
5	šifre	ime	zbir	cenik	pridelek	vzporedni prid. (%)	bruto prid (zr SS na dvorišču)	bruto prid na njivi (travinje v SS)		razred	delež cene	delež pridelka		velikost		1		št. prevozov med parc.	0	10																		33.409	34.5022								NAZIV	NAZIV	I
6	glavni pridelek	Koruzna silaža	silkorO	silkor	47000		47000	55294.1	0	I	100	100		oddalj.		1		km prevozov med parc.	0	1.25											intenziv.		št. prev. Mat.+prid./fazo/ref. povr.		FAZE	AGREG	PRIKLJ	SD	RD	SD1/ha/fazo	št. faz	mesec		Q (spec. normativ)	str. prid.		FAZE	MATER	P
7	str1									II	0	0		nagib		1		km prevozov od dvorišča in nazaj	2			rank0	rank	tipskup						ročni vnos faze	vlookup Z				1	2	3	6	7			začetek		Q/ fazo	mat./delo		1	ime materiala	TIP
8	str2									III	0	0		skupna povr. kulture		1		skupaj km za en prevoz	2		1	13.08	13	4000	0							0	0	0		0	0	0	0	0	0			1			0
9	str3													odd. med parcelami		0.5		skupaj km za en prevoz/ha	2		2	13.09	14	4000	0					Oranje obračalni	Oranje obračalni1	2	0	2	Oranje obračalni1	tr55	plug2obr	3.72175	0	3.64175	1	4		1	0		Oranje obračalni1
10	str4																				3	13.1	15	4000	0					Brananje vrtavkasta	Brananje vrtavkasta1	2	0	2	Brananje vrtavkasta1	tr55	vrtbrana2,5	1.187	0	1.107	1	4		1	0		Brananje vrtavkasta1
11	organska gnojila																				4	13.11	16	4000	0					Predsetvenik	Predsetvenik1	0	0	2	Predsetvenik1	tr55	predset	0	0	0	0	4		1	0		Predsetvenik1
12	glavni pridelek	izgube (%)	SS sprav.	SS sklad.	NEL	ME	SB											NEL/ ha	ME/ ha	SS/ha	5	12.12	12	3230	korsejs					Setev koruze	Setev koruze1	0	0	2	Setev koruze1	tr55	korsej4P	0	0	0	0	4.8		1	0		Setev koruze1	korsejs	3
13	silkor	15	35	35	6.94	11.37	73											114163	187036	16450	6	3.13	3	3120	semkor						0	0	0	0	0	0	0	0	0	0		4.8		1	0		0	semkor	3
14																					7	13.14	17	4000	0						0	0	0	0	0	0	0	0	0	0				1	0		0
15								gnoj. funkcija													8	13.15	18	4000	0					Škropljenje	Škropljenje1	4	0	2	Škropljenje1	tr55	skrop400	1.38449	0	0.537245	2	3		1	0		Škropljenje1
16	1	N	P	K	faktor izkoristek hranil			kriterij						SPLOŠNE PREDPOSTAVKE							9	9.16	9	3151	varherb						0	0	0	0	0	0	0	0	0	0		3		1	0		0	varherb	3
17	55294.1	252.141	92.8941	248.824										zač. proiz. procesa		3.5		trajanje proizvodnega procesa dni	197.708		10	13.17	19	4000	0					Škropljenje	Škropljenje1	0	0	2	Škropljenje1	tr55	skrop400	0	0	0	0	5		1	0		Škropljenje1
18	gnojilna 1	0.00456	0.00168	0.0045	1.2	1.05	1	0						konec proiz. procesa		10					11	13.18	20	4000	0						0	0	0	0	0	0	0	0	0	0		5		1	0		0	varfunins	3
19														zaloga		4					12	13.19	21	4000	0						0	0	0	0	0	0	0	0	0	0				1	0		0	varfunins	3
20		0.0276	0.01155	0.026	1.2	1.05	1	1						st. real.		1					13	13.2	22	4000	0						0	0	0	0	0	0	0	0	0	0				1	0		0
21																					14	13.21	23	4000	0					Spravilo sil. kor.1v	Spravilo sil. kor.1v1	2	0	2	Spravilo sil. kor.1v1	tr55	silokomb1	4.48612	0	4.40612	1	10		1	0		Spravilo sil. kor.1v1
22	stara gnojilna	240.153	133.778	246.442				2													15	13.22	24	4000	0					Odvoz sil.kor.	Odvoz sil.kor.1	20	20	2	Odvoz sil.kor.1	tr55	trprik5	9.61223	0	8.81223	1			1	0		Odvoz sil.kor.1
23														vred. mat. za lastno reprodukcijo (1=PC,0=LC)		1					16	13.23	25	4000	0					Tlačenje silaže	Tlačenje silaže1	2	0	2	Tlačenje silaže1	tr55	0	8.814	0	8.814	1	10		1	0		Tlačenje silaže1
24	GNOJENJE MODUL (1=da; 0=ne)		0											davek (1=KD; 2=dej; 3=norm)		1					17	10.24	10	3183	folija						0	0	0	0	0	0	0	0	0	0				1	1		0	folija	3
25	Gnojenje z dom. org. gnoj. (1=da; 0=ne)		1	DODATNI VNOSI										obračun davka na sub (0=ni obračunano;1=dejanske;2=pavšal)		1		osnova za odmero davka od subvencij	162.161		18	13.25	26	4000	0						0	0	0	0	0	0	0	0	0	0				1	1		0
26														osnova prispevki							19	13.26	27	4000	0						0	0	0	0	0	0	0	0	0	0				1	1		0
27	Enaka domača org. gnojila, količina izračunana, določena količina	gnojevka	132	Seme	3.9	3.9	4.18							ddv							20	13.27	28	4000	0						0	0	0	0	0	0	0	0	0	0				1	1		0
28	količina	30000												obres.OS (% kred)		0					21	13.28	29	4000	0							0	0	0		0	0	0	0	0				1	0		0
29	F pokritja	1												obres.Ob S (% kred)		0					22	13.29	30	4000	0							0	0	0		0	0	0	0	0				1	0		0
30	Različna domača org.gnojila, določena količina		0											poslovni presežek (da = 1)		1					23	13.3	31	4000	0							0	0	0		0	0	0	0	0	0			1	0		0
31	količina													ZAVAROVANJE			da=1	zavarovanje	silkorZ		24	13.31	32	4000	0							0	0	0		0	0	0	0	0	0			1	0		0
32				Vlaga ob spravilu	30	35	30	27						zavkorsil		1.6785	1	pridelek	20.142		25	13.32	33	4000	0							0	0	0		0	0	0	0	0	0			1	0		0
33	Določeno domače org. gnojilo, določena količina		0											silkorZmax		1200	0				26	13.33	34	4000	0							0	0	0		0	0	0	0	0	0			1	0		0
34	količina																				27	13.34	35	4000	0							0	0	0		0	0	0	0	0	0			1	0		0
35																					28	13.35	36	4000	0							0	0	0		0	0	0	0	0	0			1	0		0
36	Trošenje gnojil (1=da)	1												zav zgrad.		0.199	1	zgradbe	10.4518		29	13.36	37	4000	0							0	0	0		0	0	0	0	0	0			1	0		0
37	Izkoristek	organska										OSNOVNA SREDSTVA						osnovna sredstva			30	13.37	38	4000	0							0	0	0		0	0	0	0	0	0			1	0		0
38	hl gnoj	njiva	0.7									SKUPINA	NAZIV	Q/ha(gl)	Q/tono	Q/dan		Q	nab vred	zgradbe nab vred	31	13.38	39	4000	0							0	0	0		0	0	0	0	0	0			1	0		0
39	hl gnoj	travnik	0.5									310	korsilos	0	1.66667			78.3333	5252.18	5252.18	32	13.39	40	4000	0							0	0	0		0	0	0	0	0	0			1	0		0
40	gnojevka		0.75															0	0	0	33	13.4	41	4000	0							0	0	0		0	0	0	0	0	0			1	0		0
41	Omejitve pri gnojenju																	0	0	0	34	13.41	42	4000	0							0	0	0		0	0	0	0	0	0			1	0		0
42	Št. gnojenj z dom. org. gnoj.	1																0	0	0	35	13.42	43	4000	0							0	0	0		0	0	0	0	0	0			1	0		0
43	Max. količina gnojevke	30000																0	0	0	36	13.43	44	4000	0				Prevozi cesta	Prevoz odkup	Prevoz odkup1	0	0		Prevoz odkup1	tr70	trprik5	0	0	0	0	10.8		1	0		Prevoz odkup1
44	Redčenje dom. org. gnoj.	1																0	0	0	37	13.44	45	4000	0				Prevozi cesta			0	0			0	0	0	0	0				1			0
45	Modul																				38	13.45	46	4000	0				Prevozi cesta			0	0			0	0	0	0	0				1			0
46	Št. gnojenj z min. gnoj.	1																			39	13.46	47	4000	0				Prevozi cesta			0	0			0	0	0	0	0				1			0
47	- M osn. gnoj.	1	1						DAVEK SUBVENCIJE	SUBVENCIJE								subvencije			40	13.47	48	4000	0				modul org.	0	0	0	0	0	0	0	0	0	0	0	0	0		1	0		0	0	1
48	- M dognoj.	0	1						dav. sub. (ne = 0)	šifra	/ha(gl)	/kg prid	delež vred.	/kg r.mat	ime mat	skupina	elektrika	vred/enoto	Q enot	vr./ha(gl)	41	13.48	49	4000	0					0	0	0	0	0	0	0	0	0	0	0	0	0		1	0		0
49	izkor. org.		1						0	vractros				6.15926	domače strojne storitve		0	0.271369	205.774	54.2738	42	13.49	50	4000	0				modul min.	0	0	0	0	0	0	0	0	0	0	0	0	0		1	0		0		3
50	N max. živ. nitratna	170	zakonska omejitev ali dobra KP						0	regnjive								0	0	0	43	13.5	51	4000	0					0	0	0	0	0	0	0	0	0	0	0	0	0		1	0		0		3
51	Max. obrok N	100	omejitev dobra KP						1	PPnjive	1							162.161	1	162.161	44	1.51	1	1132	gnojevka				MK organska gnoj.	Mešanje gnojevke	Mešanje gnojevke	2	0	2	Mešanje gnojevke	tr50	mesgn	0.63	0	0	1	3.5		1	0		Mešanje gnojevke	gnojevka	1
52	Min. obrok N	20	omejitev dobra KP						0	ZK	1							0.563	1	91.2964	45	13.52	52	4000	0					Trošenje gnojevke	Trošenje gnojevke1	16	16	2	Trošenje gnojevke1	tr55	cist4200	1.5877	0	0.78	1	3.5		1	0		Trošenje gnojevke1
53	Min. kg NPK/ trošenje	75							1									0	0	0	46	13.53	53	4000	0					0	0	0	0	0	0	0	0	0	0	0	0	0		1	0		0	gnojevka	1
	min. delež N pri osn. gnoj. (ORG.+MIN)	0.3	dobra KP	odkup km	0				0									0	0	0	47	13.54	54	4000	0					0	0	0	0	0	0	0	0	0	0	0	0	0		1	0		0
	delež N iz org. gnojil pri osn. gnoj.	0.45																			48	13.55	55	4000	0					0	0	0	0	0	0	0	0	0	0	0	0	0		1	0		0	0	1
	kg N pri osn. gnoj., če ni org.	100																			49	13.56	56	4000	0					0	0	0	0	0	0	0	0	0	0	0	0	0		1	0		0
																					50	13.57	57	4000	0				MK min. gnoj.	Tros. min.	Tros. min.1	2	2	2	Tros. min.1	tr50	trosmin500	0.607016	0	0.418597	1	4.5		1	0		Tros. min.1
																					51	13.58	58	4000	0						0	0	0	0	0	0	0	0	0	0	0	0		1	0		0	min. gnoj. osn. gnoj.	3
			ha		1=da																52	13.59	59	4000	0						0	0	0	0	0	0	0	0	0	0	0	0		1	0		0	0
	0	pridelek	velikost	seme/sadike	str. prid. vredn. q		cena hranil	gnoj. funkcija	max. obrok N	št. FFS	dod. št. FFS	št. herbicid	dod. št. herbicidov				odkup km	št. FFS	0	0	53	13.6	60	4000	0						0	0	0	0	0	0	0	0	0	0	0	0		1	0		0	0
	Variacije	2	3	4	5	6	7	8	9	10	11	12	13	14	15	16	17	št. herbicid	1	1	54	4.61	4	3140.5	mineralna gnojila					Okopavanje koruze	Okopavanje koruze1	2	0	2	Okopavanje koruze1	tr55	kultiv4	1.37865	1.0932	1.0932	1	6.9		1	0		Okopavanje koruze1	KAN	3
	0	47000	1	1	0		0	0	100	0	0	1	1								55	5.62	5	3141	N					0	0	0	0	0	0	0	0	0	0	0	0	0		1	0		0	0	3
	1	40000	1	1	0		0	0	100	0	0	1	1					seme/sadike	1		56	6.63	6	3142	P					0	0	0	0	0	0	0	0	0	0	0	0	0		1	0		0	0	3
	2	45000	1	1	0		0	0	100	0	0	1	1					gnoj. funkcija	0		57	7.64	7	3143	K					0	0	0	0	0	0	0	0	0	0	0	0	0		1	0		0	0	3
	3	50000	1	1	0		0	0	100	0	0	1	1					str. prid. vredn. q	0		58	2.65	2	3000	KUPLJEN MATERIAL																							mineralna gnojila	3
	4	55000	1	1	0		0	0	100	0	0	1	1								59	11.66	11	3200	KUPLJENE STORITVE																							N	3
	5																	cena hranil	0	cena SURS	60	8.67	8	3150	sredstva za varstvo rastlin																							P	3
																																																K	3
												kriterij	cena hranil	(0=taksacijsko SURS, 1=taksacijsko KIS, 2=čista hranila)
													0	1	2	3
													1	2	3	4
													cena SURS	cena KIS	cena N-P-K
													N	NQizr	n2
													P	PQizr	p2
													K	KQizr	k2
													KON	KONQizr	KON2
													NPK	NPKQ	NPK
													KAN	KANQ	KAN
													gnojevka	gnojevkaQizr				gnojevka1
													hl gnoj	hl gnojQizr				hl gnoj N
													ggnoj	ggnojQizr				hl gnoj T
													UREA	UREAQ	UREA			gnojnica
													FAZE GNOJENJE				DRUGE FAZE
													Naklad. hl. gnoja	Tros. min.
													Troš. hl. gnoja	Dognojevanje
													Mešanje gnojevke	Fertiirigacija
													Trošenje gnojevke	Okop. dogn.
													trošenje hl.gnoja	Okop.koruze z dogn.	Okopavanje koruze
													Ttrošenje hl.gnoja	Tros.min.roč.
														trošenje NPK
														Ttrošenje NPK
													DRUGE ŠIFRE
													maxtrosnjive
													maxtrostrajninasadi
					šifra								maxtrosgozd
																																		Izračun gnojenje
	KRMILO / koda		Pc/LC	NEL	ME	PB	PSB	SS	SVImin	SVImax	Ca	P	Mg	Na
VRSTICA			€/kg	MJ/kg	MJ/kg	g/kg	g/kg	kg	kg SS	kg SS	g/kg	g/kg	g/kg	g/kg																																VARSTVO		število tretiranj	dodatno
#N/A	#N/A		#N/A	#N/A	#N/A	#N/A	#N/A	#N/A	#N/A	#N/A	#N/A	#N/A	#N/A	#N/A																							15/15\15									Varstvo pred pleveli
																																					7/20\30				količina OG	po obračunu	po obračunu	po obračunu	cena SURS	151	frontier	0
																																					15/15\15	0/10\30	0/26\0	27/0\0	N, P, K	NPK	0.10.30	0.26.0 in/ali 27.0.0	0	151	callisto	0
																																				N	0.15	0	0	0.27	15.9635	15.9635	15.9635	0	1.16644	151	extravon	1
																																				P	0.15	0.1	0.26	0	6.39412	6.39412	-24.0471	0	0.958024	151	lumax	1
																	MODUL GNOJENJE																			K	0.15	0.3	0	0	91.3235	91.3235	0	0	0.723781	Varstvo pred boleznimi in škodljivci
																		PAZI ENOTE																		KON									0.16704	152		0
																		Org. gnojila	min. gnoj. osn. gnoj.	min.gnoj. dog.																min. gnoj. osn. gnoj.									0.5022	153		0
																		0																		vrednost gnojil (izračunana)	0.594276	0.479976	0.416126	0.481978	136.12
																	količina	0	0	0																	106.424	42.6275	608.824	-240.471	3
																	povp. cena	0	0	0																količina gnojil - Q	0	304.412	-92.4887	59.1242	271.047	delež	kg
																																					SUM q N OG	SUM q N OG (samo min. gnoj.)				N, osnovno gnojenje org.	kg N osn. gnoj., če samo mineralno
																																					113.464	100				0.45	100
																	ŠIFRA		vrednost															šifra	N	P	K	ime faze	N	P	K	Q	Q nitratna	mesec
																	0	0	0															izkoristek	0.75	1	1	NORMATIV	252.141	92.8941	248.824
																	0	0	0															izkoristek	1	1	1	ORG. GNOJ. SKUPAJ	97.5	86.5	157.5				F redčenja
																	0	0	0															gnojevka	0.00325	0.00288333	0.00525	Org. gnoj. osnovno	97.5	86.5	157.5	30000	30000	3.5	1
																	0	0	0															gnojevka	0.00433333	0.00288333	0.00525	Org. gnoj. dognojevanje	0	0	0	0	0		1
																	0	0	0															0	0	0	0	Org. gnoj. dognojevanje	0	0	0	0	0		1
																	0	0	0															šifra				DOGNOJEVANJE NPK				Q
																	0	0	0																0	0	0	Tros. min.	0	0	0		0
																	0	0	0																0	0	0	Tros. min.	0	0	0		0
																	0	0	0																0	0	0	Tros. min.	0	0	0		0
																	0	0	0																max. obrok N		št. dog.	Tros. min.	15.9635	6.39412	91.3235		271.047	4.5
																	0	0	0															šifra	100		1	DOGNOJEVANJE N	138.678
																	0	0	0															KAN	0.27			Okopavanje koruze	0.27	KAN		1	513.621	6.9
																	0	0	0															KAN	0.27			0	0	0		0	0	6.9
																	0	0	0															KAN	0.27			0	0	0		0	0
																																		KAN	0.27			0	0	0		0	0
																																						izračun/ normativ	1	1	1	1				Varstvo drugo
																																					1	Enaka domača org. gnojila, količina izračunana, določena količina						količina	F pokritja	154
																																						Max. org. osnovno	34911.9	32217.6	47395		32217.6
																																						Max. org. SUM	77581.9			32217.6	32217.6	30000	1
																																					2	Različna domača org.gnojila, določena količina
																																						Organsko osnovno						30000
																																						Organsko dognojevanje						0
																																					3	Določeno domače org. gnojilo, določena količina
																																												0
		0	1	2	3	4	5	6	7	8	9	10
	KALKULATIVNE SKUPINE
		skup
1	ZA LASTNO REPRODUKCIJO				0
2	ENERG IN VODA
3	gorivo in maz	111	3	3111	0
4	elektrika	112	3	3112	0
5	druga energ	113	3	3113	0
6	voda	114	3	3114	0
7	SEME, SADIKE	120	3	3120	166.569
8	ORGANSKA GNOJILA				0
9	hl gnoj	131	1	1131	0
10	gnojevka	132	1	1132	363.433
11	MINERALNA GNOJILA	140		3140.5	377.256
12	ZAŠČTNA SREDSTVA				0
13	herbicidi	151	3	3151	68.187
14	fungicidi	152	3	3152	0
15	insekticidi	153	3	3153	0
16	ŽIVINA	160		160	0
17	domača	160	1	1160	0
18	kupljena	160	3	3160	0
19	KRMA IN NASTILJ				0
20	domača				0
21	kupljena				0
22	voluminozna	171			0
23	domača	171	1	1171	0
24	kupljena	171	3	3171	0
25	mocna in min	172			0
26	domača	172	1	1172	0
27	kupljena	172	3	3172	0
28	stelja	173			0
29	domača	173	1	1173	0
30	kupljena	173	3	3173	0
31	DRUG MATERIAL				0
32	zdrav in razk	181	3	3181	0
33	drug material	182	3	3182	0
34	drug mat (izpis Q)	183	3	3183	34.3022
35	KUPLJENE STORITVE				0
36	vet stor	210	3	3210	0
37	druge stor	220	3	3220	0
38	strojne stor	230	3	3230	42.888
39	delo	240	3	3240	0
40	zavarovanje	250	3
41	zav prid				20.142
42	zav zgradb				10.4518
43	AMORTIZACIJA
44	zgradb in opr	310		310	131.304
45	strojev	320		320	0
46	nasadov	330		330	0
47	živine	340		340	0
48	DOMAČE STORITVE
49	domače strojne storitve				819.486
50	domače delo (neto)				251.412
51	OBVEZNOSTI IN POSREDNI STR.
52	davek				1.53909
53	Pokojninsko zavarov obvezno				41.097
54	Zdravstveno zavarov obvezno				18.7985
55	Pokojninsko zavarov dodatno				30.761
56	Zdravstveno zavarov dodatno				14.0707
57	Regresi (pravice iz dela)				90.7713
58	posredni stroški				25.9898
59	Stroški kapitala				186.043
60	STROŠKI SKUPAJ				2694.5	0
61	-VREDNOST STRAN. PRIDELKOV				0
62	STROŠKI GLAVNEGA PRIDELKA				2694.5	0
63	PRORAČUNSKI DODATKI
64	Neposredno na nosilcu				307.731
65	Preneseno iz drugih stroškovnih nosilcev				0
66	STROŠKI ZMANJŠANI ZA SUBVENCIJE				2386.77	0
[truncated: 20 more columns]

## Sheet: amort
	Objekt za skladiščenje in sušenje krme (rinfuza): koritasti silos (do 500 m3)									360	m3
					Cena po katalogu za:					Izračun investicije (€):
	m2 površina	180			kor sil (gradbena)					18360
					51	€/m3
	povpr višina senika (m)	2
	amort doba hlev	40
	amort doba oprema	20
	Korekcijski faktor glede na obseg reje	1
	Faktor relnosti cene	0.9
		Faktor korekcije zato, ker "Katalog stroškov in najvišjih priznanih vrednosti" za gradbena in obrtniška dela ter notranjo opremo opredeljuje najvišje priznane vrednosti.							sum:	18360
												korig s fakt real
									na m3 senik	51		45.9						V ceniku za "korsil" povpr 2017: 56 €/m3
																		23000	€ inv
									na m3 dosuševanje	0		0
									na m3 sušilnica	0		0
																		Primer investicije Zdešar, Horjul, 2017
		Vprašanja:																52	m dolžine
																		5.2	m širine
																		1.6	višine
		- preveri izračun s Petrom Pšakerjem																432.64	m3
																		48.9972	€/m3
