# Supplementary material for: Price volatility and GHG emissions analysis on smaller cattle herds typical for the pre-Alpine region, the example of Slovenia
Source: PLoS One. 2024 Nov 22;19(11):e0310713. doi: 10.1371/journal.pone.0310713 (PMC11584099; doi:10.1371/journal.pone.0310713)
Supplement: S1 File — (ZIP) [file pone.0310713.s001.zip › corn.xlsx]

## Sheet: koruza
1					stroji	pridelek	kakovost	min.	max.	min.	max.			LC	0.183641															vnos šifre	faza + int. (F1)				izbor glede na F1
2	Mesec obračuna	721-1221	258	Intenzivnost	1			7000	15000
3	VNOS																	Osnovni izračuni ali poizvedbe			POMOŽNO ANALITIČNA									TEHNOLOŠKA KARTA
4	ime kalkulacije	Koruza za zrnje		katastrska kultura	njiva				nač. obrač. (da=1/ne=0)	kakovost gl. pridelka				PRID. RAZMERE				ref. površina (izbor)		delavnik
5	šifre	ime	zbir	cenik	pridelek	vzporedni prid. (%)	bruto prid (zr SS na dvorišču)	bruto prid na njivi (travinje v SS)		razred	delež cene	delež pridelka		velikost		1		št. prevozov med parc.	0	10																		12.7705	13.8637								NAZIV	NAZIV	I
6	glavni pridelek	Koruza za zrnje	koruza	koruza	10000		12571.4	12828	1	I	100	100		oddalj.		1		km prevozov med parc.	0	1.25											intenziv.		št. prev. Mat.+prid./fazo/ref. povr.		FAZE	AGREG	PRIKLJ	SD	RD	SD1/ha/fazo	št. faz	mesec		Q (spec. normativ)	str. prid.		FAZE	MATER	P
7	str1								1	II	0	0		nagib		1		km prevozov od dvorišča in nazaj	2			rank0	rank	tipskup						ročni vnos faze	vlookup Z				1	2	3	6	7			začetek		Q/ fazo	mat./delo		1	ime materiala	TIP
8	str2								1	III	0	0		skupna povr. kulture		1		skupaj km za en prevoz	2		1	14.08	14	4000	0							0	0	0		0	0	0	0	0	0			1			0
9	str3													odd. med parcelami		0.5		skupaj km za en prevoz/ha	2		2	14.09	15	4000	0					Oranje obračalni	Oranje obračalni1	2	0	2	Oranje obračalni1	tr55	plug2obr	3.72175	0	3.64175	1	4		1	0		Oranje obračalni1
10	str4																				3	14.1	16	4000	0					Brananje vrtavkasta	Brananje vrtavkasta1	2	0	2	Brananje vrtavkasta1	tr55	vrtbrana2,5	1.187	0	1.107	1	4		1	0		Brananje vrtavkasta1
11	organska gnojila																				4	14.11	17	4000	0					Predsetvenik	Predsetvenik1	0	0	2	Predsetvenik1	tr55	predset	0	0	0	0	4		1	0		Predsetvenik1
12	glavni pridelek	izgube (%)	SS sprav.	SS sklad.	NEL	ME	SB						prezimni posevek 1=da					NEL/ ha	ME/ ha	SS/ha	5	12.12	12	3230	korsejs					Setev koruze	Setev koruze1	0	0	2	Setev koruze1	tr55	korsej4P	0	0	0	0	4.8		1	0		Setev koruze1	korsejs	3
13	koruza	2	70	88	8.38	13.28	106						0					73744	116864	8800	6	3.13	3	3120	semkorSUPEL						0	0	0	0	0	0	0	0	0	0		4.8		1	0		0	semkorSUPEL	3
14																					7	14.14	18	4000	0						0	0	0	0	0	0	0	0	0	0				1	0		0
15								gnoj. funkcija													8	14.15	19	4000	0					Škropljenje	Škropljenje1	4	0	2	Škropljenje1	tr55	skrop400	1.38449	0	0.537245	2	3		1	0		Škropljenje1
16	1	N	P	K	faktor izkoristek hranil			kriterij						SPLOŠNE PREDPOSTAVKE							9	9.16	9	3151	varherb						0	0	0	0	0	0	0	0	0	0		3		1	0		0	varherb	3
17	12828	200.117	107.755	76.9679										zač. proiz. procesa		3.5		trajanje proizvodnega procesa dni	222.042		10	14.17	20	4000	0					Škropljenje	Škropljenje1	0	0	2	Škropljenje1	tr55	skrop400	0	0	0	0	5		1	0		Škropljenje1
18	zrnje	0.0156	0.0084	0.006	1.2	1.05	1	0						konec proiz. procesa		10.8					11	14.18	21	4000	0						0	0	0	0	0	0	0	0	0	0		5		1	0		0	varfunins	3
19														zaloga		0					12	14.19	22	4000	0						0	0	0	0	0	0	0	0	0	0				1	0		0	varfunins	3
20	zrnje+slama	0.0276	0.01155	0.026	1.2	1.05	1	1						st. real.		1					13	14.2	23	4000	0						0	0	0	0	0	0	0	0	0	0				1	0		0
21																					14	12.21	13	3230	spravkor					Žetev koruze	Žetev koruze1	0	0	2	Žetev koruze1	tr120	0	0	0	0	0	10.8		1	0		Žetev koruze1	spravkor	3
22	stara gnojilna	262.153	151	268.904				2													15	14.22	24	4000	0						0	0	0	0	0	0	0	0	0	0				1	0		0
23														vred. mat. za lastno reprodukcijo (1=PC,0=LC)		1					16	11.23	11	3220	suskor30					Sušenje	Sušenje	0	0	0	Sušenje	0	0	0	0	0	0	10.8		1	0		Sušenje	suskor30	3
24	GNOJENJE MODUL (1=da; 0=ne)		0											davek (1=KD; 2=dej; 3=norm)		1					17	14.24	25	4000	0						0	0	0	0	0	0	0	0	0	0				1	1		0
25	Gnojenje z dom. org. gnoj. (1=da; 0=ne)		1	DODATNI VNOSI										obračun davka na sub (0=ni obračunano;1=dejanske;2=pavšal)		1		osnova za odmero davka od subvencij	162.161		18	14.25	26	4000	0						0	0	0	0	0	0	0	0	0	0				1	1		0
26														osnova prispevki							19	14.26	27	4000	0						0	0	0	0	0	0	0	0	0	0				1	1		0
27	Enaka domača org. gnojila, količina izračunana, določena količina	gnojevka	132	Seme	3.5	3.5	3.74							ddv							20	14.27	28	4000	0						0	0	0	0	0	0	0	0	0	0				1	1		0
28	količina	30000												obres.OS (% kred)		0					21	14.28	29	4000	0							0	0	0		0	0	0	0	0				1	0		0
29	F pokritja	1		Sušenje (1=da)	1									obres.Ob S (% kred)		0					22	14.29	30	4000	0							0	0	0		0	0	0	0	0				1	0		0
30	Različna domača org.gnojila, določena količina		0											poslovni presežek (da = 1)		1					23	14.3	31	4000	0							0	0	0		0	0	0	0	0	0			1	0		0
31	količina													ZAVAROVANJE			da=1	zavarovanje	koruzaZ		24	14.31	32	4000	0							0	0	0		0	0	0	0	0	0			1	0		0
32				Vlaga ob spravilu	30	35	30	27						zavkor		1.5255	1	pridelek	19.8315		25	14.32	33	4000	0							0	0	0		0	0	0	0	0	0			1	0		0
33	Določeno domače org. gnojilo, določena količina		0											koruzaZmax		1365	0				26	14.33	34	4000	0							0	0	0		0	0	0	0	0	0			1	0		0
34	količina																				27	14.34	35	4000	0							0	0	0		0	0	0	0	0	0			1	0		0
35																					28	14.35	36	4000	0							0	0	0		0	0	0	0	0	0			1	0		0
36	Trošenje gnojil (1=da)	1												zav zgrad.		0.199	1	zgradbe	0		29	14.36	37	4000	0							0	0	0		0	0	0	0	0	0			1	0		0
37	Izkoristek	organska										OSNOVNA SREDSTVA						osnovna sredstva			30	14.37	38	4000	0							0	0	0		0	0	0	0	0	0			1	0		0
38	hl gnoj	njiva	0.7									SKUPINA	NAZIV	Q/ha(gl)	Q/tono	Q/dan		Q	nab vred	zgradbe nab vred	31	14.38	39	4000	0							0	0	0		0	0	0	0	0	0			1	0		0
39	hl gnoj	travnik	0.5									300	korsilos	0				0	0	0	32	14.39	40	4000	0							0	0	0		0	0	0	0	0	0			1	0		0
40	gnojevka		0.75															0	0	0	33	14.4	41	4000	0							0	0	0		0	0	0	0	0	0			1	0		0
41	Omejitve pri gnojenju																	0	0	0	34	14.41	42	4000	0							0	0	0		0	0	0	0	0	0			1	0		0
42	Št. gnojenj z dom. org. gnoj.	1																0	0	0	35	14.42	43	4000	0							0	0	0		0	0	0	0	0	0			1	0		0
43	Max. količina gnojevke	30000																0	0	0	36	14.43	44	4000	0				Prevozi cesta	Prevoz odkup	Prevoz odkup1	60	3		Prevoz odkup1	tr70	trprik5	2.4	0	0	20	10.8		1	0		Prevoz odkup1
44	Redčenje dom. org. gnoj.	1																0	0	0	37	14.44	45	4000	0				Prevozi cesta			0	0			0	0	0	0	0				1			0
45	Modul																				38	14.45	46	4000	0				Prevozi cesta			0	0			0	0	0	0	0				1			0
46	Št. gnojenj z min. gnoj.	1																			39	14.46	47	4000	0				Prevozi cesta			0	0			0	0	0	0	0				1			0
47	- M osn. gnoj.	1	1						DAVEK SUBVENCIJE	SUBVENCIJE								subvencije			40	14.47	48	4000	0				modul org.	0	0	0	0	0	0	0	0	0	0	0	0	0		1	0		0	0	1
48	- M dognoj.	0	1						dav. sub. (ne = 0)	šifra	/ha(gl)	/kg prid	delež vred.	/kg r.mat	ime mat	skupina	elektrika	vred/enoto	Q enot	vr./ha(gl)	41	14.48	49	4000	0					0	0	0	0	0	0	0	0	0	0	0	0	0		1	0		0
49	izkor. org.		1						0	vractros				6.69236	domače strojne storitve		0	0.271369	85.4649	23.1925	42	14.49	50	4000	0				modul min.	0	0	0	0	0	0	0	0	0	0	0	0	0		1	0		0		3
50	N max. živ. nitratna	170	zakonska omejitev ali dobra KP						0	regnjive	0							0	0	0	43	14.5	51	4000	0					0	0	0	0	0	0	0	0	0	0	0	0	0		1	0		0		3
51	Max. obrok N	100	omejitev dobra KP						1	PPnjive	1							162.161	1	162.161	44	1.51	1	1132	gnojevka				MK organska gnoj.	Mešanje gnojevke	Mešanje gnojevke	2	0	2	Mešanje gnojevke	tr50	mesgn	0.63	0	0	1	3.5		1	0		Mešanje gnojevke	gnojevka	1
52	Min. obrok N	20	omejitev dobra KP						0	ZK	1							0.563	1	91.2964	45	14.52	52	4000	0					Trošenje gnojevke	Trošenje gnojevke1	16	16	2	Trošenje gnojevke1	tr55	cist4200	1.5877	0	0.78	1	3.5		1	0		Trošenje gnojevke1
53	Min. kg NPK/ trošenje	75							1									0	0	0	46	14.53	53	4000	0					0	0	0	0	0	0	0	0	0	0	0	0	0		1	0		0	gnojevka	1
	min. delež N pri osn. gnoj. (ORG.+MIN)	0.3	dobra KP	odkup km	10				0									0	0	0	47	14.54	54	4000	0					0	0	0	0	0	0	0	0	0	0	0	0	0		1	0		0
	delež N iz org. gnojil pri osn. gnoj.	0.45																			48	14.55	55	4000	0					0	0	0	0	0	0	0	0	0	0	0	0	0		1	0		0	0	1
	kg N pri osn. gnoj., če ni org.	100																			49	14.56	56	4000	0					0	0	0	0	0	0	0	0	0	0	0	0	0		1	0		0
																					50	14.57	57	4000	0				MK min. gnoj.	Tros. min.	Tros. min.1	2	2	2	Tros. min.1	tr50	trosmin500	0.534356	0	0.418597	1	4.5		1	0		Tros. min.1
																					51	14.58	58	4000	0						0	0	0	0	0	0	0	0	0	0	0	0		1	0		0	min. gnoj. osn. gnoj.	3
			ha		1=da																52	14.59	59	4000	0						0	0	0	0	0	0	0	0	0	0	0	0		1	0		0	0
	0	pridelek	velikost	seme/sadike	str. prid. vredn. q		cena hranil	gnoj. funkcija	max. obrok N	št. FFS	dod. št. FFS	št. herbicid	dod. št. herbicidov	šifra var			odkup km	št. FFS	0	0	53	14.6	60	4000	0						0	0	0	0	0	0	0	0	0	0	0	0		1	0		0	0
	Variacije	2	3	4	5	6	7	8	9	10	11	12	13	14	15	16	17	št. herbicid	1	1	54	4.61	4	3140.5	mineralna gnojila					Okopavanje koruze	Okopavanje koruze1	2	0	2	Okopavanje koruze1	tr55	kultiv4	1.32522	1.0932	1.0932	1	6.9		1	0		Okopavanje koruze1	KAN	3
	0	10000	1	1	0		0	0	100	0	0	1	1	A			10				55	5.62	5	3141	N					0	0	0	0	0	0	0	0	0	0	0	0	0		1	0		0	0	3
	1	12000	1	1	0		0	0	100	0	0	1	1	B			10	seme/sadike	1		56	6.63	6	3142	P					0	0	0	0	0	0	0	0	0	0	0	0	0		1	0		0	0	3
	2	11000	1	1	0		0	0	100	0	0	1	1	C			10	gnoj. funkcija	0		57	7.64	7	3143	K					0	0	0	0	0	0	0	0	0	0	0	0	0		1	0		0	0	3
	3	9000	1	1	0		0	0	100	0	0	1	1	D			10	str. prid. vredn. q	0		58	2.65	2	3000	KUPLJEN MATERIAL																							mineralna gnojila	3
	4	8000	1	1	0		0	0	100	0	0	1	1	E			10				59	10.66	10	3200	KUPLJENE STORITVE																							N	3
	5	10000	5	1	0		0	0	100	0	0	1	1	F			10	cena hranil	0	cena SURS	60	8.67	8	3150	sredstva za varstvo rastlin																							P	3
																																																K	3
												kriterij	cena hranil	(0=taksacijsko SURS, 1=taksacijsko KIS, 2=čista hranila)
													0	1	2	3
													1	2	3	4
													cena SURS	cena KIS	cena N-P-K
													N	NQizr	n2
													P	PQizr	p2
													K	KQizr	k2
													KON	KONQizr	KON2
													NPK	NPKQ	NPK
													KAN	KANQ	KAN
													gnojevka	gnojevkaQizr				gnojevka1
													hl gnoj	hl gnojQizr				hl gnoj N
													ggnoj	ggnojQizr				hl gnoj T
													UREA	UREAQ	UREA			gnojnica
													FAZE GNOJENJE				DRUGE FAZE
													Naklad. hl. gnoja	Tros. min.
													Troš. hl. gnoja	Dognojevanje
													Mešanje gnojevke	Fertiirigacija
													Trošenje gnojevke	Okop. dogn.
													trošenje hl.gnoja	Okop.koruze z dogn.	Okopavanje koruze
													Ttrošenje hl.gnoja	Tros.min.roč.
														trošenje NPK
														Ttrošenje NPK
													DRUGE ŠIFRE
													maxtrosnjive
													maxtrostrajninasadi
					šifra								maxtrosgozd
																																		Izračun gnojenje
	KRMILO / koda		Pc/LC	NEL	ME	PB	PSB	SS	SVImin	SVImax	Ca	P	Mg	Na
VRSTICA			€/kg	MJ/kg	MJ/kg	g/kg	g/kg	kg	kg SS	kg SS	g/kg	g/kg	g/kg	g/kg																																VARSTVO		število tretiranj	dodatno
11	koruza		0.129333	7.4298	11.5623	91.35	60.291	0.87	0	0	0.197727	3.55909	1.0875	0.197727																							15/15\15									Varstvo pred pleveli
																																					7/20\30				količina OG	po obračunu	po obračunu	po obračunu	cena SURS	151	frontier	0
																																					7/20\30	0/10\30	0/26\0	27/0\0	N, P, K	NPK	0.10.30	0.26.0 in/ali 27.0.0	0	151	callisto	0
																																				N	0.07	0	0	0.27	0	18.7908	18.7908	0	1.16644	151	extravon	1
																																				P	0.2	0.1	0.26	0	21.2551	74.9431	74.9431	0	0.958024	151	lumax	1
																	MODUL GNOJENJE																			K	0.3	0.3	0	0	-80.5321	0	0	0	0.723781	Varstvo pred boleznimi in škodljivci
																		PAZI ENOTE																		KON									0.16704	152		0
																		Org. gnojila	min. gnoj. osn. gnoj.	min.gnoj. dog.																min. gnoj. osn. gnoj.									-0.257182	153		0
																		0																		vrednost gnojil (izračunana)	0.657429	0.479976	0.416126	0.481978	-22.9917
																	količina	0	0	0																	0	106.276	-268.44	1030.7	3
																	povp. cena	0	0	0																količina gnojil - Q	-268.44	0	288.243	69.5956	89.3983	delež	kg
																																					SUM q N OG	SUM q N OG (samo min. gnoj.)				N, osnovno gnojenje org.	kg N osn. gnoj., če samo mineralno
																																					90.0525	100				0.45	100
																	ŠIFRA		vrednost															šifra	N	P	K	ime faze	N	P	K	Q	Q nitratna	mesec
																	0	0	0															izkoristek	0.75	1	1	NORMATIV	200.117	107.755	76.9679
																	0	0	0															izkoristek	1	1	1	ORG. GNOJ. SKUPAJ	97.5	86.5	157.5				F redčenja
																	0	0	0															gnojevka	0.00325	0.00288333	0.00525	Org. gnoj. osnovno	97.5	86.5	157.5	30000	30000	3.5	1
																	0	0	0															gnojevka	0.00433333	0.00288333	0.00525	Org. gnoj. dognojevanje	0	0	0	0	0		1
																	0	0	0															0	0	0	0	Org. gnoj. dognojevanje	0	0	0	0	0		1
																	0	0	0															šifra				DOGNOJEVANJE NPK				Q
																	0	0	0																0	0	0	Tros. min.	0	0	0		0
																	0	0	0																0	0	0	Tros. min.	0	0	0		0
																	0	0	0																0	0	0	Tros. min.	0	0	0		0
																	0	0	0																max. obrok N		št. dog.	Tros. min.	0	21.2551	-80.5321		89.3983	4.5
																	0	0	0															šifra	100		1	DOGNOJEVANJE N	102.617
																	0	0	0															KAN	0.27			Okopavanje koruze	0.27	KAN		1	380.062	6.9
																	0	0	0															KAN	0.27			0	0	0		0	0	6.9
																	0	0	0															KAN	0.27			0	0	0		0	0
																																		KAN	0.27			0	0	0		0	0
																																						izračun/ normativ	1	1	1	1				Varstvo drugo
																																					1	Enaka domača org. gnojila, količina izračunana, določena količina						količina	F pokritja	154
																																						Max. org. osnovno	27708.5	37371.7	14660.6		14660.6
																																						Max. org. SUM	61574.3			14660.6	14660.6	30000	1
																																					2	Različna domača org.gnojila, določena količina
																																						Organsko osnovno						30000
																																						Organsko dognojevanje						0
																																					3	Določeno domače org. gnojilo, določena količina
																																												0
		0	1	2	3	4	5	6	7	8	9	10
	KALKULATIVNE SKUPINE
		skup
1	ZA LASTNO REPRODUKCIJO				0
2	ENERG IN VODA
3	gorivo in maz	111	3	3111	0
4	elektrika	112	3	3112	0
5	druga energ	113	3	3113	0
6	voda	114	3	3114	0
7	SEME, SADIKE	120	3	3120	177.52
8	ORGANSKA GNOJILA				0
9	hl gnoj	131	1	1131	0
10	gnojevka	132	1	1132	363.433
11	MINERALNA GNOJILA	140		3140.5	155.44
12	ZAŠČTNA SREDSTVA				0
13	herbicidi	151	3	3151	68.187
14	fungicidi	152	3	3152	0
15	insekticidi	153	3	3153	0
16	ŽIVINA	160		160	0
17	domača	160	1	1160	0
18	kupljena	160	3	3160	0
19	KRMA IN NASTILJ				0
20	domača				0
21	kupljena				0
22	voluminozna	171			0
23	domača	171	1	1171	0
24	kupljena	171	3	3171	0
25	mocna in min	172			0
26	domača	172	1	1172	0
27	kupljena	172	3	3172	0
28	stelja	173			0
29	domača	173	1	1173	0
30	kupljena	173	3	3173	0
31	DRUG MATERIAL				0
32	zdrav in razk	181	3	3181	0
33	drug material	182	3	3182	0
34	drug mat (izpis Q)	183	3	3183	0
35	KUPLJENE STORITVE				0
36	vet stor	210	3	3210	0
37	druge stor	220	3	3220	505.859
38	strojne stor	230	3	3230	182.888
39	delo	240	3	3240	0
40	zavarovanje	250	3
41	zav prid				19.8315
42	zav zgradb				0
43	AMORTIZACIJA
44	zgradb in opr	310		310	0
45	strojev	320		320	0
46	nasadov	330		330	0
47	živine	340		340	0
48	DOMAČE STORITVE
49	domače strojne storitve				361.53
50	domače delo (neto)				101.023
51	OBVEZNOSTI IN POSREDNI STR.
52	davek				24.9532
53	Pokojninsko zavarov obvezno				16.5137
54	Zdravstveno zavarov obvezno				7.55367
55	Pokojninsko zavarov dodatno				12.3605
56	Zdravstveno zavarov dodatno				5.65391
57	Regresi (pravice iz dela)				36.4739
58	posredni stroški				26.8062
59	Stroški kapitala				47.0301
60	STROŠKI SKUPAJ				2113.06	0
61	-VREDNOST STRAN. PRIDELKOV				0
62	STROŠKI GLAVNEGA PRIDELKA				2113.06	0
63	PRORAČUNSKI DODATKI
64	Neposredno na nosilcu				276.65
65	Preneseno iz drugih stroškovnih nosilcev				0
66	STROŠKI ZMANJŠANI ZA SUBVENCIJE				1836.41	0
[truncated: 20 more columns]

## Sheet: koruzaA
1					stroji	pridelek	kakovost	min.	max.	min.	max.			LC	0.183641															vnos šifre	faza + int. (F1)				izbor glede na F1
2	Mesec obračuna	721-1221	258	Intenzivnost	1			7000	15000
3	VNOS																	Osnovni izračuni ali poizvedbe			POMOŽNO ANALITIČNA									TEHNOLOŠKA KARTA
4	ime kalkulacije	Koruza za zrnje		katastrska kultura	njiva				nač. obrač. (da=1/ne=0)	kakovost gl. pridelka				PRID. RAZMERE				ref. površina (izbor)		delavnik
5	šifre	ime	zbir	cenik	pridelek	vzporedni prid. (%)	bruto prid (zr SS na dvorišču)	bruto prid na njivi (travinje v SS)		razred	delež cene	delež pridelka		velikost		1		št. prevozov med parc.	0	10																		12.7705	13.8637								NAZIV	NAZIV	I
6	glavni pridelek	Koruza za zrnje 10000; 1 ha	koruzaA	koruza	10000		12571.4	12828	1	I	100	100		oddalj.		1		km prevozov med parc.	0	1.25											intenziv.		št. prev. Mat.+prid./fazo/ref. povr.		FAZE	AGREG	PRIKLJ	SD	RD	SD1/ha/fazo	št. faz	mesec		Q (spec. normativ)	str. prid.		FAZE	MATER	P
7	str1								1	II	0	0		nagib		1		km prevozov od dvorišča in nazaj	2			rank0	rank	tipskup						ročni vnos faze	vlookup Z				1	2	3	6	7			začetek		Q/ fazo	mat./delo		1	ime materiala	TIP
8	str2								1	III	0	0		skupna povr. kulture		1		skupaj km za en prevoz	2		1	14.08	14	4000	0							0	0	0		0	0	0	0	0	0			1			0
9	str3													odd. med parcelami		0.5		skupaj km za en prevoz/ha	2		2	14.09	15	4000	0					Oranje obračalni	Oranje obračalni1	2	0	2	Oranje obračalni1	tr55	plug2obr	3.72175	0	3.64175	1	4		1	0		Oranje obračalni1
10	str4																				3	14.1	16	4000	0					Brananje vrtavkasta	Brananje vrtavkasta1	2	0	2	Brananje vrtavkasta1	tr55	vrtbrana2,5	1.187	0	1.107	1	4		1	0		Brananje vrtavkasta1
11	organska gnojila																				4	14.11	17	4000	0					Predsetvenik	Predsetvenik1	0	0	2	Predsetvenik1	tr55	predset	0	0	0	0	4		1	0		Predsetvenik1
12	glavni pridelek	izgube (%)	SS sprav.	SS sklad.	NEL	ME	SB											NEL/ ha	ME/ ha	SS/ha	5	12.12	12	3230	korsejs					Setev koruze	Setev koruze1	0	0	2	Setev koruze1	tr55	korsej4P	0	0	0	0	4.8		1	0		Setev koruze1	korsejs	3
13	koruza	2	70	88	8.38	13.28	106											73744	116864	8800	6	3.13	3	3120	semkorSUPEL						0	0	0	0	0	0	0	0	0	0		4.8		1	0		0	semkorSUPEL	3
14																					7	14.14	18	4000	0						0	0	0	0	0	0	0	0	0	0				1	0		0
15								gnoj. funkcija													8	14.15	19	4000	0					Škropljenje	Škropljenje1	4	0	2	Škropljenje1	tr55	skrop400	1.38449	0	0.537245	2	3		1	0		Škropljenje1
16	1	N	P	K	faktor izkoristek hranil			kriterij						SPLOŠNE PREDPOSTAVKE							9	9.16	9	3151	varherb						0	0	0	0	0	0	0	0	0	0		3		1	0		0	varherb	3
17	12828	200.117	107.755	76.9679										zač. proiz. procesa		3.5		trajanje proizvodnega procesa dni	222.042		10	14.17	20	4000	0					Škropljenje	Škropljenje1	0	0	2	Škropljenje1	tr55	skrop400	0	0	0	0	5		1	0		Škropljenje1
18	zrnje	0.0156	0.0084	0.006	1.2	1.05	1	0						konec proiz. procesa		10.8					11	14.18	21	4000	0						0	0	0	0	0	0	0	0	0	0		5		1	0		0	varfunins	3
19														zaloga		0					12	14.19	22	4000	0						0	0	0	0	0	0	0	0	0	0				1	0		0	varfunins	3
20	zrnje+slama	0.0276	0.01155	0.026	1.2	1.05	1	1						st. real.		1					13	14.2	23	4000	0						0	0	0	0	0	0	0	0	0	0				1	0		0
21																					14	12.21	13	3230	spravkor					Žetev koruze	Žetev koruze1	0	0	2	Žetev koruze1	tr120	0	0	0	0	0	10.8		1	0		Žetev koruze1	spravkor	3
22	stara gnojilna	262.153	151	268.904				2													15	14.22	24	4000	0						0	0	0	0	0	0	0	0	0	0				1	0		0
23														vred. mat. za lastno reprodukcijo (1=PC,0=LC)		1					16	11.23	11	3220	suskor30					Sušenje	Sušenje	0	0	0	Sušenje	0	0	0	0	0	0	10.8		1	0		Sušenje	suskor30	3
24	GNOJENJE MODUL (1=da; 0=ne)		0											davek (1=KD; 2=dej; 3=norm)		1					17	14.24	25	4000	0						0	0	0	0	0	0	0	0	0	0				1	1		0
25	Gnojenje z dom. org. gnoj. (1=da; 0=ne)		1	DODATNI VNOSI										obračun davka na sub (0=ni obračunano;1=dejanske;2=pavšal)		1		osnova za odmero davka od subvencij	162.161		18	14.25	26	4000	0						0	0	0	0	0	0	0	0	0	0				1	1		0
26														osnova prispevki							19	14.26	27	4000	0						0	0	0	0	0	0	0	0	0	0				1	1		0
27	Enaka domača org. gnojila, količina izračunana, določena količina	gnojevka	132	Seme	3.5	3.5	3.74							ddv							20	14.27	28	4000	0						0	0	0	0	0	0	0	0	0	0				1	1		0
28	količina	30000												obres.OS (% kred)		0					21	14.28	29	4000	0							0	0	0		0	0	0	0	0				1	0		0
29	F pokritja	1		Sušenje (1=da)	1									obres.Ob S (% kred)		0					22	14.29	30	4000	0							0	0	0		0	0	0	0	0				1	0		0
30	Različna domača org.gnojila, določena količina		0											poslovni presežek (da = 1)		1					23	14.3	31	4000	0							0	0	0		0	0	0	0	0	0			1	0		0
31	količina													ZAVAROVANJE			da=1	zavarovanje	koruzaZ		24	14.31	32	4000	0							0	0	0		0	0	0	0	0	0			1	0		0
32				Vlaga ob spravilu	30	35	30	27						zavkor		1.5255	1	pridelek	19.8315		25	14.32	33	4000	0							0	0	0		0	0	0	0	0	0			1	0		0
33	Določeno domače org. gnojilo, določena količina		0											koruzaZmax		1365	0				26	14.33	34	4000	0							0	0	0		0	0	0	0	0	0			1	0		0
34	količina																				27	14.34	35	4000	0							0	0	0		0	0	0	0	0	0			1	0		0
35																					28	14.35	36	4000	0							0	0	0		0	0	0	0	0	0			1	0		0
36	Trošenje gnojil (1=da)	1												zav zgrad.		0.199	1	zgradbe	0		29	14.36	37	4000	0							0	0	0		0	0	0	0	0	0			1	0		0
37	Izkoristek	organska										OSNOVNA SREDSTVA						osnovna sredstva			30	14.37	38	4000	0							0	0	0		0	0	0	0	0	0			1	0		0
38	hl gnoj	njiva	0.7									SKUPINA	NAZIV	Q/ha(gl)	Q/tono	Q/dan		Q	nab vred	zgradbe nab vred	31	14.38	39	4000	0							0	0	0		0	0	0	0	0	0			1	0		0
39	hl gnoj	travnik	0.5									300	korsilos	0				0	0	0	32	14.39	40	4000	0							0	0	0		0	0	0	0	0	0			1	0		0
40	gnojevka		0.75															0	0	0	33	14.4	41	4000	0							0	0	0		0	0	0	0	0	0			1	0		0
41	Omejitve pri gnojenju																	0	0	0	34	14.41	42	4000	0							0	0	0		0	0	0	0	0	0			1	0		0
42	Št. gnojenj z dom. org. gnoj.	1																0	0	0	35	14.42	43	4000	0							0	0	0		0	0	0	0	0	0			1	0		0
43	Max. količina gnojevke	30000																0	0	0	36	14.43	44	4000	0				Prevozi cesta	Prevoz odkup	Prevoz odkup1	60	3		Prevoz odkup1	tr70	trprik5	2.4	0	0	20	10.8		1	0		Prevoz odkup1
44	Redčenje dom. org. gnoj.	1																0	0	0	37	14.44	45	4000	0				Prevozi cesta			0	0			0	0	0	0	0				1			0
45	Modul																				38	14.45	46	4000	0				Prevozi cesta			0	0			0	0	0	0	0				1			0
46	Št. gnojenj z min. gnoj.	1																			39	14.46	47	4000	0				Prevozi cesta			0	0			0	0	0	0	0				1			0
47	- M osn. gnoj.	1	1						DAVEK SUBVENCIJE	SUBVENCIJE								subvencije			40	14.47	48	4000	0				modul org.	0	0	0	0	0	0	0	0	0	0	0	0	0		1	0		0	0	1
48	- M dognoj.	0	1						dav. sub. (ne = 0)	šifra	/ha(gl)	/kg prid	delež vred.	/kg r.mat	ime mat	skupina	elektrika	vred/enoto	Q enot	vr./ha(gl)	41	14.48	49	4000	0					0	0	0	0	0	0	0	0	0	0	0	0	0		1	0		0
49	izkor. org.		1						0	vractros				6.69236	domače strojne storitve		0	0.271369	85.4649	23.1925	42	14.49	50	4000	0				modul min.	0	0	0	0	0	0	0	0	0	0	0	0	0		1	0		0		3
50	N max. živ. nitratna	170	zakonska omejitev ali dobra KP						0	regnjive	0							0	0	0	43	14.5	51	4000	0					0	0	0	0	0	0	0	0	0	0	0	0	0		1	0		0		3
51	Max. obrok N	100	omejitev dobra KP						1	PPnjive	1							162.161	1	162.161	44	1.51	1	1132	gnojevka				MK organska gnoj.	Mešanje gnojevke	Mešanje gnojevke	2	0	2	Mešanje gnojevke	tr50	mesgn	0.63	0	0	1	3.5		1	0		Mešanje gnojevke	gnojevka	1
52	Min. obrok N	20	omejitev dobra KP						0	ZK	1							0.563	1	91.2964	45	14.52	52	4000	0					Trošenje gnojevke	Trošenje gnojevke1	16	16	2	Trošenje gnojevke1	tr55	cist4200	1.5877	0	0.78	1	3.5		1	0		Trošenje gnojevke1
53	Min. kg NPK/ trošenje	75							1									0	0	0	46	14.53	53	4000	0					0	0	0	0	0	0	0	0	0	0	0	0	0		1	0		0	gnojevka	1
	min. delež N pri osn. gnoj. (ORG.+MIN)	0.3	dobra KP	odkup km	10				0									0	0	0	47	14.54	54	4000	0					0	0	0	0	0	0	0	0	0	0	0	0	0		1	0		0
	delež N iz org. gnojil pri osn. gnoj.	0.45																			48	14.55	55	4000	0					0	0	0	0	0	0	0	0	0	0	0	0	0		1	0		0	0	1
	kg N pri osn. gnoj., če ni org.	100																			49	14.56	56	4000	0					0	0	0	0	0	0	0	0	0	0	0	0	0		1	0		0
																					50	14.57	57	4000	0				MK min. gnoj.	Tros. min.	Tros. min.1	2	2	2	Tros. min.1	tr50	trosmin500	0.534356	0	0.418597	1	4.5		1	0		Tros. min.1
																					51	14.58	58	4000	0						0	0	0	0	0	0	0	0	0	0	0	0		1	0		0	min. gnoj. osn. gnoj.	3
			ha		1=da																52	14.59	59	4000	0						0	0	0	0	0	0	0	0	0	0	0	0		1	0		0	0
	0	pridelek	velikost	seme/sadike	str. prid. vredn. q		cena hranil	gnoj. funkcija	max. obrok N	št. FFS	dod. št. FFS	št. herbicid	dod. št. herbicidov	šifra var			odkup km	št. FFS	0	0	53	14.6	60	4000	0						0	0	0	0	0	0	0	0	0	0	0	0		1	0		0	0
	Variacije	2	3	4	5	6	7	8	9	10	11	12	13	14	15	16	17	št. herbicid	1	1	54	4.61	4	3140.5	mineralna gnojila					Okopavanje koruze	Okopavanje koruze1	2	0	2	Okopavanje koruze1	tr55	kultiv4	1.32522	1.0932	1.0932	1	6.9		1	0		Okopavanje koruze1	KAN	3
	0	10000	1	1	0	0	0	0	100	0	0	1	1	A			10				55	5.62	5	3141	N					0	0	0	0	0	0	0	0	0	0	0	0	0		1	0		0	0	3
	1	12000	1	1	0	0	0	0	100	0	0	1	1	B			10	seme/sadike	1		56	6.63	6	3142	P					0	0	0	0	0	0	0	0	0	0	0	0	0		1	0		0	0	3
	2	11000	1	1	0	0	0	0	100	0	0	1	1	C			10	gnoj. funkcija	0		57	7.64	7	3143	K					0	0	0	0	0	0	0	0	0	0	0	0	0		1	0		0	0	3
	3	9000	1	1	0	0	0	0	100	0	0	1	1	D			10	str. prid. vredn. q	0		58	2.65	2	3000	KUPLJEN MATERIAL																							mineralna gnojila	3
	4	8000	1	1	0	0	0	0	100	0	0	1	1	E			10				59	10.66	10	3200	KUPLJENE STORITVE																							N	3
	5	10000	5	1	0	0	0	0	100	0	0	1	1	F			10	cena hranil	0	cena SURS	60	8.67	8	3150	sredstva za varstvo rastlin																							P	3
																																																K	3
												kriterij	cena hranil	(0=taksacijsko SURS, 1=taksacijsko KIS, 2=čista hranila)
													0	1	2	3
													1	2	3	4
													cena SURS	cena KIS	cena N-P-K
													N	NQizr	n2
													P	PQizr	p2
													K	KQizr	k2
													KON	KONQizr	KON2
													NPK	NPKQ	NPK
													KAN	KANQ	KAN
													gnojevka	gnojevkaQizr				gnojevka1
													hl gnoj	hl gnojQizr				hl gnoj N
													ggnoj	ggnojQizr				hl gnoj T
													UREA	UREAQ	UREA			gnojnica
													FAZE GNOJENJE				DRUGE FAZE
													Naklad. hl. gnoja	Tros. min.
													Troš. hl. gnoja	Dognojevanje
													Mešanje gnojevke	Fertiirigacija
													Trošenje gnojevke	Okop. dogn.
													trošenje hl.gnoja	Okop.koruze z dogn.	Okopavanje koruze
													Ttrošenje hl.gnoja	Tros.min.roč.
														trošenje NPK
														Ttrošenje NPK
													DRUGE ŠIFRE
													maxtrosnjive
													maxtrostrajninasadi
					šifra								maxtrosgozd
																																		Izračun gnojenje
	KRMILO / koda		Pc/LC	NEL	ME	PB	PSB	SS	SVImin	SVImax	Ca	P	Mg	Na
VRSTICA			€/kg	MJ/kg	MJ/kg	g/kg	g/kg	kg	kg SS	kg SS	g/kg	g/kg	g/kg	g/kg																																VARSTVO		število tretiranj	dodatno
#N/A	#N/A		#N/A	#N/A	#N/A	#N/A	#N/A	#N/A	#N/A	#N/A	#N/A	#N/A	#N/A	#N/A																							15/15\15									Varstvo pred pleveli
																																					7/20\30				količina OG	po obračunu	po obračunu	po obračunu	cena SURS	151	frontier	0
																																					7/20\30	0/10\30	0/26\0	27/0\0	N, P, K	NPK	0.10.30	0.26.0 in/ali 27.0.0	0	151	callisto	0
																																				N	0.07	0	0	0.27	0	18.7908	18.7908	0	1.16644	151	extravon	1
																																				P	0.2	0.1	0.26	0	21.2551	74.9431	74.9431	0	0.958024	151	lumax	1
																	MODUL GNOJENJE																			K	0.3	0.3	0	0	-80.5321	0	0	0	0.723781	Varstvo pred boleznimi in škodljivci
																		PAZI ENOTE																		KON									0.16704	152		0
																		Org. gnojila	min. gnoj. osn. gnoj.	min.gnoj. dog.																min. gnoj. osn. gnoj.									-0.257182	153		0
																		0																		vrednost gnojil (izračunana)	0.657429	0.479976	0.416126	0.481978	-22.9917
																	količina	0	0	0																	0	106.276	-268.44	1030.7	3
																	povp. cena	0	0	0																količina gnojil - Q	-268.44	0	288.243	69.5956	89.3983	delež	kg
																																					SUM q N OG	SUM q N OG (samo min. gnoj.)				N, osnovno gnojenje org.	kg N osn. gnoj., če samo mineralno
																																					90.0525	100				0.45	100
																	ŠIFRA		vrednost															šifra	N	P	K	ime faze	N	P	K	Q	Q nitratna	mesec
																	0	0	0															izkoristek	0.75	1	1	NORMATIV	200.117	107.755	76.9679
																	0	0	0															izkoristek	1	1	1	ORG. GNOJ. SKUPAJ	97.5	86.5	157.5				F redčenja
																	0	0	0															gnojevka	0.00325	0.00288333	0.00525	Org. gnoj. osnovno	97.5	86.5	157.5	30000	30000	3.5	1
																	0	0	0															gnojevka	0.00433333	0.00288333	0.00525	Org. gnoj. dognojevanje	0	0	0	0	0		1
																	0	0	0															0	0	0	0	Org. gnoj. dognojevanje	0	0	0	0	0		1
																	0	0	0															šifra				DOGNOJEVANJE NPK				Q
																	0	0	0																0	0	0	Tros. min.	0	0	0		0
																	0	0	0																0	0	0	Tros. min.	0	0	0		0
																	0	0	0																0	0	0	Tros. min.	0	0	0		0
																	0	0	0																max. obrok N		št. dog.	Tros. min.	0	21.2551	-80.5321		89.3983	4.5
																	0	0	0															šifra	100		1	DOGNOJEVANJE N	102.617
																	0	0	0															KAN	0.27			Okopavanje koruze	0.27	KAN		1	380.062	6.9
																	0	0	0															KAN	0.27			0	0	0		0	0	6.9
																	0	0	0															KAN	0.27			0	0	0		0	0
																																		KAN	0.27			0	0	0		0	0
																																						izračun/ normativ	1	1	1	1				Varstvo drugo
																																					1	Enaka domača org. gnojila, količina izračunana, določena količina						količina	F pokritja	154
																																						Max. org. osnovno	27708.5	37371.7	14660.6		14660.6
																																						Max. org. SUM	61574.3			14660.6	14660.6	30000	1
																																					2	Različna domača org.gnojila, določena količina
																																						Organsko osnovno						30000
																																						Organsko dognojevanje						0
																																					3	Določeno domače org. gnojilo, določena količina
																																												0
		0	1	2	3	4	5	6	7	8	9	10
	KALKULATIVNE SKUPINE
		skup
1	ZA LASTNO REPRODUKCIJO				0
2	ENERG IN VODA
3	gorivo in maz	111	3	3111	0
4	elektrika	112	3	3112	0
5	druga energ	113	3	3113	0
6	voda	114	3	3114	0
7	SEME, SADIKE	120	3	3120	177.52
8	ORGANSKA GNOJILA				0
9	hl gnoj	131	1	1131	0
10	gnojevka	132	1	1132	363.433
11	MINERALNA GNOJILA	140		3140.5	155.44
12	ZAŠČTNA SREDSTVA				0
13	herbicidi	151	3	3151	68.187
14	fungicidi	152	3	3152	0
15	insekticidi	153	3	3153	0
16	ŽIVINA	160		160	0
17	domača	160	1	1160	0
18	kupljena	160	3	3160	0
19	KRMA IN NASTILJ				0
20	domača				0
21	kupljena				0
22	voluminozna	171			0
23	domača	171	1	1171	0
24	kupljena	171	3	3171	0
25	mocna in min	172			0
26	domača	172	1	1172	0
27	kupljena	172	3	3172	0
28	stelja	173			0
29	domača	173	1	1173	0
30	kupljena	173	3	3173	0
31	DRUG MATERIAL				0
32	zdrav in razk	181	3	3181	0
33	drug material	182	3	3182	0
34	drug mat (izpis Q)	183	3	3183	0
35	KUPLJENE STORITVE				0
36	vet stor	210	3	3210	0
37	druge stor	220	3	3220	505.859
38	strojne stor	230	3	3230	182.888
39	delo	240	3	3240	0
40	zavarovanje	250	3
41	zav prid				19.8315
42	zav zgradb				0
43	AMORTIZACIJA
44	zgradb in opr	310		310	0
45	strojev	320		320	0
46	nasadov	330		330	0
47	živine	340		340	0
48	DOMAČE STORITVE
49	domače strojne storitve				361.53
50	domače delo (neto)				101.023
51	OBVEZNOSTI IN POSREDNI STR.
52	davek				24.9532
53	Pokojninsko zavarov obvezno				16.5137
54	Zdravstveno zavarov obvezno				7.55367
55	Pokojninsko zavarov dodatno				12.3605
56	Zdravstveno zavarov dodatno				5.65391
57	Regresi (pravice iz dela)				36.4739
58	posredni stroški				26.8062
59	Stroški kapitala				47.0301
60	STROŠKI SKUPAJ				2113.06	0
61	-VREDNOST STRAN. PRIDELKOV				0
62	STROŠKI GLAVNEGA PRIDELKA				2113.06	0
63	PRORAČUNSKI DODATKI
64	Neposredno na nosilcu				276.65
65	Preneseno iz drugih stroškovnih nosilcev				0
66	STROŠKI ZMANJŠANI ZA SUBVENCIJE				1836.41	0
[truncated: 20 more columns]

## Sheet: koruzaB
1					stroji	pridelek	kakovost	min.	max.	min.	max.			LC	0.174704															vnos šifre	faza + int. (F1)				izbor glede na F1
2	Mesec obračuna	721-1221	258	Intenzivnost	1			7000	15000
3	VNOS																	Osnovni izračuni ali poizvedbe			POMOŽNO ANALITIČNA									TEHNOLOŠKA KARTA
4	ime kalkulacije	Koruza za zrnje		katastrska kultura	njiva				nač. obrač. (da=1/ne=0)	kakovost gl. pridelka				PRID. RAZMERE				ref. površina (izbor)		delavnik
5	šifre	ime	zbir	cenik	pridelek	vzporedni prid. (%)	bruto prid (zr SS na dvorišču)	bruto prid na njivi (travinje v SS)		razred	delež cene	delež pridelka		velikost		1		št. prevozov med parc.	0	10																		13.6624	14.7556								NAZIV	NAZIV	I
6	glavni pridelek	Koruza za zrnje 12000; 1 ha	koruzaB	koruza	12000		15085.7	15393.6	1	I	100	100		oddalj.		1		km prevozov med parc.	0	1.25											intenziv.		št. prev. Mat.+prid./fazo/ref. povr.		FAZE	AGREG	PRIKLJ	SD	RD	SD1/ha/fazo	št. faz	mesec		Q (spec. normativ)	str. prid.		FAZE	MATER	P
7	str1								1	II	0	0		nagib		1		km prevozov od dvorišča in nazaj	2			rank0	rank	tipskup						ročni vnos faze	vlookup Z				1	2	3	6	7			začetek		Q/ fazo	mat./delo		1	ime materiala	TIP
8	str2								1	III	0	0		skupna povr. kulture		1		skupaj km za en prevoz	2		1	14.08	14	4000	0							0	0	0		0	0	0	0	0	0			1			0
9	str3													odd. med parcelami		0.5		skupaj km za en prevoz/ha	2		2	14.09	15	4000	0					Oranje obračalni	Oranje obračalni1	2	0	2	Oranje obračalni1	tr55	plug2obr	3.72175	0	3.64175	1	4		1	0		Oranje obračalni1
10	str4																				3	14.1	16	4000	0					Brananje vrtavkasta	Brananje vrtavkasta1	2	0	2	Brananje vrtavkasta1	tr55	vrtbrana2,5	1.187	0	1.107	1	4		1	0		Brananje vrtavkasta1
11	organska gnojila																				4	14.11	17	4000	0					Predsetvenik	Predsetvenik1	0	0	2	Predsetvenik1	tr55	predset	0	0	0	0	4		1	0		Predsetvenik1
12	glavni pridelek	izgube (%)	SS sprav.	SS sklad.	NEL	ME	SB											NEL/ ha	ME/ ha	SS/ha	5	12.12	12	3230	korsejs					Setev koruze	Setev koruze1	0	0	2	Setev koruze1	tr55	korsej4P	0	0	0	0	4.8		1	0		Setev koruze1	korsejs	3
13	koruza	2	70	88	8.38	13.28	106											88492.8	140237	10560	6	3.13	3	3120	semkorSUPEL						0	0	0	0	0	0	0	0	0	0		4.8		1	0		0	semkorSUPEL	3
14																					7	14.14	18	4000	0						0	0	0	0	0	0	0	0	0	0				1	0		0
15								gnoj. funkcija													8	14.15	19	4000	0					Škropljenje	Škropljenje1	4	0	2	Škropljenje1	tr55	skrop400	1.38449	0	0.537245	2	3		1	0		Škropljenje1
16	1	N	P	K	faktor izkoristek hranil			kriterij						SPLOŠNE PREDPOSTAVKE							9	9.16	9	3151	varherb						0	0	0	0	0	0	0	0	0	0		3		1	0		0	varherb	3
17	15393.6	240.14	129.306	92.3615										zač. proiz. procesa		3.5		trajanje proizvodnega procesa dni	222.042		10	14.17	20	4000	0					Škropljenje	Škropljenje1	0	0	2	Škropljenje1	tr55	skrop400	0	0	0	0	5		1	0		Škropljenje1
18	zrnje	0.0156	0.0084	0.006	1.2	1.05	1	0						konec proiz. procesa		10.8					11	14.18	21	4000	0						0	0	0	0	0	0	0	0	0	0		5		1	0		0	varfunins	3
19														zaloga		0					12	14.19	22	4000	0						0	0	0	0	0	0	0	0	0	0				1	0		0	varfunins	3
20	zrnje+slama	0.0276	0.01155	0.026	1.2	1.05	1	1						st. real.		1					13	14.2	23	4000	0						0	0	0	0	0	0	0	0	0	0				1	0		0
21																					14	12.21	13	3230	spravkor					Žetev koruze	Žetev koruze1	0	0	2	Žetev koruze1	tr120	0	0	0	0	0	10.8		1	0		Žetev koruze1	spravkor	3
22	stara gnojilna	304.112	167	289.926				2													15	14.22	24	4000	0						0	0	0	0	0	0	0	0	0	0				1	0		0
23														vred. mat. za lastno reprodukcijo (1=PC,0=LC)		1					16	11.23	11	3220	suskor30					Sušenje	Sušenje	0	0	0	Sušenje	0	0	0	0	0	0	10.8		1	0		Sušenje	suskor30	3
24	GNOJENJE MODUL (1=da; 0=ne)		0											davek (1=KD; 2=dej; 3=norm)		1					17	14.24	25	4000	0						0	0	0	0	0	0	0	0	0	0				1	1		0
25	Gnojenje z dom. org. gnoj. (1=da; 0=ne)		1	DODATNI VNOSI										obračun davka na sub (0=ni obračunano;1=dejanske;2=pavšal)		1		osnova za odmero davka od subvencij	162.161		18	14.25	26	4000	0						0	0	0	0	0	0	0	0	0	0				1	1		0
26														osnova prispevki							19	14.26	27	4000	0						0	0	0	0	0	0	0	0	0	0				1	1		0
27	Enaka domača org. gnojila, količina izračunana, določena količina	gnojevka	132	Seme	3.5	3.5	3.74							ddv							20	14.27	28	4000	0						0	0	0	0	0	0	0	0	0	0				1	1		0
28	količina	30000												obres.OS (% kred)		0					21	14.28	29	4000	0							0	0	0		0	0	0	0	0				1	0		0
29	F pokritja	1		Sušenje (1=da)	1									obres.Ob S (% kred)		0					22	14.29	30	4000	0							0	0	0		0	0	0	0	0				1	0		0
30	Različna domača org.gnojila, določena količina		0											poslovni presežek (da = 1)		1					23	14.3	31	4000	0							0	0	0		0	0	0	0	0	0			1	0		0
31	količina													ZAVAROVANJE			da=1	zavarovanje	koruzaZ		24	14.31	32	4000	0							0	0	0		0	0	0	0	0	0			1	0		0
32				Vlaga ob spravilu	30	35	30	27						zavkor		1.5255	1	pridelek	20.8231		25	14.32	33	4000	0							0	0	0		0	0	0	0	0	0			1	0		0
33	Določeno domače org. gnojilo, določena količina		0											koruzaZmax		1365	0				26	14.33	34	4000	0							0	0	0		0	0	0	0	0	0			1	0		0
34	količina																				27	14.34	35	4000	0							0	0	0		0	0	0	0	0	0			1	0		0
35																					28	14.35	36	4000	0							0	0	0		0	0	0	0	0	0			1	0		0
36	Trošenje gnojil (1=da)	1												zav zgrad.		0.199	1	zgradbe	0		29	14.36	37	4000	0							0	0	0		0	0	0	0	0	0			1	0		0
37	Izkoristek	organska										OSNOVNA SREDSTVA						osnovna sredstva			30	14.37	38	4000	0							0	0	0		0	0	0	0	0	0			1	0		0
38	hl gnoj	njiva	0.7									SKUPINA	NAZIV	Q/ha(gl)	Q/tono	Q/dan		Q	nab vred	zgradbe nab vred	31	14.38	39	4000	0							0	0	0		0	0	0	0	0	0			1	0		0
39	hl gnoj	travnik	0.5									300	korsilos	0				0	0	0	32	14.39	40	4000	0							0	0	0		0	0	0	0	0	0			1	0		0
40	gnojevka		0.75															0	0	0	33	14.4	41	4000	0							0	0	0		0	0	0	0	0	0			1	0		0
41	Omejitve pri gnojenju																	0	0	0	34	14.41	42	4000	0							0	0	0		0	0	0	0	0	0			1	0		0
42	Št. gnojenj z dom. org. gnoj.	1																0	0	0	35	14.42	43	4000	0							0	0	0		0	0	0	0	0	0			1	0		0
43	Max. količina gnojevke	30000																0	0	0	36	14.43	44	4000	0				Prevozi cesta	Prevoz odkup	Prevoz odkup1	80	4		Prevoz odkup1	tr70	trprik5	3.2	0	0	20	10.8		1	0		Prevoz odkup1
44	Redčenje dom. org. gnoj.	1																0	0	0	37	14.44	45	4000	0				Prevozi cesta			0	0			0	0	0	0	0				1			0
45	Modul																				38	14.45	46	4000	0				Prevozi cesta			0	0			0	0	0	0	0				1			0
46	Št. gnojenj z min. gnoj.	1																			39	14.46	47	4000	0				Prevozi cesta			0	0			0	0	0	0	0				1			0
47	- M osn. gnoj.	1	1						DAVEK SUBVENCIJE	SUBVENCIJE								subvencije			40	14.47	48	4000	0				modul org.	0	0	0	0	0	0	0	0	0	0	0	0	0		1	0		0	0	1
48	- M dognoj.	0	1						dav. sub. (ne = 0)	šifra	/ha(gl)	/kg prid	delež vred.	/kg r.mat	ime mat	skupina	elektrika	vred/enoto	Q enot	vr./ha(gl)	41	14.48	49	4000	0					0	0	0	0	0	0	0	0	0	0	0	0	0		1	0		0
49	izkor. org.		1						0	vractros				6.82397	domače strojne storitve		0	0.271369	93.2317	25.3002	42	14.49	50	4000	0				modul min.	0	0	0	0	0	0	0	0	0	0	0	0	0		1	0		0		3
50	N max. živ. nitratna	170	zakonska omejitev ali dobra KP						0	regnjive	0							0	0	0	43	14.5	51	4000	0					0	0	0	0	0	0	0	0	0	0	0	0	0		1	0		0		3
51	Max. obrok N	100	omejitev dobra KP						1	PPnjive	1							162.161	1	162.161	44	1.51	1	1132	gnojevka				MK organska gnoj.	Mešanje gnojevke	Mešanje gnojevke	2	0	2	Mešanje gnojevke	tr50	mesgn	0.63	0	0	1	3.5		1	0		Mešanje gnojevke	gnojevka	1
52	Min. obrok N	20	omejitev dobra KP						0	ZK	1							0.563	1	91.2964	45	14.52	52	4000	0					Trošenje gnojevke	Trošenje gnojevke1	16	16	2	Trošenje gnojevke1	tr55	cist4200	1.5877	0	0.78	1	3.5		1	0		Trošenje gnojevke1
53	Min. kg NPK/ trošenje	75							1									0	0	0	46	14.53	53	4000	0					0	0	0	0	0	0	0	0	0	0	0	0	0		1	0		0	gnojevka	1
	min. delež N pri osn. gnoj. (ORG.+MIN)	0.3	dobra KP	odkup km	10				0									0	0	0	47	14.54	54	4000	0					0	0	0	0	0	0	0	0	0	0	0	0	0		1	0		0
	delež N iz org. gnojil pri osn. gnoj.	0.45																			48	14.55	55	4000	0					0	0	0	0	0	0	0	0	0	0	0	0	0		1	0		0	0	1
	kg N pri osn. gnoj., če ni org.	100																			49	14.56	56	4000	0					0	0	0	0	0	0	0	0	0	0	0	0	0		1	0		0
																					50	14.57	57	4000	0				MK min. gnoj.	Tros. min.	Tros. min.1	2	2	2	Tros. min.1	tr50	trosmin500	0.582576	0	0.418597	1	4.5		1	0		Tros. min.1
																					51	14.58	58	4000	0						0	0	0	0	0	0	0	0	0	0	0	0		1	0		0	min. gnoj. osn. gnoj.	3
			ha		1=da																52	14.59	59	4000	0						0	0	0	0	0	0	0	0	0	0	0	0		1	0		0	0
	1	pridelek	velikost	seme/sadike	str. prid. vredn. q		cena hranil	gnoj. funkcija	max. obrok N	št. FFS	dod. št. FFS	št. herbicid	dod. št. herbicidov	šifra var			odkup km	št. FFS	0	0	53	14.6	60	4000	0						0	0	0	0	0	0	0	0	0	0	0	0		1	0		0	0
	Variacije	2	3	4	5	6	7	8	9	10	11	12	13	14	15	16	17	št. herbicid	1	1	54	4.61	4	3140.5	mineralna gnojila					Okopavanje koruze	Okopavanje koruze1	2	0	2	Okopavanje koruze1	tr55	kultiv4	1.36887	1.0932	1.0932	1	6.9		1	0		Okopavanje koruze1	KAN	3
	0	10000	1	1	0	0	0	0	100	0	0	1	1	A			10				55	5.62	5	3141	N					0	0	0	0	0	0	0	0	0	0	0	0	0		1	0		0	0	3
	1	12000	1	1	0	0	0	0	100	0	0	1	1	B			10	seme/sadike	1		56	6.63	6	3142	P					0	0	0	0	0	0	0	0	0	0	0	0	0		1	0		0	0	3
	2	11000	1	1	0	0	0	0	100	0	0	1	1	C			10	gnoj. funkcija	0		57	7.64	7	3143	K					0	0	0	0	0	0	0	0	0	0	0	0	0		1	0		0	0	3
	3	9000	1	1	0	0	0	0	100	0	0	1	1	D			10	str. prid. vredn. q	0		58	2.65	2	3000	KUPLJEN MATERIAL																							mineralna gnojila	3
	4	8000	1	1	0	0	0	0	100	0	0	1	1	E			10				59	10.66	10	3200	KUPLJENE STORITVE																							N	3
	5	10000	5	1	0	0	0	0	100	0	0	1	1	F			10	cena hranil	0	cena SURS	60	8.67	8	3150	sredstva za varstvo rastlin																							P	3
																																																K	3
												kriterij	cena hranil	(0=taksacijsko SURS, 1=taksacijsko KIS, 2=čista hranila)
													0	1	2	3
													1	2	3	4
													cena SURS	cena KIS	cena N-P-K
													N	NQizr	n2
													P	PQizr	p2
													K	KQizr	k2
													KON	KONQizr	KON2
													NPK	NPKQ	NPK
													KAN	KANQ	KAN
													gnojevka	gnojevkaQizr				gnojevka1
													hl gnoj	hl gnojQizr				hl gnoj N
													ggnoj	ggnojQizr				hl gnoj T
													UREA	UREAQ	UREA			gnojnica
													FAZE GNOJENJE				DRUGE FAZE
													Naklad. hl. gnoja	Tros. min.
													Troš. hl. gnoja	Dognojevanje
													Mešanje gnojevke	Fertiirigacija
													Trošenje gnojevke	Okop. dogn.
													trošenje hl.gnoja	Okop.koruze z dogn.	Okopavanje koruze
													Ttrošenje hl.gnoja	Tros.min.roč.
														trošenje NPK
														Ttrošenje NPK
													DRUGE ŠIFRE
													maxtrosnjive
													maxtrostrajninasadi
					šifra								maxtrosgozd
																																		Izračun gnojenje
	KRMILO / koda		Pc/LC	NEL	ME	PB	PSB	SS	SVImin	SVImax	Ca	P	Mg	Na
VRSTICA			€/kg	MJ/kg	MJ/kg	g/kg	g/kg	kg	kg SS	kg SS	g/kg	g/kg	g/kg	g/kg																																VARSTVO		število tretiranj	dodatno
#N/A	#N/A		#N/A	#N/A	#N/A	#N/A	#N/A	#N/A	#N/A	#N/A	#N/A	#N/A	#N/A	#N/A																							15/15\15									Varstvo pred pleveli
																																					7/20\30				količina OG	po obračunu	po obračunu	po obračunu	cena SURS	151	frontier	0
																																					7/20\30	0/10\30	0/26\0	27/0\0	N, P, K	NPK	0.10.30	0.26.0 in/ali 27.0.0	0	151	callisto	0
																																				N	0.07	0	0	0.27	10.563	25.762	25.762	0	1.16644	151	extravon	1
																																				P	0.2	0.1	0.26	0	42.8061	86.2318	86.2318	0	0.958024	151	lumax	1
																	MODUL GNOJENJE																			K	0.3	0.3	0	0	-65.1385	0	0	0	0.723781	Varstvo pred boleznimi in škodljivci
																		PAZI ENOTE																		KON									0.16704	152		0
																		Org. gnojila	min. gnoj. osn. gnoj.	min.gnoj. dog.																min. gnoj. osn. gnoj.									0.196496	153		0
																		0																		vrednost gnojil (izračunana)	0.657429	0.479976	0.416126	0.481978	41.2538
																	količina	0	0	0																	150.9	214.031	-217.128	1382.55	3
																	povp. cena	0	0	0																količina gnojil - Q	-217.128	0	331.661	95.4146	209.947	delež	kg
																																					SUM q N OG	SUM q N OG (samo min. gnoj.)				N, osnovno gnojenje org.	kg N osn. gnoj., če samo mineralno
																																					108.063	100				0.45	100
																	ŠIFRA		vrednost															šifra	N	P	K	ime faze	N	P	K	Q	Q nitratna	mesec
																	0	0	0															izkoristek	0.75	1	1	NORMATIV	240.14	129.306	92.3615
																	0	0	0															izkoristek	1	1	1	ORG. GNOJ. SKUPAJ	97.5	86.5	157.5				F redčenja
																	0	0	0															gnojevka	0.00325	0.00288333	0.00525	Org. gnoj. osnovno	97.5	86.5	157.5	30000	30000	3.5	1
																	0	0	0															gnojevka	0.00433333	0.00288333	0.00525	Org. gnoj. dognojevanje	0	0	0	0	0		1
																	0	0	0															0	0	0	0	Org. gnoj. dognojevanje	0	0	0	0	0		1
																	0	0	0															šifra				DOGNOJEVANJE NPK				Q
																	0	0	0																0	0	0	Tros. min.	0	0	0		0
																	0	0	0																0	0	0	Tros. min.	0	0	0		0
																	0	0	0																0	0	0	Tros. min.	0	0	0		0
																	0	0	0																max. obrok N		št. dog.	Tros. min.	10.563	42.8061	-65.1385		209.947	4.5
																	0	0	0															šifra	100		1	DOGNOJEVANJE N	132.077
																	0	0	0															KAN	0.27			Okopavanje koruze	0.27	KAN		1	489.174	6.9
																	0	0	0															KAN	0.27			0	0	0		0	0	6.9
																	0	0	0															KAN	0.27			0	0	0		0	0
																																		KAN	0.27			0	0	0		0	0
																																						izračun/ normativ	1	1	1	1				Varstvo drugo
																																					1	Enaka domača org. gnojila, količina izračunana, določena količina						količina	F pokritja	154
																																						Max. org. osnovno	33250.1	44846.1	17592.7		17592.7
																																						Max. org. SUM	73889.2			17592.7	17592.7	30000	1
																																					2	Različna domača org.gnojila, določena količina
																																						Organsko osnovno						30000
																																						Organsko dognojevanje						0
																																					3	Določeno domače org. gnojilo, določena količina
																																												0
		0	1	2	3	4	5	6	7	8	9	10
	KALKULATIVNE SKUPINE
		skup
1	ZA LASTNO REPRODUKCIJO				0
2	ENERG IN VODA
3	gorivo in maz	111	3	3111	0
4	elektrika	112	3	3112	0
5	druga energ	113	3	3113	0
6	voda	114	3	3114	0
7	SEME, SADIKE	120	3	3120	177.52
8	ORGANSKA GNOJILA				0
9	hl gnoj	131	1	1131	0
10	gnojevka	132	1	1132	363.433
11	MINERALNA GNOJILA	140		3140.5	270.912
12	ZAŠČTNA SREDSTVA				0
13	herbicidi	151	3	3151	68.187
14	fungicidi	152	3	3152	0
15	insekticidi	153	3	3153	0
16	ŽIVINA	160		160	0
17	domača	160	1	1160	0
18	kupljena	160	3	3160	0
19	KRMA IN NASTILJ				0
20	domača				0
21	kupljena				0
22	voluminozna	171			0
23	domača	171	1	1171	0
24	kupljena	171	3	3171	0
25	mocna in min	172			0
26	domača	172	1	1172	0
27	kupljena	172	3	3172	0
28	stelja	173			0
29	domača	173	1	1173	0
30	kupljena	173	3	3173	0
31	DRUG MATERIAL				0
32	zdrav in razk	181	3	3181	0
33	drug material	182	3	3182	0
34	drug mat (izpis Q)	183	3	3183	0
35	KUPLJENE STORITVE				0
36	vet stor	210	3	3210	0
37	druge stor	220	3	3220	607.03
38	strojne stor	230	3	3230	182.888
39	delo	240	3	3240	0
40	zavarovanje	250	3
41	zav prid				20.8231
42	zav zgradb				0
43	AMORTIZACIJA
44	zgradb in opr	310		310	0
45	strojev	320		320	0
46	nasadov	330		330	0
47	živine	340		340	0
48	DOMAČE STORITVE
49	domače strojne storitve				387.267
50	domače delo (neto)				107.522
51	OBVEZNOSTI IN POSREDNI STR.
52	davek				23.9337
53	Pokojninsko zavarov obvezno				17.576
54	Zdravstveno zavarov obvezno				8.0396
55	Pokojninsko zavarov dodatno				13.1556
56	Zdravstveno zavarov dodatno				6.01763
57	Regresi (pravice iz dela)				38.8203
58	posredni stroški				32.5049
59	Stroški kapitala				49.5781
60	STROŠKI SKUPAJ				2375.21	0
61	-VREDNOST STRAN. PRIDELKOV				0
62	STROŠKI GLAVNEGA PRIDELKA				2375.21	0
63	PRORAČUNSKI DODATKI
64	Neposredno na nosilcu				278.757
65	Preneseno iz drugih stroškovnih nosilcev				0
66	STROŠKI ZMANJŠANI ZA SUBVENCIJE				2096.45	0
[truncated: 20 more columns]

## Sheet: koruzaC
1					stroji	pridelek	kakovost	min.	max.	min.	max.			LC	0.177294															vnos šifre	faza + int. (F1)				izbor glede na F1
2	Mesec obračuna	721-1221	258	Intenzivnost	1			7000	15000
3	VNOS																	Osnovni izračuni ali poizvedbe			POMOŽNO ANALITIČNA									TEHNOLOŠKA KARTA
4	ime kalkulacije	Koruza za zrnje		katastrska kultura	njiva				nač. obrač. (da=1/ne=0)	kakovost gl. pridelka				PRID. RAZMERE				ref. površina (izbor)		delavnik
5	šifre	ime	zbir	cenik	pridelek	vzporedni prid. (%)	bruto prid (zr SS na dvorišču)	bruto prid na njivi (travinje v SS)		razred	delež cene	delež pridelka		velikost		1		št. prevozov med parc.	0	10																		12.8165	13.9097								NAZIV	NAZIV	I
6	glavni pridelek	Koruza za zrnje 11000; 1 ha	koruzaC	koruza	11000		13828.6	14110.8	1	I	100	100		oddalj.		1		km prevozov med parc.	0	1.25											intenziv.		št. prev. Mat.+prid./fazo/ref. povr.		FAZE	AGREG	PRIKLJ	SD	RD	SD1/ha/fazo	št. faz	mesec		Q (spec. normativ)	str. prid.		FAZE	MATER	P
7	str1								1	II	0	0		nagib		1		km prevozov od dvorišča in nazaj	2			rank0	rank	tipskup						ročni vnos faze	vlookup Z				1	2	3	6	7			začetek		Q/ fazo	mat./delo		1	ime materiala	TIP
8	str2								1	III	0	0		skupna povr. kulture		1		skupaj km za en prevoz	2		1	14.08	14	4000	0							0	0	0		0	0	0	0	0	0			1			0
9	str3													odd. med parcelami		0.5		skupaj km za en prevoz/ha	2		2	14.09	15	4000	0					Oranje obračalni	Oranje obračalni1	2	0	2	Oranje obračalni1	tr55	plug2obr	3.72175	0	3.64175	1	4		1	0		Oranje obračalni1
10	str4																				3	14.1	16	4000	0					Brananje vrtavkasta	Brananje vrtavkasta1	2	0	2	Brananje vrtavkasta1	tr55	vrtbrana2,5	1.187	0	1.107	1	4		1	0		Brananje vrtavkasta1
11	organska gnojila																				4	14.11	17	4000	0					Predsetvenik	Predsetvenik1	0	0	2	Predsetvenik1	tr55	predset	0	0	0	0	4		1	0		Predsetvenik1
12	glavni pridelek	izgube (%)	SS sprav.	SS sklad.	NEL	ME	SB											NEL/ ha	ME/ ha	SS/ha	5	12.12	12	3230	korsejs					Setev koruze	Setev koruze1	0	0	2	Setev koruze1	tr55	korsej4P	0	0	0	0	4.8		1	0		Setev koruze1	korsejs	3
13	koruza	2	70	88	8.38	13.28	106											81118.4	128550	9680	6	3.13	3	3120	semkorSUPEL						0	0	0	0	0	0	0	0	0	0		4.8		1	0		0	semkorSUPEL	3
14																					7	14.14	18	4000	0						0	0	0	0	0	0	0	0	0	0				1	0		0
15								gnoj. funkcija													8	14.15	19	4000	0					Škropljenje	Škropljenje1	4	0	2	Škropljenje1	tr55	skrop400	1.38449	0	0.537245	2	3		1	0		Škropljenje1
16	1	N	P	K	faktor izkoristek hranil			kriterij						SPLOŠNE PREDPOSTAVKE							9	9.16	9	3151	varherb						0	0	0	0	0	0	0	0	0	0		3		1	0		0	varherb	3
17	14110.8	220.128	118.531	84.6647										zač. proiz. procesa		3.5		trajanje proizvodnega procesa dni	222.042		10	14.17	20	4000	0					Škropljenje	Škropljenje1	0	0	2	Škropljenje1	tr55	skrop400	0	0	0	0	5		1	0		Škropljenje1
18	zrnje	0.0156	0.0084	0.006	1.2	1.05	1	0						konec proiz. procesa		10.8					11	14.18	21	4000	0						0	0	0	0	0	0	0	0	0	0		5		1	0		0	varfunins	3
19														zaloga		0					12	14.19	22	4000	0						0	0	0	0	0	0	0	0	0	0				1	0		0	varfunins	3
20	zrnje+slama	0.0276	0.01155	0.026	1.2	1.05	1	1						st. real.		1					13	14.2	23	4000	0						0	0	0	0	0	0	0	0	0	0				1	0		0
21																					14	12.21	13	3230	spravkor					Žetev koruze	Žetev koruze1	0	0	2	Žetev koruze1	tr120	0	0	0	0	0	10.8		1	0		Žetev koruze1	spravkor	3
22	stara gnojilna	283.133	159	279.415				2													15	14.22	24	4000	0						0	0	0	0	0	0	0	0	0	0				1	0		0
23														vred. mat. za lastno reprodukcijo (1=PC,0=LC)		1					16	11.23	11	3220	suskor30					Sušenje	Sušenje	0	0	0	Sušenje	0	0	0	0	0	0	10.8		1	0		Sušenje	suskor30	3
24	GNOJENJE MODUL (1=da; 0=ne)		0											davek (1=KD; 2=dej; 3=norm)		1					17	14.24	25	4000	0						0	0	0	0	0	0	0	0	0	0				1	1		0
25	Gnojenje z dom. org. gnoj. (1=da; 0=ne)		1	DODATNI VNOSI										obračun davka na sub (0=ni obračunano;1=dejanske;2=pavšal)		1		osnova za odmero davka od subvencij	162.161		18	14.25	26	4000	0						0	0	0	0	0	0	0	0	0	0				1	1		0
26														osnova prispevki							19	14.26	27	4000	0						0	0	0	0	0	0	0	0	0	0				1	1		0
27	Enaka domača org. gnojila, količina izračunana, določena količina	gnojevka	132	Seme	3.5	3.5	3.74							ddv							20	14.27	28	4000	0						0	0	0	0	0	0	0	0	0	0				1	1		0
28	količina	30000												obres.OS (% kred)		0					21	14.28	29	4000	0							0	0	0		0	0	0	0	0				1	0		0
29	F pokritja	1		Sušenje (1=da)	1									obres.Ob S (% kred)		0					22	14.29	30	4000	0							0	0	0		0	0	0	0	0				1	0		0
30	Različna domača org.gnojila, določena količina		0											poslovni presežek (da = 1)		1					23	14.3	31	4000	0							0	0	0		0	0	0	0	0	0			1	0		0
31	količina													ZAVAROVANJE			da=1	zavarovanje	koruzaZ		24	14.31	32	4000	0							0	0	0		0	0	0	0	0	0			1	0		0
32				Vlaga ob spravilu	30	35	30	27						zavkor		1.5255	1	pridelek	20.8231		25	14.32	33	4000	0							0	0	0		0	0	0	0	0	0			1	0		0
33	Določeno domače org. gnojilo, določena količina		0											koruzaZmax		1365	0				26	14.33	34	4000	0							0	0	0		0	0	0	0	0	0			1	0		0
34	količina																				27	14.34	35	4000	0							0	0	0		0	0	0	0	0	0			1	0		0
35																					28	14.35	36	4000	0							0	0	0		0	0	0	0	0	0			1	0		0
36	Trošenje gnojil (1=da)	1												zav zgrad.		0.199	1	zgradbe	0		29	14.36	37	4000	0							0	0	0		0	0	0	0	0	0			1	0		0
37	Izkoristek	organska										OSNOVNA SREDSTVA						osnovna sredstva			30	14.37	38	4000	0							0	0	0		0	0	0	0	0	0			1	0		0
38	hl gnoj	njiva	0.7									SKUPINA	NAZIV	Q/ha(gl)	Q/tono	Q/dan		Q	nab vred	zgradbe nab vred	31	14.38	39	4000	0							0	0	0		0	0	0	0	0	0			1	0		0
39	hl gnoj	travnik	0.5									300	korsilos	0				0	0	0	32	14.39	40	4000	0							0	0	0		0	0	0	0	0	0			1	0		0
40	gnojevka		0.75															0	0	0	33	14.4	41	4000	0							0	0	0		0	0	0	0	0	0			1	0		0
41	Omejitve pri gnojenju																	0	0	0	34	14.41	42	4000	0							0	0	0		0	0	0	0	0	0			1	0		0
42	Št. gnojenj z dom. org. gnoj.	1																0	0	0	35	14.42	43	4000	0							0	0	0		0	0	0	0	0	0			1	0		0
43	Max. količina gnojevke	30000																0	0	0	36	14.43	44	4000	0				Prevozi cesta	Prevoz odkup	Prevoz odkup1	60	3		Prevoz odkup1	tr70	trprik5	2.4	0	0	20	10.8		1	0		Prevoz odkup1
44	Redčenje dom. org. gnoj.	1																0	0	0	37	14.44	45	4000	0				Prevozi cesta			0	0			0	0	0	0	0				1			0
45	Modul																				38	14.45	46	4000	0				Prevozi cesta			0	0			0	0	0	0	0				1			0
46	Št. gnojenj z min. gnoj.	1																			39	14.46	47	4000	0				Prevozi cesta			0	0			0	0	0	0	0				1			0
47	- M osn. gnoj.	1	1						DAVEK SUBVENCIJE	SUBVENCIJE								subvencije			40	14.47	48	4000	0				modul org.	0	0	0	0	0	0	0	0	0	0	0	0	0		1	0		0	0	1
48	- M dognoj.	0	1						dav. sub. (ne = 0)	šifra	/ha(gl)	/kg prid	delež vred.	/kg r.mat	ime mat	skupina	elektrika	vred/enoto	Q enot	vr./ha(gl)	41	14.48	49	4000	0					0	0	0	0	0	0	0	0	0	0	0	0	0		1	0		0
49	izkor. org.		1						0	vractros				6.69042	domače strojne storitve		0	0.271369	85.7475	23.2692	42	14.49	50	4000	0				modul min.	0	0	0	0	0	0	0	0	0	0	0	0	0		1	0		0		3
50	N max. živ. nitratna	170	zakonska omejitev ali dobra KP						0	regnjive	0							0	0	0	43	14.5	51	4000	0					0	0	0	0	0	0	0	0	0	0	0	0	0		1	0		0		3
51	Max. obrok N	100	omejitev dobra KP						1	PPnjive	1							162.161	1	162.161	44	1.51	1	1132	gnojevka				MK organska gnoj.	Mešanje gnojevke	Mešanje gnojevke	2	0	2	Mešanje gnojevke	tr50	mesgn	0.63	0	0	1	3.5		1	0		Mešanje gnojevke	gnojevka	1
52	Min. obrok N	20	omejitev dobra KP						0	ZK	1							0.563	1	91.2964	45	14.52	52	4000	0					Trošenje gnojevke	Trošenje gnojevke1	16	16	2	Trošenje gnojevke1	tr55	cist4200	1.5877	0	0.78	1	3.5		1	0		Trošenje gnojevke1
53	Min. kg NPK/ trošenje	75							1									0	0	0	46	14.53	53	4000	0					0	0	0	0	0	0	0	0	0	0	0	0	0		1	0		0	gnojevka	1
	min. delež N pri osn. gnoj. (ORG.+MIN)	0.3	dobra KP	odkup km	10				0									0	0	0	47	14.54	54	4000	0					0	0	0	0	0	0	0	0	0	0	0	0	0		1	0		0
	delež N iz org. gnojil pri osn. gnoj.	0.45																			48	14.55	55	4000	0					0	0	0	0	0	0	0	0	0	0	0	0	0		1	0		0	0	1
	kg N pri osn. gnoj., če ni org.	100																			49	14.56	56	4000	0					0	0	0	0	0	0	0	0	0	0	0	0	0		1	0		0
																					50	14.57	57	4000	0				MK min. gnoj.	Tros. min.	Tros. min.1	2	2	2	Tros. min.1	tr50	trosmin500	0.552949	0	0.418597	1	4.5		1	0		Tros. min.1
																					51	14.58	58	4000	0						0	0	0	0	0	0	0	0	0	0	0	0		1	0		0	min. gnoj. osn. gnoj.	3
			ha		1=da																52	14.59	59	4000	0						0	0	0	0	0	0	0	0	0	0	0	0		1	0		0	0
	2	pridelek	velikost	seme/sadike	str. prid. vredn. q		cena hranil	gnoj. funkcija	max. obrok N	št. FFS	dod. št. FFS	št. herbicid	dod. št. herbicidov	šifra var			odkup km	št. FFS	0	0	53	14.6	60	4000	0						0	0	0	0	0	0	0	0	0	0	0	0		1	0		0	0
	Variacije	2	3	4	5	6	7	8	9	10	11	12	13	14	15	16	17	št. herbicid	1	1	54	4.61	4	3140.5	mineralna gnojila					Okopavanje koruze	Okopavanje koruze1	2	0	2	Okopavanje koruze1	tr55	kultiv4	1.35256	1.0932	1.0932	1	6.9		1	0		Okopavanje koruze1	KAN	3
	0	10000	1	1	0	0	0	0	100	0	0	1	1	A			10				55	5.62	5	3141	N					0	0	0	0	0	0	0	0	0	0	0	0	0		1	0		0	0	3
	1	12000	1	1	0	0	0	0	100	0	0	1	1	B			10	seme/sadike	1		56	6.63	6	3142	P					0	0	0	0	0	0	0	0	0	0	0	0	0		1	0		0	0	3
	2	11000	1	1	0	0	0	0	100	0	0	1	1	C			10	gnoj. funkcija	0		57	7.64	7	3143	K					0	0	0	0	0	0	0	0	0	0	0	0	0		1	0		0	0	3
	3	9000	1	1	0	0	0	0	100	0	0	1	1	D			10	str. prid. vredn. q	0		58	2.65	2	3000	KUPLJEN MATERIAL																							mineralna gnojila	3
	4	8000	1	1	0	0	0	0	100	0	0	1	1	E			10				59	10.66	10	3200	KUPLJENE STORITVE																							N	3
	5	10000	5	1	0	0	0	0	100	0	0	1	1	F			10	cena hranil	0	cena SURS	60	8.67	8	3150	sredstva za varstvo rastlin																							P	3
																																																K	3
												kriterij	cena hranil	(0=taksacijsko SURS, 1=taksacijsko KIS, 2=čista hranila)
													0	1	2	3
													1	2	3	4
													cena SURS	cena KIS	cena N-P-K
													N	NQizr	n2
													P	PQizr	p2
													K	KQizr	k2
													KON	KONQizr	KON2
													NPK	NPKQ	NPK
													KAN	KANQ	KAN
													gnojevka	gnojevkaQizr				gnojevka1
													hl gnoj	hl gnojQizr				hl gnoj N
													ggnoj	ggnojQizr				hl gnoj T
													UREA	UREAQ	UREA			gnojnica
													FAZE GNOJENJE				DRUGE FAZE
													Naklad. hl. gnoja	Tros. min.
													Troš. hl. gnoja	Dognojevanje
													Mešanje gnojevke	Fertiirigacija
													Trošenje gnojevke	Okop. dogn.
													trošenje hl.gnoja	Okop.koruze z dogn.	Okopavanje koruze
													Ttrošenje hl.gnoja	Tros.min.roč.
														trošenje NPK
														Ttrošenje NPK
													DRUGE ŠIFRE
													maxtrosnjive
													maxtrostrajninasadi
					šifra								maxtrosgozd
																																		Izračun gnojenje
	KRMILO / koda		Pc/LC	NEL	ME	PB	PSB	SS	SVImin	SVImax	Ca	P	Mg	Na
VRSTICA			€/kg	MJ/kg	MJ/kg	g/kg	g/kg	kg	kg SS	kg SS	g/kg	g/kg	g/kg	g/kg																																VARSTVO		število tretiranj	dodatno
#N/A	#N/A		#N/A	#N/A	#N/A	#N/A	#N/A	#N/A	#N/A	#N/A	#N/A	#N/A	#N/A	#N/A																							15/15\15									Varstvo pred pleveli
																																					7/20\30				količina OG	po obračunu	po obračunu	po obračunu	cena SURS	151	frontier	0
																																					7/20\30	0/10\30	0/26\0	27/0\0	N, P, K	NPK	0.10.30	0.26.0 in/ali 27.0.0	0	151	callisto	0
																																				N	0.07	0	0	0.27	1.55773	18.5526	18.5526	0	1.16644	151	extravon	1
																																				P	0.2	0.1	0.26	0	32.0306	80.5875	80.5875	0	0.958024	151	lumax	1
																	MODUL GNOJENJE																			K	0.3	0.3	0	0	-72.8353	0	0	0	0.723781	Varstvo pred boleznimi in škodljivci
																		PAZI ENOTE																		KON									0.16704	152		0
																		Org. gnojila	min. gnoj. osn. gnoj.	min.gnoj. dog.																min. gnoj. osn. gnoj.									0.0182789	153		0
																		0																		vrednost gnojil (izračunana)	0.657429	0.479976	0.416126	0.481978	2.48375
																	količina	0	0	0																	22.2532	160.153	-242.784	1206.62	3
																	povp. cena	0	0	0																količina gnojil - Q	-242.784	0	309.952	68.7134	135.881	delež	kg
																																					SUM q N OG	SUM q N OG (samo min. gnoj.)				N, osnovno gnojenje org.	kg N osn. gnoj., če samo mineralno
																																					99.0577	100				0.45	100
																	ŠIFRA		vrednost															šifra	N	P	K	ime faze	N	P	K	Q	Q nitratna	mesec
																	0	0	0															izkoristek	0.75	1	1	NORMATIV	220.128	118.531	84.6647
																	0	0	0															izkoristek	1	1	1	ORG. GNOJ. SKUPAJ	97.5	86.5	157.5				F redčenja
																	0	0	0															gnojevka	0.00325	0.00288333	0.00525	Org. gnoj. osnovno	97.5	86.5	157.5	30000	30000	3.5	1
																	0	0	0															gnojevka	0.00433333	0.00288333	0.00525	Org. gnoj. dognojevanje	0	0	0	0	0		1
																	0	0	0															0	0	0	0	Org. gnoj. dognojevanje	0	0	0	0	0		1
																	0	0	0															šifra				DOGNOJEVANJE NPK				Q
																	0	0	0																0	0	0	Tros. min.	0	0	0		0
																	0	0	0																0	0	0	Tros. min.	0	0	0		0
																	0	0	0																0	0	0	Tros. min.	0	0	0		0
																	0	0	0																max. obrok N		št. dog.	Tros. min.	1.55773	32.0306	-72.8353		135.881	4.5
																	0	0	0															šifra	100		1	DOGNOJEVANJE N	121.071
																	0	0	0															KAN	0.27			Okopavanje koruze	0.27	KAN		1	448.409	6.9
																	0	0	0															KAN	0.27			0	0	0		0	0	6.9
																	0	0	0															KAN	0.27			0	0	0		0	0
																																		KAN	0.27			0	0	0		0	0
																																						izračun/ normativ	1	1	1	1				Varstvo drugo
																																					1	Enaka domača org. gnojila, količina izračunana, določena količina						količina	F pokritja	154
																																						Max. org. osnovno	30479.3	41108.9	16126.6		16126.6
																																						Max. org. SUM	67731.8			16126.6	16126.6	30000	1
																																					2	Različna domača org.gnojila, določena količina
																																						Organsko osnovno						30000
																																						Organsko dognojevanje						0
																																					3	Določeno domače org. gnojilo, določena količina
																																												0
		0	1	2	3	4	5	6	7	8	9	10
	KALKULATIVNE SKUPINE
		skup
1	ZA LASTNO REPRODUKCIJO				0
2	ENERG IN VODA
3	gorivo in maz	111	3	3111	0
4	elektrika	112	3	3112	0
5	druga energ	113	3	3113	0
6	voda	114	3	3114	0
7	SEME, SADIKE	120	3	3120	177.52
8	ORGANSKA GNOJILA				0
9	hl gnoj	131	1	1131	0
10	gnojevka	132	1	1132	363.433
11	MINERALNA GNOJILA	140		3140.5	213.004
12	ZAŠČTNA SREDSTVA				0
13	herbicidi	151	3	3151	68.187
14	fungicidi	152	3	3152	0
15	insekticidi	153	3	3153	0
16	ŽIVINA	160		160	0
17	domača	160	1	1160	0
18	kupljena	160	3	3160	0
19	KRMA IN NASTILJ				0
20	domača				0
21	kupljena				0
22	voluminozna	171			0
23	domača	171	1	1171	0
24	kupljena	171	3	3171	0
25	mocna in min	172			0
26	domača	172	1	1172	0
27	kupljena	172	3	3172	0
28	stelja	173			0
29	domača	173	1	1173	0
30	kupljena	173	3	3173	0
31	DRUG MATERIAL				0
32	zdrav in razk	181	3	3181	0
33	drug material	182	3	3182	0
34	drug mat (izpis Q)	183	3	3183	0
35	KUPLJENE STORITVE				0
36	vet stor	210	3	3210	0
37	druge stor	220	3	3220	556.444
38	strojne stor	230	3	3230	182.888
39	delo	240	3	3240	0
40	zavarovanje	250	3
41	zav prid				20.8231
42	zav zgradb				0
43	AMORTIZACIJA
44	zgradb in opr	310		310	0
45	strojev	320		320	0
46	nasadov	330		330	0
47	živine	340		340	0
48	DOMAČE STORITVE
49	domače strojne storitve				362.648
50	domače delo (neto)				101.358
51	OBVEZNOSTI IN POSREDNI STR.
52	davek				24.901
53	Pokojninsko zavarov obvezno				16.5684
54	Zdravstveno zavarov obvezno				7.57869
55	Pokojninsko zavarov dodatno				12.4014
56	Zdravstveno zavarov dodatno				5.67264
57	Regresi (pravice iz dela)				36.5947
58	posredni stroški				29.4695
59	Stroški kapitala				47.4723
60	STROŠKI SKUPAJ				2226.96	0
61	-VREDNOST STRAN. PRIDELKOV				0
62	STROŠKI GLAVNEGA PRIDELKA				2226.96	0
63	PRORAČUNSKI DODATKI
64	Neposredno na nosilcu				276.726
65	Preneseno iz drugih stroškovnih nosilcev				0
66	STROŠKI ZMANJŠANI ZA SUBVENCIJE				1950.24	0
[truncated: 20 more columns]

## Sheet: koruzaD
1					stroji	pridelek	kakovost	min.	max.	min.	max.			LC	0.191289															vnos šifre	faza + int. (F1)				izbor glede na F1
2	Mesec obračuna	721-1221	258	Intenzivnost	1			7000	15000
3	VNOS																	Osnovni izračuni ali poizvedbe			POMOŽNO ANALITIČNA									TEHNOLOŠKA KARTA
4	ime kalkulacije	Koruza za zrnje		katastrska kultura	njiva				nač. obrač. (da=1/ne=0)	kakovost gl. pridelka				PRID. RAZMERE				ref. površina (izbor)		delavnik
5	šifre	ime	zbir	cenik	pridelek	vzporedni prid. (%)	bruto prid (zr SS na dvorišču)	bruto prid na njivi (travinje v SS)		razred	delež cene	delež pridelka		velikost		1		št. prevozov med parc.	0	10																		12.7246	13.8178								NAZIV	NAZIV	I
6	glavni pridelek	Koruza za zrnje 9000; 1 ha	koruzaD	koruza	9000		11314.3	11545.2	1	I	100	100		oddalj.		1		km prevozov med parc.	0	1.25											intenziv.		št. prev. Mat.+prid./fazo/ref. povr.		FAZE	AGREG	PRIKLJ	SD	RD	SD1/ha/fazo	št. faz	mesec		Q (spec. normativ)	str. prid.		FAZE	MATER	P
7	str1								1	II	0	0		nagib		1		km prevozov od dvorišča in nazaj	2			rank0	rank	tipskup						ročni vnos faze	vlookup Z				1	2	3	6	7			začetek		Q/ fazo	mat./delo		1	ime materiala	TIP
8	str2								1	III	0	0		skupna povr. kulture		1		skupaj km za en prevoz	2		1	14.08	14	4000	0							0	0	0		0	0	0	0	0	0			1			0
9	str3													odd. med parcelami		0.5		skupaj km za en prevoz/ha	2		2	14.09	15	4000	0					Oranje obračalni	Oranje obračalni1	2	0	2	Oranje obračalni1	tr55	plug2obr	3.72175	0	3.64175	1	4		1	0		Oranje obračalni1
10	str4																				3	14.1	16	4000	0					Brananje vrtavkasta	Brananje vrtavkasta1	2	0	2	Brananje vrtavkasta1	tr55	vrtbrana2,5	1.187	0	1.107	1	4		1	0		Brananje vrtavkasta1
11	organska gnojila																				4	14.11	17	4000	0					Predsetvenik	Predsetvenik1	0	0	2	Predsetvenik1	tr55	predset	0	0	0	0	4		1	0		Predsetvenik1
12	glavni pridelek	izgube (%)	SS sprav.	SS sklad.	NEL	ME	SB											NEL/ ha	ME/ ha	SS/ha	5	12.12	12	3230	korsejs					Setev koruze	Setev koruze1	0	0	2	Setev koruze1	tr55	korsej4P	0	0	0	0	4.8		1	0		Setev koruze1	korsejs	3
13	koruza	2	70	88	8.38	13.28	106											66369.6	105178	7920	6	3.13	3	3120	semkorSUPEL						0	0	0	0	0	0	0	0	0	0		4.8		1	0		0	semkorSUPEL	3
14																					7	14.14	18	4000	0						0	0	0	0	0	0	0	0	0	0				1	0		0
15								gnoj. funkcija													8	14.15	19	4000	0					Škropljenje	Škropljenje1	4	0	2	Škropljenje1	tr55	skrop400	1.38449	0	0.537245	2	3		1	0		Škropljenje1
16	1	N	P	K	faktor izkoristek hranil			kriterij						SPLOŠNE PREDPOSTAVKE							9	9.16	9	3151	varherb						0	0	0	0	0	0	0	0	0	0		3		1	0		0	varherb	3
17	11545.2	180.105	96.9796	69.2711										zač. proiz. procesa		3.5		trajanje proizvodnega procesa dni	222.042		10	14.17	20	4000	0					Škropljenje	Škropljenje1	0	0	2	Škropljenje1	tr55	skrop400	0	0	0	0	5		1	0		Škropljenje1
18	zrnje	0.0156	0.0084	0.006	1.2	1.05	1	0						konec proiz. procesa		10.8					11	14.18	21	4000	0						0	0	0	0	0	0	0	0	0	0		5		1	0		0	varfunins	3
19														zaloga		0					12	14.19	22	4000	0						0	0	0	0	0	0	0	0	0	0				1	0		0	varfunins	3
20	zrnje+slama	0.0276	0.01155	0.026	1.2	1.05	1	1						st. real.		1					13	14.2	23	4000	0						0	0	0	0	0	0	0	0	0	0				1	0		0
21																					14	12.21	13	3230	spravkor					Žetev koruze	Žetev koruze1	0	0	2	Žetev koruze1	tr120	0	0	0	0	0	10.8		1	0		Žetev koruze1	spravkor	3
22	stara gnojilna	241.174	143	258.393				2													15	14.22	24	4000	0						0	0	0	0	0	0	0	0	0	0				1	0		0
23														vred. mat. za lastno reprodukcijo (1=PC,0=LC)		1					16	11.23	11	3220	suskor30					Sušenje	Sušenje	0	0	0	Sušenje	0	0	0	0	0	0	10.8		1	0		Sušenje	suskor30	3
24	GNOJENJE MODUL (1=da; 0=ne)		0											davek (1=KD; 2=dej; 3=norm)		1					17	14.24	25	4000	0						0	0	0	0	0	0	0	0	0	0				1	1		0
25	Gnojenje z dom. org. gnoj. (1=da; 0=ne)		1	DODATNI VNOSI										obračun davka na sub (0=ni obračunano;1=dejanske;2=pavšal)		1		osnova za odmero davka od subvencij	162.161		18	14.25	26	4000	0						0	0	0	0	0	0	0	0	0	0				1	1		0
26														osnova prispevki							19	14.26	27	4000	0						0	0	0	0	0	0	0	0	0	0				1	1		0
27	Enaka domača org. gnojila, količina izračunana, določena količina	gnojevka	132	Seme	3.5	3.5	3.74							ddv							20	14.27	28	4000	0						0	0	0	0	0	0	0	0	0	0				1	1		0
28	količina	30000												obres.OS (% kred)		0					21	14.28	29	4000	0							0	0	0		0	0	0	0	0				1	0		0
29	F pokritja	1		Sušenje (1=da)	1									obres.Ob S (% kred)		0					22	14.29	30	4000	0							0	0	0		0	0	0	0	0				1	0		0
30	Različna domača org.gnojila, določena količina		0											poslovni presežek (da = 1)		1					23	14.3	31	4000	0							0	0	0		0	0	0	0	0	0			1	0		0
31	količina													ZAVAROVANJE			da=1	zavarovanje	koruzaZ		24	14.31	32	4000	0							0	0	0		0	0	0	0	0	0			1	0		0
32				Vlaga ob spravilu	30	35	30	27						zavkor		1.5255	1	pridelek	17.8484		25	14.32	33	4000	0							0	0	0		0	0	0	0	0	0			1	0		0
33	Določeno domače org. gnojilo, določena količina		0											koruzaZmax		1365	0				26	14.33	34	4000	0							0	0	0		0	0	0	0	0	0			1	0		0
34	količina																				27	14.34	35	4000	0							0	0	0		0	0	0	0	0	0			1	0		0
35																					28	14.35	36	4000	0							0	0	0		0	0	0	0	0	0			1	0		0
36	Trošenje gnojil (1=da)	1												zav zgrad.		0.199	1	zgradbe	0		29	14.36	37	4000	0							0	0	0		0	0	0	0	0	0			1	0		0
37	Izkoristek	organska										OSNOVNA SREDSTVA						osnovna sredstva			30	14.37	38	4000	0							0	0	0		0	0	0	0	0	0			1	0		0
38	hl gnoj	njiva	0.7									SKUPINA	NAZIV	Q/ha(gl)	Q/tono	Q/dan		Q	nab vred	zgradbe nab vred	31	14.38	39	4000	0							0	0	0		0	0	0	0	0	0			1	0		0
39	hl gnoj	travnik	0.5									300	korsilos	0				0	0	0	32	14.39	40	4000	0							0	0	0		0	0	0	0	0	0			1	0		0
40	gnojevka		0.75															0	0	0	33	14.4	41	4000	0							0	0	0		0	0	0	0	0	0			1	0		0
41	Omejitve pri gnojenju																	0	0	0	34	14.41	42	4000	0							0	0	0		0	0	0	0	0	0			1	0		0
42	Št. gnojenj z dom. org. gnoj.	1																0	0	0	35	14.42	43	4000	0							0	0	0		0	0	0	0	0	0			1	0		0
43	Max. količina gnojevke	30000																0	0	0	36	14.43	44	4000	0				Prevozi cesta	Prevoz odkup	Prevoz odkup1	60	3		Prevoz odkup1	tr70	trprik5	2.4	0	0	20	10.8		1	0		Prevoz odkup1
44	Redčenje dom. org. gnoj.	1																0	0	0	37	14.44	45	4000	0				Prevozi cesta			0	0			0	0	0	0	0				1			0
45	Modul																				38	14.45	46	4000	0				Prevozi cesta			0	0			0	0	0	0	0				1			0
46	Št. gnojenj z min. gnoj.	1																			39	14.46	47	4000	0				Prevozi cesta			0	0			0	0	0	0	0				1			0
47	- M osn. gnoj.	1	1						DAVEK SUBVENCIJE	SUBVENCIJE								subvencije			40	14.47	48	4000	0				modul org.	0	0	0	0	0	0	0	0	0	0	0	0	0		1	0		0	0	1
48	- M dognoj.	0	1						dav. sub. (ne = 0)	šifra	/ha(gl)	/kg prid	delež vred.	/kg r.mat	ime mat	skupina	elektrika	vred/enoto	Q enot	vr./ha(gl)	41	14.48	49	4000	0					0	0	0	0	0	0	0	0	0	0	0	0	0		1	0		0
49	izkor. org.		1						0	vractros				6.6943	domače strojne storitve		0	0.271369	85.1823	23.1158	42	14.49	50	4000	0				modul min.	0	0	0	0	0	0	0	0	0	0	0	0	0		1	0		0		3
50	N max. živ. nitratna	170	zakonska omejitev ali dobra KP						0	regnjive	0							0	0	0	43	14.5	51	4000	0					0	0	0	0	0	0	0	0	0	0	0	0	0		1	0		0		3
51	Max. obrok N	100	omejitev dobra KP						1	PPnjive	1							162.161	1	162.161	44	1.51	1	1132	gnojevka				MK organska gnoj.	Mešanje gnojevke	Mešanje gnojevke	2	0	2	Mešanje gnojevke	tr50	mesgn	0.63	0	0	1	3.5		1	0		Mešanje gnojevke	gnojevka	1
52	Min. obrok N	20	omejitev dobra KP						0	ZK	1							0.563	1	91.2964	45	14.52	52	4000	0					Trošenje gnojevke	Trošenje gnojevke1	16	16	2	Trošenje gnojevke1	tr55	cist4200	1.5877	0	0.78	1	3.5		1	0		Trošenje gnojevke1
53	Min. kg NPK/ trošenje	75							1									0	0	0	46	14.53	53	4000	0					0	0	0	0	0	0	0	0	0	0	0	0	0		1	0		0	gnojevka	1
	min. delež N pri osn. gnoj. (ORG.+MIN)	0.3	dobra KP	odkup km	10				0									0	0	0	47	14.54	54	4000	0					0	0	0	0	0	0	0	0	0	0	0	0	0		1	0		0
	delež N iz org. gnojil pri osn. gnoj.	0.45																			48	14.55	55	4000	0					0	0	0	0	0	0	0	0	0	0	0	0	0		1	0		0	0	1
	kg N pri osn. gnoj., če ni org.	100																			49	14.56	56	4000	0					0	0	0	0	0	0	0	0	0	0	0	0	0		1	0		0
																					50	14.57	57	4000	0				MK min. gnoj.	Tros. min.	Tros. min.1	2	2	2	Tros. min.1	tr50	trosmin500	0.518071	0	0.418597	1	4.5		1	0		Tros. min.1
																					51	14.58	58	4000	0						0	0	0	0	0	0	0	0	0	0	0	0		1	0		0	min. gnoj. osn. gnoj.	3
			ha		1=da																52	14.59	59	4000	0						0	0	0	0	0	0	0	0	0	0	0	0		1	0		0	0
	3	pridelek	velikost	seme/sadike	str. prid. vredn. q		cena hranil	gnoj. funkcija	max. obrok N	št. FFS	dod. št. FFS	št. herbicid	dod. št. herbicidov	šifra var			odkup km	št. FFS	0	0	53	14.6	60	4000	0						0	0	0	0	0	0	0	0	0	0	0	0		1	0		0	0
	Variacije	2	3	4	5	6	7	8	9	10	11	12	13	14	15	16	17	št. herbicid	1	1	54	4.61	4	3140.5	mineralna gnojila					Okopavanje koruze	Okopavanje koruze1	2	0	2	Okopavanje koruze1	tr55	kultiv4	1.29558	1.0932	1.0932	1	6.9		1	0		Okopavanje koruze1	KAN	3
	0	10000	1	1	0	0	0	0	100	0	0	1	1	A			10				55	5.62	5	3141	N					0	0	0	0	0	0	0	0	0	0	0	0	0		1	0		0	0	3
	1	12000	1	1	0	0	0	0	100	0	0	1	1	B			10	seme/sadike	1		56	6.63	6	3142	P					0	0	0	0	0	0	0	0	0	0	0	0	0		1	0		0	0	3
	2	11000	1	1	0	0	0	0	100	0	0	1	1	C			10	gnoj. funkcija	0		57	7.64	7	3143	K					0	0	0	0	0	0	0	0	0	0	0	0	0		1	0		0	0	3
	3	9000	1	1	0	0	0	0	100	0	0	1	1	D			10	str. prid. vredn. q	0		58	2.65	2	3000	KUPLJEN MATERIAL																							mineralna gnojila	3
	4	8000	1	1	0	0	0	0	100	0	0	1	1	E			10				59	10.66	10	3200	KUPLJENE STORITVE																							N	3
	5	10000	5	1	0	0	0	0	100	0	0	1	1	F			10	cena hranil	0	cena SURS	60	8.67	8	3150	sredstva za varstvo rastlin																							P	3
																																																K	3
												kriterij	cena hranil	(0=taksacijsko SURS, 1=taksacijsko KIS, 2=čista hranila)
													0	1	2	3
													1	2	3	4
													cena SURS	cena KIS	cena N-P-K
													N	NQizr	n2
													P	PQizr	p2
													K	KQizr	k2
													KON	KONQizr	KON2
													NPK	NPKQ	NPK
													KAN	KANQ	KAN
													gnojevka	gnojevkaQizr				gnojevka1
													hl gnoj	hl gnojQizr				hl gnoj N
													ggnoj	ggnojQizr				hl gnoj T
													UREA	UREAQ	UREA			gnojnica
													FAZE GNOJENJE				DRUGE FAZE
													Naklad. hl. gnoja	Tros. min.
													Troš. hl. gnoja	Dognojevanje
													Mešanje gnojevke	Fertiirigacija
													Trošenje gnojevke	Okop. dogn.
													trošenje hl.gnoja	Okop.koruze z dogn.	Okopavanje koruze
													Ttrošenje hl.gnoja	Tros.min.roč.
														trošenje NPK
														Ttrošenje NPK
													DRUGE ŠIFRE
													maxtrosnjive
													maxtrostrajninasadi
					šifra								maxtrosgozd
																																		Izračun gnojenje
	KRMILO / koda		Pc/LC	NEL	ME	PB	PSB	SS	SVImin	SVImax	Ca	P	Mg	Na
VRSTICA			€/kg	MJ/kg	MJ/kg	g/kg	g/kg	kg	kg SS	kg SS	g/kg	g/kg	g/kg	g/kg																																VARSTVO		število tretiranj	dodatno
#N/A	#N/A		#N/A	#N/A	#N/A	#N/A	#N/A	#N/A	#N/A	#N/A	#N/A	#N/A	#N/A	#N/A																							15/15\15									Varstvo pred pleveli
																																					7/20\30				količina OG	po obračunu	po obračunu	po obračunu	cena SURS	151	frontier	0
																																					7/20\30	0/10\30	0/26\0	27/0\0	N, P, K	NPK	0.10.30	0.26.0 in/ali 27.0.0	0	151	callisto	0
																																				N	0.07	0	0	0.27	0	20.5867	20.5867	0	1.16644	151	extravon	1
																																				P	0.2	0.1	0.26	0	10.4796	69.2988	69.2988	0	0.958024	151	lumax	1
																	MODUL GNOJENJE																			K	0.3	0.3	0	0	-88.2289	0	0	0	0.723781	Varstvo pred boleznimi in škodljivci
																		PAZI ENOTE																		KON									0.16704	152		0
																		Org. gnojila	min. gnoj. osn. gnoj.	min.gnoj. dog.																min. gnoj. osn. gnoj.									-0.938409	153		0
																		0																		vrednost gnojil (izračunana)	0.657429	0.479976	0.416126	0.481978	-45.6864
																	količina	0	0	0																	0	52.398	-294.096	854.769	3
																	povp. cena	0	0	0																količina gnojil - Q	-294.096	0	266.534	76.2472	48.6849	delež	kg
																																					SUM q N OG	SUM q N OG (samo min. gnoj.)				N, osnovno gnojenje org.	kg N osn. gnoj., če samo mineralno
																																					81.0472	100				0.45	100
																	ŠIFRA		vrednost															šifra	N	P	K	ime faze	N	P	K	Q	Q nitratna	mesec
																	0	0	0															izkoristek	0.75	1	1	NORMATIV	180.105	96.9796	69.2711
																	0	0	0															izkoristek	1	1	1	ORG. GNOJ. SKUPAJ	97.5	86.5	157.5				F redčenja
																	0	0	0															gnojevka	0.00325	0.00288333	0.00525	Org. gnoj. osnovno	97.5	86.5	157.5	30000	30000	3.5	1
																	0	0	0															gnojevka	0.00433333	0.00288333	0.00525	Org. gnoj. dognojevanje	0	0	0	0	0		1
																	0	0	0															0	0	0	0	Org. gnoj. dognojevanje	0	0	0	0	0		1
																	0	0	0															šifra				DOGNOJEVANJE NPK				Q
																	0	0	0																0	0	0	Tros. min.	0	0	0		0
																	0	0	0																0	0	0	Tros. min.	0	0	0		0
																	0	0	0																0	0	0	Tros. min.	0	0	0		0
																	0	0	0																max. obrok N		št. dog.	Tros. min.	0	10.4796	-88.2289		48.6849	4.5
																	0	0	0															šifra	100		1	DOGNOJEVANJE N	82.605
																	0	0	0															KAN	0.27			Okopavanje koruze	0.27	KAN		1	305.944	6.9
																	0	0	0															KAN	0.27			0	0	0		0	0	6.9
																	0	0	0															KAN	0.27			0	0	0		0	0
																																		KAN	0.27			0	0	0		0	0
																																						izračun/ normativ	1	1	1	1				Varstvo drugo
																																					1	Enaka domača org. gnojila, količina izračunana, določena količina						količina	F pokritja	154
																																						Max. org. osnovno	24937.6	33634.5	13194.5		13194.5
																																						Max. org. SUM	55416.9			13194.5	13194.5	30000	1
																																					2	Različna domača org.gnojila, določena količina
																																						Organsko osnovno						30000
																																						Organsko dognojevanje						0
																																					3	Določeno domače org. gnojilo, določena količina
																																												0
		0	1	2	3	4	5	6	7	8	9	10
	KALKULATIVNE SKUPINE
		skup
1	ZA LASTNO REPRODUKCIJO				0
2	ENERG IN VODA
3	gorivo in maz	111	3	3111	0
4	elektrika	112	3	3112	0
5	druga energ	113	3	3113	0
6	voda	114	3	3114	0
7	SEME, SADIKE	120	3	3120	177.52
8	ORGANSKA GNOJILA				0
9	hl gnoj	131	1	1131	0
10	gnojevka	132	1	1132	363.433
11	MINERALNA GNOJILA	140		3140.5	97.9488
12	ZAŠČTNA SREDSTVA				0
13	herbicidi	151	3	3151	68.187
14	fungicidi	152	3	3152	0
15	insekticidi	153	3	3153	0
16	ŽIVINA	160		160	0
17	domača	160	1	1160	0
18	kupljena	160	3	3160	0
19	KRMA IN NASTILJ				0
20	domača				0
21	kupljena				0
22	voluminozna	171			0
23	domača	171	1	1171	0
24	kupljena	171	3	3171	0
25	mocna in min	172			0
26	domača	172	1	1172	0
27	kupljena	172	3	3172	0
28	stelja	173			0
29	domača	173	1	1173	0
30	kupljena	173	3	3173	0
31	DRUG MATERIAL				0
32	zdrav in razk	181	3	3181	0
33	drug material	182	3	3182	0
34	drug mat (izpis Q)	183	3	3183	0
35	KUPLJENE STORITVE				0
36	vet stor	210	3	3210	0
37	druge stor	220	3	3220	455.273
38	strojne stor	230	3	3230	182.888
39	delo	240	3	3240	0
40	zavarovanje	250	3
41	zav prid				17.8484
42	zav zgradb				0
43	AMORTIZACIJA
44	zgradb in opr	310		310	0
45	strojev	320		320	0
46	nasadov	330		330	0
47	živine	340		340	0
48	DOMAČE STORITVE
49	domače strojne storitve				360.398
50	domače delo (neto)				100.688
51	OBVEZNOSTI IN POSREDNI STR.
52	davek				25.0056
53	Pokojninsko zavarov obvezno				16.4589
54	Zdravstveno zavarov obvezno				7.52864
55	Pokojninsko zavarov dodatno				12.3195
56	Zdravstveno zavarov dodatno				5.63518
57	Regresi (pravice iz dela)				36.3531
58	posredni stroški				24.1444
59	Stroški kapitala				46.5431
60	STROŠKI SKUPAJ				1998.17	0
61	-VREDNOST STRAN. PRIDELKOV				0
62	STROŠKI GLAVNEGA PRIDELKA				1998.17	0
63	PRORAČUNSKI DODATKI
64	Neposredno na nosilcu				276.573
65	Preneseno iz drugih stroškovnih nosilcev				0
66	STROŠKI ZMANJŠANI ZA SUBVENCIJE				1721.6	0
[truncated: 20 more columns]

## Sheet: koruzaE
1					stroji	pridelek	kakovost	min.	max.	min.	max.			LC	0.197253															vnos šifre	faza + int. (F1)				izbor glede na F1
2	Mesec obračuna	721-1221	258	Intenzivnost	1			7000	15000
3	VNOS																	Osnovni izračuni ali poizvedbe			POMOŽNO ANALITIČNA									TEHNOLOŠKA KARTA
4	ime kalkulacije	Koruza za zrnje		katastrska kultura	njiva				nač. obrač. (da=1/ne=0)	kakovost gl. pridelka				PRID. RAZMERE				ref. površina (izbor)		delavnik
5	šifre	ime	zbir	cenik	pridelek	vzporedni prid. (%)	bruto prid (zr SS na dvorišču)	bruto prid na njivi (travinje v SS)		razred	delež cene	delež pridelka		velikost		1		št. prevozov med parc.	0	10																		12.6787	13.7719								NAZIV	NAZIV	I
6	glavni pridelek	Koruza za zrnje 8000; 1 ha	koruzaE	koruza	8000		10057.1	10262.4	1	I	100	100		oddalj.		1		km prevozov med parc.	0	1.25											intenziv.		št. prev. Mat.+prid./fazo/ref. povr.		FAZE	AGREG	PRIKLJ	SD	RD	SD1/ha/fazo	št. faz	mesec		Q (spec. normativ)	str. prid.		FAZE	MATER	P
7	str1								1	II	0	0		nagib		1		km prevozov od dvorišča in nazaj	2			rank0	rank	tipskup						ročni vnos faze	vlookup Z				1	2	3	6	7			začetek		Q/ fazo	mat./delo		1	ime materiala	TIP
8	str2								1	III	0	0		skupna povr. kulture		1		skupaj km za en prevoz	2		1	14.08	14	4000	0							0	0	0		0	0	0	0	0	0			1			0
9	str3													odd. med parcelami		0.5		skupaj km za en prevoz/ha	2		2	14.09	15	4000	0					Oranje obračalni	Oranje obračalni1	2	0	2	Oranje obračalni1	tr55	plug2obr	3.72175	0	3.64175	1	4		1	0		Oranje obračalni1
10	str4																				3	14.1	16	4000	0					Brananje vrtavkasta	Brananje vrtavkasta1	2	0	2	Brananje vrtavkasta1	tr55	vrtbrana2,5	1.187	0	1.107	1	4		1	0		Brananje vrtavkasta1
11	organska gnojila																				4	14.11	17	4000	0					Predsetvenik	Predsetvenik1	0	0	2	Predsetvenik1	tr55	predset	0	0	0	0	4		1	0		Predsetvenik1
12	glavni pridelek	izgube (%)	SS sprav.	SS sklad.	NEL	ME	SB											NEL/ ha	ME/ ha	SS/ha	5	12.12	12	3230	korsejs					Setev koruze	Setev koruze1	0	0	2	Setev koruze1	tr55	korsej4P	0	0	0	0	4.8		1	0		Setev koruze1	korsejs	3
13	koruza	2	70	88	8.38	13.28	106											58995.2	93491.2	7040	6	3.13	3	3120	semkor						0	0	0	0	0	0	0	0	0	0		4.8		1	0		0	semkor	3
14																					7	14.14	18	4000	0						0	0	0	0	0	0	0	0	0	0				1	0		0
15								gnoj. funkcija													8	14.15	19	4000	0					Škropljenje	Škropljenje1	4	0	2	Škropljenje1	tr55	skrop400	1.38449	0	0.537245	2	3		1	0		Škropljenje1
16	1	N	P	K	faktor izkoristek hranil			kriterij						SPLOŠNE PREDPOSTAVKE							9	9.16	9	3151	varherb						0	0	0	0	0	0	0	0	0	0		3		1	0		0	varherb	3
17	10262.4	160.093	86.2041	61.5743										zač. proiz. procesa		3.5		trajanje proizvodnega procesa dni	222.042		10	14.17	20	4000	0					Škropljenje	Škropljenje1	0	0	2	Škropljenje1	tr55	skrop400	0	0	0	0	5		1	0		Škropljenje1
18	zrnje	0.0156	0.0084	0.006	1.2	1.05	1	0						konec proiz. procesa		10.8					11	14.18	21	4000	0						0	0	0	0	0	0	0	0	0	0		5		1	0		0	varfunins	3
19														zaloga		0					12	14.19	22	4000	0						0	0	0	0	0	0	0	0	0	0				1	0		0	varfunins	3
20	zrnje+slama	0.0276	0.01155	0.026	1.2	1.05	1	1						st. real.		1					13	14.2	23	4000	0						0	0	0	0	0	0	0	0	0	0				1	0		0
21																					14	12.21	13	3230	spravkor					Žetev koruze	Žetev koruze1	0	0	2	Žetev koruze1	tr120	0	0	0	0	0	10.8		1	0		Žetev koruze1	spravkor	3
22	stara gnojilna	220.194	135	247.882				2													15	14.22	24	4000	0						0	0	0	0	0	0	0	0	0	0				1	0		0
23														vred. mat. za lastno reprodukcijo (1=PC,0=LC)		1					16	11.23	11	3220	suskor30					Sušenje	Sušenje	0	0	0	Sušenje	0	0	0	0	0	0	10.8		1	0		Sušenje	suskor30	3
24	GNOJENJE MODUL (1=da; 0=ne)		0											davek (1=KD; 2=dej; 3=norm)		1					17	14.24	25	4000	0						0	0	0	0	0	0	0	0	0	0				1	1		0
25	Gnojenje z dom. org. gnoj. (1=da; 0=ne)		1	DODATNI VNOSI										obračun davka na sub (0=ni obračunano;1=dejanske;2=pavšal)		1		osnova za odmero davka od subvencij	162.161		18	14.25	26	4000	0						0	0	0	0	0	0	0	0	0	0				1	1		0
26														osnova prispevki							19	14.26	27	4000	0						0	0	0	0	0	0	0	0	0	0				1	1		0
27	Enaka domača org. gnojila, količina izračunana, določena količina	gnojevka	132	Seme	3.5	3.5	3.74							ddv							20	14.27	28	4000	0						0	0	0	0	0	0	0	0	0	0				1	1		0
28	količina	30000												obres.OS (% kred)		0					21	14.28	29	4000	0							0	0	0		0	0	0	0	0				1	0		0
29	F pokritja	1		Sušenje (1=da)	1									obres.Ob S (% kred)		0					22	14.29	30	4000	0							0	0	0		0	0	0	0	0				1	0		0
30	Različna domača org.gnojila, določena količina		0											poslovni presežek (da = 1)		1					23	14.3	31	4000	0							0	0	0		0	0	0	0	0	0			1	0		0
31	količina													ZAVAROVANJE			da=1	zavarovanje	koruzaZ		24	14.31	32	4000	0							0	0	0		0	0	0	0	0	0			1	0		0
32				Vlaga ob spravilu	30	35	30	27						zavkor		1.5255	1	pridelek	15.8652		25	14.32	33	4000	0							0	0	0		0	0	0	0	0	0			1	0		0
33	Določeno domače org. gnojilo, določena količina		0											koruzaZmax		1365	0				26	14.33	34	4000	0							0	0	0		0	0	0	0	0	0			1	0		0
34	količina																				27	14.34	35	4000	0							0	0	0		0	0	0	0	0	0			1	0		0
35																					28	14.35	36	4000	0							0	0	0		0	0	0	0	0	0			1	0		0
36	Trošenje gnojil (1=da)	1												zav zgrad.		0.199	1	zgradbe	0		29	14.36	37	4000	0							0	0	0		0	0	0	0	0	0			1	0		0
37	Izkoristek	organska										OSNOVNA SREDSTVA						osnovna sredstva			30	14.37	38	4000	0							0	0	0		0	0	0	0	0	0			1	0		0
38	hl gnoj	njiva	0.7									SKUPINA	NAZIV	Q/ha(gl)	Q/tono	Q/dan		Q	nab vred	zgradbe nab vred	31	14.38	39	4000	0							0	0	0		0	0	0	0	0	0			1	0		0
39	hl gnoj	travnik	0.5									300	korsilos	0				0	0	0	32	14.39	40	4000	0							0	0	0		0	0	0	0	0	0			1	0		0
40	gnojevka		0.75															0	0	0	33	14.4	41	4000	0							0	0	0		0	0	0	0	0	0			1	0		0
41	Omejitve pri gnojenju																	0	0	0	34	14.41	42	4000	0							0	0	0		0	0	0	0	0	0			1	0		0
42	Št. gnojenj z dom. org. gnoj.	1																0	0	0	35	14.42	43	4000	0							0	0	0		0	0	0	0	0	0			1	0		0
43	Max. količina gnojevke	30000																0	0	0	36	14.43	44	4000	0				Prevozi cesta	Prevoz odkup	Prevoz odkup1	60	3		Prevoz odkup1	tr70	trprik5	2.4	0	0	20	10.8		1	0		Prevoz odkup1
44	Redčenje dom. org. gnoj.	1																0	0	0	37	14.44	45	4000	0				Prevozi cesta			0	0			0	0	0	0	0				1			0
45	Modul																				38	14.45	46	4000	0				Prevozi cesta			0	0			0	0	0	0	0				1			0
46	Št. gnojenj z min. gnoj.	1																			39	14.46	47	4000	0				Prevozi cesta			0	0			0	0	0	0	0				1			0
47	- M osn. gnoj.	1	1						DAVEK SUBVENCIJE	SUBVENCIJE								subvencije			40	14.47	48	4000	0				modul org.	0	0	0	0	0	0	0	0	0	0	0	0	0		1	0		0	0	1
48	- M dognoj.	0	1						dav. sub. (ne = 0)	šifra	/ha(gl)	/kg prid	delež vred.	/kg r.mat	ime mat	skupina	elektrika	vred/enoto	Q enot	vr./ha(gl)	41	14.48	49	4000	0					0	0	0	0	0	0	0	0	0	0	0	0	0		1	0		0
49	izkor. org.		1						0	vractros				6.69627	domače strojne storitve		0	0.271369	84.8997	23.0391	42	14.49	50	4000	0				modul min.	0	0	0	0	0	0	0	0	0	0	0	0	0		1	0		0		3
50	N max. živ. nitratna	170	zakonska omejitev ali dobra KP						0	regnjive	0							0	0	0	43	14.5	51	4000	0					0	0	0	0	0	0	0	0	0	0	0	0	0		1	0		0		3
51	Max. obrok N	100	omejitev dobra KP						1	PPnjive	1							162.161	1	162.161	44	1.51	1	1132	gnojevka				MK organska gnoj.	Mešanje gnojevke	Mešanje gnojevke	2	0	2	Mešanje gnojevke	tr50	mesgn	0.63	0	0	1	3.5		1	0		Mešanje gnojevke	gnojevka	1
52	Min. obrok N	20	omejitev dobra KP						0	ZK	1							0.563	1	91.2964	45	14.52	52	4000	0					Trošenje gnojevke	Trošenje gnojevke1	16	16	2	Trošenje gnojevke1	tr55	cist4200	1.5877	0	0.78	1	3.5		1	0		Trošenje gnojevke1
53	Min. kg NPK/ trošenje	75							1									0	0	0	46	14.53	53	4000	0					0	0	0	0	0	0	0	0	0	0	0	0	0		1	0		0	gnojevka	1
	min. delež N pri osn. gnoj. (ORG.+MIN)	0.3	dobra KP	odkup km	10				0									0	0	0	47	14.54	54	4000	0					0	0	0	0	0	0	0	0	0	0	0	0	0		1	0		0
	delež N iz org. gnojil pri osn. gnoj.	0.45																			48	14.55	55	4000	0					0	0	0	0	0	0	0	0	0	0	0	0	0		1	0		0	0	1
	kg N pri osn. gnoj., če ni org.	100																			49	14.56	56	4000	0					0	0	0	0	0	0	0	0	0	0	0	0	0		1	0		0
																					50	14.57	57	4000	0				MK min. gnoj.	Tros. min.	Tros. min.1	2	2	2	Tros. min.1	tr50	trosmin500	0.501785	0	0.418597	1	4.5		1	0		Tros. min.1
																					51	14.58	58	4000	0						0	0	0	0	0	0	0	0	0	0	0	0		1	0		0	min. gnoj. osn. gnoj.	3
			ha		1=da																52	14.59	59	4000	0						0	0	0	0	0	0	0	0	0	0	0	0		1	0		0	0
	4	pridelek	velikost	seme/sadike	str. prid. vredn. q		cena hranil	gnoj. funkcija	max. obrok N	št. FFS	dod. št. FFS	št. herbicid	dod. št. herbicidov	šifra var			odkup km	št. FFS	0	0	53	14.6	60	4000	0						0	0	0	0	0	0	0	0	0	0	0	0		1	0		0	0
	Variacije	2	3	4	5	6	7	8	9	10	11	12	13	14	15	16	17	št. herbicid	1	1	54	4.61	4	3140.5	mineralna gnojila					Okopavanje koruze	Okopavanje koruze1	2	0	2	Okopavanje koruze1	tr55	kultiv4	1.26593	1.0932	1.0932	1	6.9		1	0		Okopavanje koruze1	KAN	3
	0	10000	1	1	0	0	0	0	100	0	0	1	1	A			10				55	5.62	5	3141	N					0	0	0	0	0	0	0	0	0	0	0	0	0		1	0		0	0	3
	1	12000	1	1	0	0	0	0	100	0	0	1	1	B			10	seme/sadike	1		56	6.63	6	3142	P					0	0	0	0	0	0	0	0	0	0	0	0	0		1	0		0	0	3
	2	11000	1	1	0	0	0	0	100	0	0	1	1	C			10	gnoj. funkcija	0		57	7.64	7	3143	K					0	0	0	0	0	0	0	0	0	0	0	0	0		1	0		0	0	3
	3	9000	1	1	0	0	0	0	100	0	0	1	1	D			10	str. prid. vredn. q	0		58	2.65	2	3000	KUPLJEN MATERIAL																							mineralna gnojila	3
	4	8000	1	1	0	0	0	0	100	0	0	1	1	E			10				59	10.66	10	3200	KUPLJENE STORITVE																							N	3
	5	10000	5	1	0	0	0	0	100	0	0	1	1	F			10	cena hranil	0	cena SURS	60	8.67	8	3150	sredstva za varstvo rastlin																							P	3
																																																K	3
												kriterij	cena hranil	(0=taksacijsko SURS, 1=taksacijsko KIS, 2=čista hranila)
													0	1	2	3
													1	2	3	4
													cena SURS	cena KIS	cena N-P-K
													N	NQizr	n2
													P	PQizr	p2
													K	KQizr	k2
													KON	KONQizr	KON2
													NPK	NPKQ	NPK
													KAN	KANQ	KAN
													gnojevka	gnojevkaQizr				gnojevka1
													hl gnoj	hl gnojQizr				hl gnoj N
													ggnoj	ggnojQizr				hl gnoj T
													UREA	UREAQ	UREA			gnojnica
													FAZE GNOJENJE				DRUGE FAZE
													Naklad. hl. gnoja	Tros. min.
													Troš. hl. gnoja	Dognojevanje
													Mešanje gnojevke	Fertiirigacija
													Trošenje gnojevke	Okop. dogn.
													trošenje hl.gnoja	Okop.koruze z dogn.	Okopavanje koruze
													Ttrošenje hl.gnoja	Tros.min.roč.
														trošenje NPK
														Ttrošenje NPK
													DRUGE ŠIFRE
													maxtrosnjive
													maxtrostrajninasadi
					šifra								maxtrosgozd
																																		Izračun gnojenje
	KRMILO / koda		Pc/LC	NEL	ME	PB	PSB	SS	SVImin	SVImax	Ca	P	Mg	Na
VRSTICA			€/kg	MJ/kg	MJ/kg	g/kg	g/kg	kg	kg SS	kg SS	g/kg	g/kg	g/kg	g/kg																																VARSTVO		število tretiranj	dodatno
#N/A	#N/A		#N/A	#N/A	#N/A	#N/A	#N/A	#N/A	#N/A	#N/A	#N/A	#N/A	#N/A	#N/A																							15/15\15									Varstvo pred pleveli
																																					7/20\30				količina OG	po obračunu	po obračunu	po obračunu	cena SURS	151	frontier	0
																																					7/20\30	0/10\30	0/26\0	27/0\0	N, P, K	NPK	0.10.30	0.26.0 in/ali 27.0.0	0	151	callisto	0
																																				N	0.07	0	0	0.27	0	22.3827	22.3827	0	1.16644	151	extravon	1
																																				P	0.2	0.1	0.26	0	-0.295918	63.6545	63.6545	0	0.958024	151	lumax	1
																	MODUL GNOJENJE																			K	0.3	0.3	0	0	-95.9257	0	0	0	0.723781	Varstvo pred boleznimi in škodljivci
																		PAZI ENOTE																		KON									0.16704	152		0
																		Org. gnojila	min. gnoj. osn. gnoj.	min.gnoj. dog.																min. gnoj. osn. gnoj.									-8.57809	153		0
																		0																		vrednost gnojil (izračunana)	0.657429	0.479976	0.416126	0.481978	-68.3811
																	količina	0	0	0																	0	-1.47959	-319.752	678.842	3
																	povp. cena	0	0	0																količina gnojil - Q	-319.752	0	244.825	82.8987	7.9716	delež	kg
																																					SUM q N OG	SUM q N OG (samo min. gnoj.)				N, osnovno gnojenje org.	kg N osn. gnoj., če samo mineralno
																																					72.042	100				0.45	100
																	ŠIFRA		vrednost															šifra	N	P	K	ime faze	N	P	K	Q	Q nitratna	mesec
																	0	0	0															izkoristek	0.75	1	1	NORMATIV	160.093	86.2041	61.5743
																	0	0	0															izkoristek	1	1	1	ORG. GNOJ. SKUPAJ	97.5	86.5	157.5				F redčenja
																	0	0	0															gnojevka	0.00325	0.00288333	0.00525	Org. gnoj. osnovno	97.5	86.5	157.5	30000	30000	3.5	1
																	0	0	0															gnojevka	0.00433333	0.00288333	0.00525	Org. gnoj. dognojevanje	0	0	0	0	0		1
																	0	0	0															0	0	0	0	Org. gnoj. dognojevanje	0	0	0	0	0		1
																	0	0	0															šifra				DOGNOJEVANJE NPK				Q
																	0	0	0																0	0	0	Tros. min.	0	0	0		0
																	0	0	0																0	0	0	Tros. min.	0	0	0		0
																	0	0	0																0	0	0	Tros. min.	0	0	0		0
																	0	0	0																max. obrok N		št. dog.	Tros. min.	0	-0.295918	-95.9257		7.9716	4.5
																	0	0	0															šifra	100		1	DOGNOJEVANJE N	62.5933
																	0	0	0															KAN	0.27			Okopavanje koruze	0.27	KAN		1	231.827	6.9
																	0	0	0															KAN	0.27			0	0	0		0	0	6.9
																	0	0	0															KAN	0.27			0	0	0		0	0
																																		KAN	0.27			0	0	0		0	0
																																						izračun/ normativ	1	1	1	1				Varstvo drugo
																																					1	Enaka domača org. gnojila, količina izračunana, določena količina						količina	F pokritja	154
																																						Max. org. osnovno	22166.8	29897.4	11728.4		11728.4
																																						Max. org. SUM	49259.5			11728.4	11728.4	30000	1
																																					2	Različna domača org.gnojila, določena količina
																																						Organsko osnovno						30000
																																						Organsko dognojevanje						0
																																					3	Določeno domače org. gnojilo, določena količina
																																												0
		0	1	2	3	4	5	6	7	8	9	10
	KALKULATIVNE SKUPINE
		skup
1	ZA LASTNO REPRODUKCIJO				0
2	ENERG IN VODA
3	gorivo in maz	111	3	3111	0
4	elektrika	112	3	3112	0
5	druga energ	113	3	3113	0
6	voda	114	3	3114	0
7	SEME, SADIKE	120	3	3120	149.485
8	ORGANSKA GNOJILA				0
9	hl gnoj	131	1	1131	0
10	gnojevka	132	1	1132	363.433
11	MINERALNA GNOJILA	140		3140.5	40.4574
12	ZAŠČTNA SREDSTVA				0
13	herbicidi	151	3	3151	68.187
14	fungicidi	152	3	3152	0
15	insekticidi	153	3	3153	0
16	ŽIVINA	160		160	0
17	domača	160	1	1160	0
18	kupljena	160	3	3160	0
19	KRMA IN NASTILJ				0
20	domača				0
21	kupljena				0
22	voluminozna	171			0
23	domača	171	1	1171	0
24	kupljena	171	3	3171	0
25	mocna in min	172			0
26	domača	172	1	1172	0
27	kupljena	172	3	3172	0
28	stelja	173			0
29	domača	173	1	1173	0
30	kupljena	173	3	3173	0
31	DRUG MATERIAL				0
32	zdrav in razk	181	3	3181	0
33	drug material	182	3	3182	0
34	drug mat (izpis Q)	183	3	3183	0
35	KUPLJENE STORITVE				0
36	vet stor	210	3	3210	0
37	druge stor	220	3	3220	404.687
38	strojne stor	230	3	3230	182.888
39	delo	240	3	3240	0
40	zavarovanje	250	3
41	zav prid				15.8652
42	zav zgradb				0
43	AMORTIZACIJA
44	zgradb in opr	310		310	0
45	strojev	320		320	0
46	nasadov	330		330	0
47	živine	340		340	0
48	DOMAČE STORITVE
49	domače strojne storitve				359.267
50	domače delo (neto)				100.353
51	OBVEZNOSTI IN POSREDNI STR.
52	davek				25.0579
53	Pokojninsko zavarov obvezno				16.4042
54	Zdravstveno zavarov obvezno				7.50362
55	Pokojninsko zavarov dodatno				12.2785
56	Zdravstveno zavarov dodatno				5.61645
57	Regresi (pravice iz dela)				36.2322
58	posredni stroški				21.2023
59	Stroški kapitala				45.6003
60	STROŠKI SKUPAJ				1854.52	0
61	-VREDNOST STRAN. PRIDELKOV				0
62	STROŠKI GLAVNEGA PRIDELKA				1854.52	0
63	PRORAČUNSKI DODATKI
64	Neposredno na nosilcu				276.496
65	Preneseno iz drugih stroškovnih nosilcev				0
66	STROŠKI ZMANJŠANI ZA SUBVENCIJE				1578.02	0
[truncated: 20 more columns]

## Sheet: koruzaF
1					stroji	pridelek	kakovost	min.	max.	min.	max.			LC	0.173993															vnos šifre	faza + int. (F1)				izbor glede na F1
2	Mesec obračuna	721-1221	258	Intenzivnost	1			7000	15000
3	VNOS																	Osnovni izračuni ali poizvedbe			POMOŽNO ANALITIČNA									TEHNOLOŠKA KARTA
4	ime kalkulacije	Koruza za zrnje		katastrska kultura	njiva				nač. obrač. (da=1/ne=0)	kakovost gl. pridelka				PRID. RAZMERE				ref. površina (izbor)		delavnik
5	šifre	ime	zbir	cenik	pridelek	vzporedni prid. (%)	bruto prid (zr SS na dvorišču)	bruto prid na njivi (travinje v SS)		razred	delež cene	delež pridelka		velikost		5		št. prevozov med parc.	0	10																		10.6157	11.3734								NAZIV	NAZIV	I
6	glavni pridelek	Koruza za zrnje 10000; 5 ha	koruzaF	koruza	10000		12571.4	12828	1	I	100	100		oddalj.		1		km prevozov med parc.	0	1.25											intenziv.		št. prev. Mat.+prid./fazo/ref. povr.		FAZE	AGREG	PRIKLJ	SD	RD	SD1/ha/fazo	št. faz	mesec		Q (spec. normativ)	str. prid.		FAZE	MATER	P
7	str1								1	II	0	0		nagib		1		km prevozov od dvorišča in nazaj	2			rank0	rank	tipskup						ročni vnos faze	vlookup Z				1	2	3	6	7			začetek		Q/ fazo	mat./delo		1	ime materiala	TIP
8	str2								1	III	0	0		skupna povr. kulture		1		skupaj km za en prevoz	2		1	14.08	14	4000	0							0	0	0		0	0	0	0	0	0			1			0
9	str3													odd. med parcelami		0.5		skupaj km za en prevoz/ha	0.4		2	14.09	15	4000	0					Oranje obračalni	Oranje obračalni1	0.8	0	0.8	Oranje obračalni1	tr55	plug2obr	3.03128	0	2.99928	1	4		1	0		Oranje obračalni1
10	str4																				3	14.1	16	4000	0					Brananje vrtavkasta	Brananje vrtavkasta1	0.4	0	0.4	Brananje vrtavkasta1	tr55	vrtbrana2,5	0.770533	0	0.754533	1	4		1	0		Brananje vrtavkasta1
11	organska gnojila																				4	14.11	17	4000	0					Predsetvenik	Predsetvenik1	0	0	2	Predsetvenik1	tr55	predset	0	0	0	0	4		1	0		Predsetvenik1
12	glavni pridelek	izgube (%)	SS sprav.	SS sklad.	NEL	ME	SB											NEL/ ha	ME/ ha	SS/ha	5	12.12	12	3230	korsejs					Setev koruze	Setev koruze1	0	0	2	Setev koruze1	tr55	korsej4P	0	0	0	0	4.8		1	0		Setev koruze1	korsejs	3
13	koruza	2	70	88	8.38	13.28	106											73744	116864	8800	6	3.13	3	3120	semkorSUPEL						0	0	0	0	0	0	0	0	0	0		4.8		1	0		0	semkorSUPEL	3
14																					7	14.14	18	4000	0						0	0	0	0	0	0	0	0	0	0				1	0		0
15								gnoj. funkcija													8	14.15	19	4000	0					Škropljenje	Škropljenje1	0.8	0	0.4	Škropljenje1	tr55	skrop400	0.967734	0	0.392867	2	3		1	0		Škropljenje1
16	1	N	P	K	faktor izkoristek hranil			kriterij						SPLOŠNE PREDPOSTAVKE							9	9.16	9	3151	varherb						0	0	0	0	0	0	0	0	0	0		3		1	0		0	varherb	3
17	12828	200.117	107.755	76.9679										zač. proiz. procesa		3.5		trajanje proizvodnega procesa dni	222.042		10	14.17	20	4000	0					Škropljenje	Škropljenje1	0	0	2	Škropljenje1	tr55	skrop400	0	0	0	0	5		1	0		Škropljenje1
18	zrnje	0.0156	0.0084	0.006	1.2	1.05	1	0						konec proiz. procesa		10.8					11	14.18	21	4000	0						0	0	0	0	0	0	0	0	0	0		5		1	0		0	varfunins	3
19														zaloga		0					12	14.19	22	4000	0						0	0	0	0	0	0	0	0	0	0				1	0		0	varfunins	3
20	zrnje+slama	0.0276	0.01155	0.026	1.2	1.05	1	1						st. real.		1					13	14.2	23	4000	0						0	0	0	0	0	0	0	0	0	0				1	0		0
21																					14	12.21	13	3230	spravkor					Žetev koruze	Žetev koruze1	0	0	2	Žetev koruze1	tr120	0	0	0	0	0	10.8		1	0		Žetev koruze1	spravkor	3
22	stara gnojilna	262.153	151	268.904				2													15	14.22	24	4000	0						0	0	0	0	0	0	0	0	0	0				1	0		0
23														vred. mat. za lastno reprodukcijo (1=PC,0=LC)		1					16	11.23	11	3220	suskor30					Sušenje	Sušenje	0	0	0	Sušenje	0	0	0	0	0	0	10.8		1	0		Sušenje	suskor30	3
24	GNOJENJE MODUL (1=da; 0=ne)		0											davek (1=KD; 2=dej; 3=norm)		1					17	14.24	25	4000	0						0	0	0	0	0	0	0	0	0	0				1	1		0
25	Gnojenje z dom. org. gnoj. (1=da; 0=ne)		1	DODATNI VNOSI										obračun davka na sub (0=ni obračunano;1=dejanske;2=pavšal)		1		osnova za odmero davka od subvencij	162.161		18	14.25	26	4000	0						0	0	0	0	0	0	0	0	0	0				1	1		0
26														osnova prispevki							19	14.26	27	4000	0						0	0	0	0	0	0	0	0	0	0				1	1		0
27	Enaka domača org. gnojila, količina izračunana, določena količina	gnojevka	132	Seme	3.5	3.5	3.74							ddv							20	14.27	28	4000	0						0	0	0	0	0	0	0	0	0	0				1	1		0
28	količina	30000												obres.OS (% kred)		0					21	14.28	29	4000	0							0	0	0		0	0	0	0	0				1	0		0
29	F pokritja	1		Sušenje (1=da)	1									obres.Ob S (% kred)		0					22	14.29	30	4000	0							0	0	0		0	0	0	0	0				1	0		0
30	Različna domača org.gnojila, določena količina		0											poslovni presežek (da = 1)		1					23	14.3	31	4000	0							0	0	0		0	0	0	0	0	0			1	0		0
31	količina													ZAVAROVANJE			da=1	zavarovanje	koruzaZ		24	14.31	32	4000	0							0	0	0		0	0	0	0	0	0			1	0		0
32				Vlaga ob spravilu	30	35	30	27						zavkor		1.5255	1	pridelek	19.8315		25	14.32	33	4000	0							0	0	0		0	0	0	0	0	0			1	0		0
33	Določeno domače org. gnojilo, določena količina		0											koruzaZmax		1365	0				26	14.33	34	4000	0							0	0	0		0	0	0	0	0	0			1	0		0
34	količina																				27	14.34	35	4000	0							0	0	0		0	0	0	0	0	0			1	0		0
35																					28	14.35	36	4000	0							0	0	0		0	0	0	0	0	0			1	0		0
36	Trošenje gnojil (1=da)	1												zav zgrad.		0.199	1	zgradbe	0		29	14.36	37	4000	0							0	0	0		0	0	0	0	0	0			1	0		0
37	Izkoristek	organska										OSNOVNA SREDSTVA						osnovna sredstva			30	14.37	38	4000	0							0	0	0		0	0	0	0	0	0			1	0		0
38	hl gnoj	njiva	0.7									SKUPINA	NAZIV	Q/ha(gl)	Q/tono	Q/dan		Q	nab vred	zgradbe nab vred	31	14.38	39	4000	0							0	0	0		0	0	0	0	0	0			1	0		0
39	hl gnoj	travnik	0.5									300	korsilos	0				0	0	0	32	14.39	40	4000	0							0	0	0		0	0	0	0	0	0			1	0		0
40	gnojevka		0.75															0	0	0	33	14.4	41	4000	0							0	0	0		0	0	0	0	0	0			1	0		0
41	Omejitve pri gnojenju																	0	0	0	34	14.41	42	4000	0							0	0	0		0	0	0	0	0	0			1	0		0
42	Št. gnojenj z dom. org. gnoj.	1																0	0	0	35	14.42	43	4000	0							0	0	0		0	0	0	0	0	0			1	0		0
43	Max. količina gnojevke	30000																0	0	0	36	14.43	44	4000	0				Prevozi cesta	Prevoz odkup	Prevoz odkup1	60	3		Prevoz odkup1	tr70	trprik5	2.4	0	0	20	10.8		1	0		Prevoz odkup1
44	Redčenje dom. org. gnoj.	1																0	0	0	37	14.44	45	4000	0				Prevozi cesta			0	0			0	0	0	0	0				1			0
45	Modul																				38	14.45	46	4000	0				Prevozi cesta			0	0			0	0	0	0	0				1			0
46	Št. gnojenj z min. gnoj.	1																			39	14.46	47	4000	0				Prevozi cesta			0	0			0	0	0	0	0				1			0
47	- M osn. gnoj.	1	1						DAVEK SUBVENCIJE	SUBVENCIJE								subvencije			40	14.47	48	4000	0				modul org.	0	0	0	0	0	0	0	0	0	0	0	0	0		1	0		0	0	1
48	- M dognoj.	0	1						dav. sub. (ne = 0)	šifra	/ha(gl)	/kg prid	delež vred.	/kg r.mat	ime mat	skupina	elektrika	vred/enoto	Q enot	vr./ha(gl)	41	14.48	49	4000	0					0	0	0	0	0	0	0	0	0	0	0	0	0		1	0		0
49	izkor. org.		1						0	vractros				6.80056	domače strojne storitve		0	0.271369	72.193	19.5909	42	14.49	50	4000	0				modul min.	0	0	0	0	0	0	0	0	0	0	0	0	0		1	0		0		3
50	N max. živ. nitratna	170	zakonska omejitev ali dobra KP						0	regnjive	0							0	0	0	43	14.5	51	4000	0					0	0	0	0	0	0	0	0	0	0	0	0	0		1	0		0		3
51	Max. obrok N	100	omejitev dobra KP						1	PPnjive	1							162.161	1	162.161	44	1.51	1	1132	gnojevka				MK organska gnoj.	Mešanje gnojevke	Mešanje gnojevke	2	0	2	Mešanje gnojevke	tr50	mesgn	0.63	0	0	1	3.5		1	0		Mešanje gnojevke	gnojevka	1
52	Min. obrok N	20	omejitev dobra KP						0	ZK	1							0.563	1	91.2964	45	14.52	52	4000	0					Trošenje gnojevke	Trošenje gnojevke1	16	16	0.4	Trošenje gnojevke1	tr55	cist4200	1.4348	0	0.627103	1	3.5		1	0		Trošenje gnojevke1
53	Min. kg NPK/ trošenje	75							1									0	0	0	46	14.53	53	4000	0					0	0	0	0	0	0	0	0	0	0	0	0	0		1	0		0	gnojevka	1
	min. delež N pri osn. gnoj. (ORG.+MIN)	0.3	dobra KP	odkup km	10				0									0	0	0	47	14.54	54	4000	0					0	0	0	0	0	0	0	0	0	0	0	0	0		1	0		0
	delež N iz org. gnojil pri osn. gnoj.	0.45																			48	14.55	55	4000	0					0	0	0	0	0	0	0	0	0	0	0	0	0		1	0		0	0	1
	kg N pri osn. gnoj., če ni org.	100																			49	14.56	56	4000	0					0	0	0	0	0	0	0	0	0	0	0	0	0		1	0		0
																					50	14.57	57	4000	0				MK min. gnoj.	Tros. min.	Tros. min.1	2	2	0.4	Tros. min.1	tr50	trosmin500	0.455758	0	0.339998	1	4.5		1	0		Tros. min.1
																					51	14.58	58	4000	0						0	0	0	0	0	0	0	0	0	0	0	0		1	0		0	min. gnoj. osn. gnoj.	3
			ha		1=da																52	14.59	59	4000	0						0	0	0	0	0	0	0	0	0	0	0	0		1	0		0	0
	5	pridelek	velikost	seme/sadike	str. prid. vredn. q		cena hranil	gnoj. funkcija	max. obrok N	št. FFS	dod. št. FFS	št. herbicid	dod. št. herbicidov	šifra var			odkup km	št. FFS	0	0	53	14.6	60	4000	0						0	0	0	0	0	0	0	0	0	0	0	0		1	0		0	0
	Variacije	2	3	4	5	6	7	8	9	10	11	12	13	14	15	16	17	št. herbicid	1	1	54	4.61	4	3140.5	mineralna gnojila					Okopavanje koruze	Okopavanje koruze1	0.4	0	0.4	Okopavanje koruze1	tr55	kultiv4	0.925636	0.757611	0.757611	1	6.9		1	0		Okopavanje koruze1	KAN	3
	0	10000	1	1	0	0	0	0	100	0	0	1	1	A			10				55	5.62	5	3141	N					0	0	0	0	0	0	0	0	0	0	0	0	0		1	0		0	0	3
	1	12000	1	1	0	0	0	0	100	0	0	1	1	B			10	seme/sadike	1		56	6.63	6	3142	P					0	0	0	0	0	0	0	0	0	0	0	0	0		1	0		0	0	3
	2	11000	1	1	0	0	0	0	100	0	0	1	1	C			10	gnoj. funkcija	0		57	7.64	7	3143	K					0	0	0	0	0	0	0	0	0	0	0	0	0		1	0		0	0	3
	3	9000	1	1	0	0	0	0	100	0	0	1	1	D			10	str. prid. vredn. q	0		58	2.65	2	3000	KUPLJEN MATERIAL																							mineralna gnojila	3
	4	8000	1	1	0	0	0	0	100	0	0	1	1	E			10				59	10.66	10	3200	KUPLJENE STORITVE																							N	3
	5	10000	5	1	0	0	0	0	100	0	0	1	1	F			10	cena hranil	0	cena SURS	60	8.67	8	3150	sredstva za varstvo rastlin																							P	3
																																																K	3
												kriterij	cena hranil	(0=taksacijsko SURS, 1=taksacijsko KIS, 2=čista hranila)
													0	1	2	3
													1	2	3	4
													cena SURS	cena KIS	cena N-P-K
													N	NQizr	n2
													P	PQizr	p2
													K	KQizr	k2
													KON	KONQizr	KON2
													NPK	NPKQ	NPK
													KAN	KANQ	KAN
													gnojevka	gnojevkaQizr				gnojevka1
													hl gnoj	hl gnojQizr				hl gnoj N
													ggnoj	ggnojQizr				hl gnoj T
													UREA	UREAQ	UREA			gnojnica
													FAZE GNOJENJE				DRUGE FAZE
													Naklad. hl. gnoja	Tros. min.
													Troš. hl. gnoja	Dognojevanje
													Mešanje gnojevke	Fertiirigacija
													Trošenje gnojevke	Okop. dogn.
													trošenje hl.gnoja	Okop.koruze z dogn.	Okopavanje koruze
													Ttrošenje hl.gnoja	Tros.min.roč.
														trošenje NPK
														Ttrošenje NPK
													DRUGE ŠIFRE
													maxtrosnjive
													maxtrostrajninasadi
					šifra								maxtrosgozd
																																		Izračun gnojenje
	KRMILO / koda		Pc/LC	NEL	ME	PB	PSB	SS	SVImin	SVImax	Ca	P	Mg	Na
VRSTICA			€/kg	MJ/kg	MJ/kg	g/kg	g/kg	kg	kg SS	kg SS	g/kg	g/kg	g/kg	g/kg																																VARSTVO		število tretiranj	dodatno
#N/A	#N/A		#N/A	#N/A	#N/A	#N/A	#N/A	#N/A	#N/A	#N/A	#N/A	#N/A	#N/A	#N/A																							15/15\15									Varstvo pred pleveli
																																					7/20\30				količina OG	po obračunu	po obračunu	po obračunu	cena SURS	151	frontier	0
																																					7/20\30	0/10\30	0/26\0	27/0\0	N, P, K	NPK	0.10.30	0.26.0 in/ali 27.0.0	0	151	callisto	0
																																				N	0.07	0	0	0.27	0	18.7908	18.7908	0	1.16644	151	extravon	1
																																				P	0.2	0.1	0.26	0	21.2551	74.9431	74.9431	0	0.958024	151	lumax	1
																	MODUL GNOJENJE																			K	0.3	0.3	0	0	-80.5321	0	0	0	0.723781	Varstvo pred boleznimi in škodljivci
																		PAZI ENOTE																		KON									0.16704	152		0
																		Org. gnojila	min. gnoj. osn. gnoj.	min.gnoj. dog.																min. gnoj. osn. gnoj.									-0.257182	153		0
																		0																		vrednost gnojil (izračunana)	0.657429	0.479976	0.416126	0.481978	-22.9917
																	količina	0	0	0																	0	106.276	-268.44	1030.7	3
																	povp. cena	0	0	0																količina gnojil - Q	-268.44	0	288.243	69.5956	89.3983	delež	kg
																																					SUM q N OG	SUM q N OG (samo min. gnoj.)				N, osnovno gnojenje org.	kg N osn. gnoj., če samo mineralno
																																					90.0525	100				0.45	100
																	ŠIFRA		vrednost															šifra	N	P	K	ime faze	N	P	K	Q	Q nitratna	mesec
																	0	0	0															izkoristek	0.75	1	1	NORMATIV	200.117	107.755	76.9679
																	0	0	0															izkoristek	1	1	1	ORG. GNOJ. SKUPAJ	97.5	86.5	157.5				F redčenja
																	0	0	0															gnojevka	0.00325	0.00288333	0.00525	Org. gnoj. osnovno	97.5	86.5	157.5	30000	30000	3.5	1
																	0	0	0															gnojevka	0.00433333	0.00288333	0.00525	Org. gnoj. dognojevanje	0	0	0	0	0		1
																	0	0	0															0	0	0	0	Org. gnoj. dognojevanje	0	0	0	0	0		1
																	0	0	0															šifra				DOGNOJEVANJE NPK				Q
																	0	0	0																0	0	0	Tros. min.	0	0	0		0
																	0	0	0																0	0	0	Tros. min.	0	0	0		0
																	0	0	0																0	0	0	Tros. min.	0	0	0		0
																	0	0	0																max. obrok N		št. dog.	Tros. min.	0	21.2551	-80.5321		89.3983	4.5
																	0	0	0															šifra	100		1	DOGNOJEVANJE N	102.617
																	0	0	0															KAN	0.27			Okopavanje koruze	0.27	KAN		1	380.062	6.9
																	0	0	0															KAN	0.27			0	0	0		0	0	6.9
																	0	0	0															KAN	0.27			0	0	0		0	0
																																		KAN	0.27			0	0	0		0	0
																																						izračun/ normativ	1	1	1	1				Varstvo drugo
																																					1	Enaka domača org. gnojila, količina izračunana, določena količina						količina	F pokritja	154
																																						Max. org. osnovno	27708.5	37371.7	14660.6		14660.6
																																						Max. org. SUM	61574.3			14660.6	14660.6	30000	1
																																					2	Različna domača org.gnojila, določena količina
																																						Organsko osnovno						30000
																																						Organsko dognojevanje						0
																																					3	Določeno domače org. gnojilo, določena količina
																																												0
		0	1	2	3	4	5	6	7	8	9	10
	KALKULATIVNE SKUPINE
		skup
1	ZA LASTNO REPRODUKCIJO				0
2	ENERG IN VODA
3	gorivo in maz	111	3	3111	0
4	elektrika	112	3	3112	0
5	druga energ	113	3	3113	0
6	voda	114	3	3114	0
7	SEME, SADIKE	120	3	3120	177.52
8	ORGANSKA GNOJILA				0
9	hl gnoj	131	1	1131	0
10	gnojevka	132	1	1132	363.433
11	MINERALNA GNOJILA	140		3140.5	155.44
12	ZAŠČTNA SREDSTVA				0
13	herbicidi	151	3	3151	68.187
14	fungicidi	152	3	3152	0
15	insekticidi	153	3	3153	0
16	ŽIVINA	160		160	0
17	domača	160	1	1160	0
18	kupljena	160	3	3160	0
19	KRMA IN NASTILJ				0
20	domača				0
21	kupljena				0
22	voluminozna	171			0
23	domača	171	1	1171	0
24	kupljena	171	3	3171	0
25	mocna in min	172			0
26	domača	172	1	1172	0
27	kupljena	172	3	3172	0
28	stelja	173			0
29	domača	173	1	1173	0
30	kupljena	173	3	3173	0
31	DRUG MATERIAL				0
32	zdrav in razk	181	3	3181	0
33	drug material	182	3	3182	0
34	drug mat (izpis Q)	183	3	3183	0
35	KUPLJENE STORITVE				0
36	vet stor	210	3	3210	0
37	druge stor	220	3	3220	505.859
38	strojne stor	230	3	3230	182.888
39	delo	240	3	3240	0
40	zavarovanje	250	3
41	zav prid				19.8315
42	zav zgradb				0
43	AMORTIZACIJA
44	zgradb in opr	310		310	0
45	strojev	320		320	0
46	nasadov	330		330	0
47	živine	340		340	0
48	DOMAČE STORITVE
49	domače strojne storitve				298.315
50	domače delo (neto)				82.8759
51	OBVEZNOSTI IN POSREDNI STR.
52	davek				27.7804
53	Pokojninsko zavarov obvezno				13.5473
54	Zdravstveno zavarov obvezno				6.19679
55	Pokojninsko zavarov dodatno				10.1401
56	Zdravstveno zavarov dodatno				4.63829
57	Regresi (pravice iz dela)				29.922
58	posredni stroški				25.6691
59	Stroški kapitala				40.7379
60	STROŠKI SKUPAJ				2012.98	0
61	-VREDNOST STRAN. PRIDELKOV				0
62	STROŠKI GLAVNEGA PRIDELKA				2012.98	0
63	PRORAČUNSKI DODATKI
64	Neposredno na nosilcu				273.048
65	Preneseno iz drugih stroškovnih nosilcev				0
66	STROŠKI ZMANJŠANI ZA SUBVENCIJE				1739.93	0
[truncated: 20 more columns]

## Sheet: koruzaO
1					stroji	pridelek	kakovost	min.	max.	min.	max.			LC	0.191289															vnos šifre	faza + int. (F1)				izbor glede na F1
2	Mesec obračuna	721-1221	258	Intenzivnost	1			7000	15000
3	VNOS																	Osnovni izračuni ali poizvedbe			POMOŽNO ANALITIČNA									TEHNOLOŠKA KARTA
4	ime kalkulacije	Koruza za zrnje		katastrska kultura	njiva				nač. obrač. (da=1/ne=0)	kakovost gl. pridelka				PRID. RAZMERE				ref. površina (izbor)		delavnik
5	šifre	ime	zbir	cenik	pridelek	vzporedni prid. (%)	bruto prid (zr SS na dvorišču)	bruto prid na njivi (travinje v SS)		razred	delež cene	delež pridelka		velikost		1		št. prevozov med parc.	0	10																		12.7246	13.8178								NAZIV	NAZIV	I
6	glavni pridelek	Koruza za zrnje	koruzaO	koruza	9000		11314.3	11545.2	1	I	100	100		oddalj.		1		km prevozov med parc.	0	1.25											intenziv.		št. prev. Mat.+prid./fazo/ref. povr.		FAZE	AGREG	PRIKLJ	SD	RD	SD1/ha/fazo	št. faz	mesec		Q (spec. normativ)	str. prid.		FAZE	MATER	P
7	str1								1	II	0	0		nagib		1		km prevozov od dvorišča in nazaj	2			rank0	rank	tipskup						ročni vnos faze	vlookup Z				1	2	3	6	7			začetek		Q/ fazo	mat./delo		1	ime materiala	TIP
8	str2								1	III	0	0		skupna povr. kulture		1		skupaj km za en prevoz	2		1	14.08	14	4000	0							0	0	0		0	0	0	0	0	0			1			0
9	str3													odd. med parcelami		0.5		skupaj km za en prevoz/ha	2		2	14.09	15	4000	0					Oranje obračalni	Oranje obračalni1	2	0	2	Oranje obračalni1	tr55	plug2obr	3.72175	0	3.64175	1	4		1	0		Oranje obračalni1
10	str4																				3	14.1	16	4000	0					Brananje vrtavkasta	Brananje vrtavkasta1	2	0	2	Brananje vrtavkasta1	tr55	vrtbrana2,5	1.187	0	1.107	1	4		1	0		Brananje vrtavkasta1
11	organska gnojila																				4	14.11	17	4000	0					Predsetvenik	Predsetvenik1	0	0	2	Predsetvenik1	tr55	predset	0	0	0	0	4		1	0		Predsetvenik1
12	glavni pridelek	izgube (%)	SS sprav.	SS sklad.	NEL	ME	SB											NEL/ ha	ME/ ha	SS/ha	5	12.12	12	3230	korsejs					Setev koruze	Setev koruze1	0	0	2	Setev koruze1	tr55	korsej4P	0	0	0	0	4.8		1	0		Setev koruze1	korsejs	3
13	koruza	2	70	88	8.38	13.28	106											66369.6	105178	7920	6	3.13	3	3120	semkorSUPEL						0	0	0	0	0	0	0	0	0	0		4.8		1	0		0	semkorSUPEL	3
14																					7	14.14	18	4000	0						0	0	0	0	0	0	0	0	0	0				1	0		0
15								gnoj. funkcija													8	14.15	19	4000	0					Škropljenje	Škropljenje1	4	0	2	Škropljenje1	tr55	skrop400	1.38449	0	0.537245	2	3		1	0		Škropljenje1
16	1	N	P	K	faktor izkoristek hranil			kriterij						SPLOŠNE PREDPOSTAVKE							9	9.16	9	3151	varherb						0	0	0	0	0	0	0	0	0	0		3		1	0		0	varherb	3
17	11545.2	180.105	96.9796	69.2711										zač. proiz. procesa		3.5		trajanje proizvodnega procesa dni	222.042		10	14.17	20	4000	0					Škropljenje	Škropljenje1	0	0	2	Škropljenje1	tr55	skrop400	0	0	0	0	5		1	0		Škropljenje1
18	zrnje	0.0156	0.0084	0.006	1.2	1.05	1	0						konec proiz. procesa		10.8					11	14.18	21	4000	0						0	0	0	0	0	0	0	0	0	0		5		1	0		0	varfunins	3
19														zaloga		0					12	14.19	22	4000	0						0	0	0	0	0	0	0	0	0	0				1	0		0	varfunins	3
20	zrnje+slama	0.0276	0.01155	0.026	1.2	1.05	1	1						st. real.		1					13	14.2	23	4000	0						0	0	0	0	0	0	0	0	0	0				1	0		0
21																					14	12.21	13	3230	spravkor					Žetev koruze	Žetev koruze1	0	0	2	Žetev koruze1	tr120	0	0	0	0	0	10.8		1	0		Žetev koruze1	spravkor	3
22	stara gnojilna	241.174	143	258.393				2													15	14.22	24	4000	0						0	0	0	0	0	0	0	0	0	0				1	0		0
23														vred. mat. za lastno reprodukcijo (1=PC,0=LC)		1					16	11.23	11	3220	suskor30					Sušenje	Sušenje	0	0	0	Sušenje	0	0	0	0	0	0	10.8		1	0		Sušenje	suskor30	3
24	GNOJENJE MODUL (1=da; 0=ne)		0											davek (1=KD; 2=dej; 3=norm)		1					17	14.24	25	4000	0						0	0	0	0	0	0	0	0	0	0				1	1		0
25	Gnojenje z dom. org. gnoj. (1=da; 0=ne)		1	DODATNI VNOSI										obračun davka na sub (0=ni obračunano;1=dejanske;2=pavšal)		1		osnova za odmero davka od subvencij	162.161		18	14.25	26	4000	0						0	0	0	0	0	0	0	0	0	0				1	1		0
26														osnova prispevki							19	14.26	27	4000	0						0	0	0	0	0	0	0	0	0	0				1	1		0
27	Enaka domača org. gnojila, količina izračunana, določena količina	gnojevka	132	Seme	3.5	3.5	3.74							ddv							20	14.27	28	4000	0						0	0	0	0	0	0	0	0	0	0				1	1		0
28	količina	30000												obres.OS (% kred)		0					21	14.28	29	4000	0							0	0	0		0	0	0	0	0				1	0		0
29	F pokritja	1		Sušenje (1=da)	1									obres.Ob S (% kred)		0					22	14.29	30	4000	0							0	0	0		0	0	0	0	0				1	0		0
30	Različna domača org.gnojila, določena količina		0											poslovni presežek (da = 1)		1					23	14.3	31	4000	0							0	0	0		0	0	0	0	0	0			1	0		0
31	količina													ZAVAROVANJE			da=1	zavarovanje	koruzaZ		24	14.31	32	4000	0							0	0	0		0	0	0	0	0	0			1	0		0
32				Vlaga ob spravilu	30	35	30	27						zavkor		1.5255	1	pridelek	17.8484		25	14.32	33	4000	0							0	0	0		0	0	0	0	0	0			1	0		0
33	Določeno domače org. gnojilo, določena količina		0											koruzaZmax		1365	0				26	14.33	34	4000	0							0	0	0		0	0	0	0	0	0			1	0		0
34	količina																				27	14.34	35	4000	0							0	0	0		0	0	0	0	0	0			1	0		0
35																					28	14.35	36	4000	0							0	0	0		0	0	0	0	0	0			1	0		0
36	Trošenje gnojil (1=da)	1												zav zgrad.		0.199	1	zgradbe	0		29	14.36	37	4000	0							0	0	0		0	0	0	0	0	0			1	0		0
37	Izkoristek	organska										OSNOVNA SREDSTVA						osnovna sredstva			30	14.37	38	4000	0							0	0	0		0	0	0	0	0	0			1	0		0
38	hl gnoj	njiva	0.7									SKUPINA	NAZIV	Q/ha(gl)	Q/tono	Q/dan		Q	nab vred	zgradbe nab vred	31	14.38	39	4000	0							0	0	0		0	0	0	0	0	0			1	0		0
39	hl gnoj	travnik	0.5									300	korsilos	0				0	0	0	32	14.39	40	4000	0							0	0	0		0	0	0	0	0	0			1	0		0
40	gnojevka		0.75															0	0	0	33	14.4	41	4000	0							0	0	0		0	0	0	0	0	0			1	0		0
41	Omejitve pri gnojenju																	0	0	0	34	14.41	42	4000	0							0	0	0		0	0	0	0	0	0			1	0		0
42	Št. gnojenj z dom. org. gnoj.	1																0	0	0	35	14.42	43	4000	0							0	0	0		0	0	0	0	0	0			1	0		0
43	Max. količina gnojevke	30000																0	0	0	36	14.43	44	4000	0				Prevozi cesta	Prevoz odkup	Prevoz odkup1	60	3		Prevoz odkup1	tr70	trprik5	2.4	0	0	20	10.8		1	0		Prevoz odkup1
44	Redčenje dom. org. gnoj.	1																0	0	0	37	14.44	45	4000	0				Prevozi cesta			0	0			0	0	0	0	0				1			0
45	Modul																				38	14.45	46	4000	0				Prevozi cesta			0	0			0	0	0	0	0				1			0
46	Št. gnojenj z min. gnoj.	1																			39	14.46	47	4000	0				Prevozi cesta			0	0			0	0	0	0	0				1			0
47	- M osn. gnoj.	1	1						DAVEK SUBVENCIJE	SUBVENCIJE								subvencije			40	14.47	48	4000	0				modul org.	0	0	0	0	0	0	0	0	0	0	0	0	0		1	0		0	0	1
48	- M dognoj.	0	1						dav. sub. (ne = 0)	šifra	/ha(gl)	/kg prid	delež vred.	/kg r.mat	ime mat	skupina	elektrika	vred/enoto	Q enot	vr./ha(gl)	41	14.48	49	4000	0					0	0	0	0	0	0	0	0	0	0	0	0	0		1	0		0
49	izkor. org.		1						0	vractros				6.6943	domače strojne storitve		0	0.271369	85.1823	23.1158	42	14.49	50	4000	0				modul min.	0	0	0	0	0	0	0	0	0	0	0	0	0		1	0		0		3
50	N max. živ. nitratna	170	zakonska omejitev ali dobra KP						0	regnjive								0	0	0	43	14.5	51	4000	0					0	0	0	0	0	0	0	0	0	0	0	0	0		1	0		0		3
51	Max. obrok N	100	omejitev dobra KP						1	PPnjive	1							162.161	1	162.161	44	1.51	1	1132	gnojevka				MK organska gnoj.	Mešanje gnojevke	Mešanje gnojevke	2	0	2	Mešanje gnojevke	tr50	mesgn	0.63	0	0	1	3.5		1	0		Mešanje gnojevke	gnojevka	1
52	Min. obrok N	20	omejitev dobra KP						0	ZK	1							0.563	1	91.2964	45	14.52	52	4000	0					Trošenje gnojevke	Trošenje gnojevke1	16	16	2	Trošenje gnojevke1	tr55	cist4200	1.5877	0	0.78	1	3.5		1	0		Trošenje gnojevke1
53	Min. kg NPK/ trošenje	75							1									0	0	0	46	14.53	53	4000	0					0	0	0	0	0	0	0	0	0	0	0	0	0		1	0		0	gnojevka	1
	min. delež N pri osn. gnoj. (ORG.+MIN)	0.3	dobra KP	odkup km	10				0									0	0	0	47	14.54	54	4000	0					0	0	0	0	0	0	0	0	0	0	0	0	0		1	0		0
	delež N iz org. gnojil pri osn. gnoj.	0.45																			48	14.55	55	4000	0					0	0	0	0	0	0	0	0	0	0	0	0	0		1	0		0	0	1
	kg N pri osn. gnoj., če ni org.	100																			49	14.56	56	4000	0					0	0	0	0	0	0	0	0	0	0	0	0	0		1	0		0
																					50	14.57	57	4000	0				MK min. gnoj.	Tros. min.	Tros. min.1	2	2	2	Tros. min.1	tr50	trosmin500	0.518071	0	0.418597	1	4.5		1	0		Tros. min.1
																					51	14.58	58	4000	0						0	0	0	0	0	0	0	0	0	0	0	0		1	0		0	min. gnoj. osn. gnoj.	3
			ha		1=da																52	14.59	59	4000	0						0	0	0	0	0	0	0	0	0	0	0	0		1	0		0	0
	3	pridelek	velikost	seme/sadike	str. prid. vredn. q		cena hranil	gnoj. funkcija	max. obrok N	št. FFS	dod. št. FFS	št. herbicid	dod. št. herbicidov				odkup km	št. FFS	0	0	53	14.6	60	4000	0						0	0	0	0	0	0	0	0	0	0	0	0		1	0		0	0
	Variacije	2	3	4	5	6	7	8	9	10	11	12	13	14	15	16	17	št. herbicid	1	1	54	4.61	4	3140.5	mineralna gnojila					Okopavanje koruze	Okopavanje koruze1	2	0	2	Okopavanje koruze1	tr55	kultiv4	1.29558	1.0932	1.0932	1	6.9		1	0		Okopavanje koruze1	KAN	3
	0	10000	1	1	0		0	0	100	0	0	1	1				10				55	5.62	5	3141	N					0	0	0	0	0	0	0	0	0	0	0	0	0		1	0		0	0	3
	1	6000	1	1	0		0	0	100	0	0	1	1				10	seme/sadike	1		56	6.63	6	3142	P					0	0	0	0	0	0	0	0	0	0	0	0	0		1	0		0	0	3
	2	8000	1	1	0		0	0	100	0	0	1	1				10	gnoj. funkcija	0		57	7.64	7	3143	K					0	0	0	0	0	0	0	0	0	0	0	0	0		1	0		0	0	3
	3	9000	1	1	0		0	0	100	0	0	1	1				10	str. prid. vredn. q	0		58	2.65	2	3000	KUPLJEN MATERIAL																							mineralna gnojila	3
	4	11000	1	1	0		0	0	100	0	0	1	1				10				59	10.66	10	3200	KUPLJENE STORITVE																							N	3
	5	13000	1	1	0		0	0	100	0	0	1	1				10	cena hranil	0	cena SURS	60	8.67	8	3150	sredstva za varstvo rastlin																							P	3
																																																K	3
												kriterij	cena hranil	(0=taksacijsko SURS, 1=taksacijsko KIS, 2=čista hranila)
													0	1	2	3
													1	2	3	4
													cena SURS	cena KIS	cena N-P-K
													N	NQizr	n2
													P	PQizr	p2
													K	KQizr	k2
													KON	KONQizr	KON2
													NPK	NPKQ	NPK
													KAN	KANQ	KAN
													gnojevka	gnojevkaQizr				gnojevka1
													hl gnoj	hl gnojQizr				hl gnoj N
													ggnoj	ggnojQizr				hl gnoj T
													UREA	UREAQ	UREA			gnojnica
													FAZE GNOJENJE				DRUGE FAZE
													Naklad. hl. gnoja	Tros. min.
													Troš. hl. gnoja	Dognojevanje
													Mešanje gnojevke	Fertiirigacija
													Trošenje gnojevke	Okop. dogn.
													trošenje hl.gnoja	Okop.koruze z dogn.	Okopavanje koruze
													Ttrošenje hl.gnoja	Tros.min.roč.
														trošenje NPK
														Ttrošenje NPK
													DRUGE ŠIFRE
													maxtrosnjive
													maxtrostrajninasadi
					šifra								maxtrosgozd
																																		Izračun gnojenje
	KRMILO / koda		Pc/LC	NEL	ME	PB	PSB	SS	SVImin	SVImax	Ca	P	Mg	Na
VRSTICA			€/kg	MJ/kg	MJ/kg	g/kg	g/kg	kg	kg SS	kg SS	g/kg	g/kg	g/kg	g/kg																																VARSTVO		število tretiranj	dodatno
#N/A	#N/A		#N/A	#N/A	#N/A	#N/A	#N/A	#N/A	#N/A	#N/A	#N/A	#N/A	#N/A	#N/A																							15/15\15									Varstvo pred pleveli
																																					7/20\30				količina OG	po obračunu	po obračunu	po obračunu	cena SURS	151	frontier	0
																																					7/20\30	0/10\30	0/26\0	27/0\0	N, P, K	NPK	0.10.30	0.26.0 in/ali 27.0.0	0	151	callisto	0
																																				N	0.07	0	0	0.27	0	20.5867	20.5867	0	1.16644	151	extravon	1
																																				P	0.2	0.1	0.26	0	10.4796	69.2988	69.2988	0	0.958024	151	lumax	1
																	MODUL GNOJENJE																			K	0.3	0.3	0	0	-88.2289	0	0	0	0.723781	Varstvo pred boleznimi in škodljivci
																		PAZI ENOTE																		KON									0.16704	152		0
																		Org. gnojila	min. gnoj. osn. gnoj.	min.gnoj. dog.																min. gnoj. osn. gnoj.									-0.938409	153		0
																		0																		vrednost gnojil (izračunana)	0.657429	0.479976	0.416126	0.481978	-45.6864
																	količina	0	0	0																	0	52.398	-294.096	854.769	3
																	povp. cena	0	0	0																količina gnojil - Q	-294.096	0	266.534	76.2472	48.6849	delež	kg
																																					SUM q N OG	SUM q N OG (samo min. gnoj.)				N, osnovno gnojenje org.	kg N osn. gnoj., če samo mineralno
																																					81.0472	100				0.45	100
																	ŠIFRA		vrednost															šifra	N	P	K	ime faze	N	P	K	Q	Q nitratna	mesec
																	0	0	0															izkoristek	0.75	1	1	NORMATIV	180.105	96.9796	69.2711
																	0	0	0															izkoristek	1	1	1	ORG. GNOJ. SKUPAJ	97.5	86.5	157.5				F redčenja
																	0	0	0															gnojevka	0.00325	0.00288333	0.00525	Org. gnoj. osnovno	97.5	86.5	157.5	30000	30000	3.5	1
																	0	0	0															gnojevka	0.00433333	0.00288333	0.00525	Org. gnoj. dognojevanje	0	0	0	0	0		1
																	0	0	0															0	0	0	0	Org. gnoj. dognojevanje	0	0	0	0	0		1
																	0	0	0															šifra				DOGNOJEVANJE NPK				Q
																	0	0	0																0	0	0	Tros. min.	0	0	0		0
																	0	0	0																0	0	0	Tros. min.	0	0	0		0
																	0	0	0																0	0	0	Tros. min.	0	0	0		0
																	0	0	0																max. obrok N		št. dog.	Tros. min.	0	10.4796	-88.2289		48.6849	4.5
																	0	0	0															šifra	100		1	DOGNOJEVANJE N	82.605
																	0	0	0															KAN	0.27			Okopavanje koruze	0.27	KAN		1	305.944	6.9
																	0	0	0															KAN	0.27			0	0	0		0	0	6.9
																	0	0	0															KAN	0.27			0	0	0		0	0
																																		KAN	0.27			0	0	0		0	0
																																						izračun/ normativ	1	1	1	1				Varstvo drugo
																																					1	Enaka domača org. gnojila, količina izračunana, določena količina						količina	F pokritja	154
																																						Max. org. osnovno	24937.6	33634.5	13194.5		13194.5
																																						Max. org. SUM	55416.9			13194.5	13194.5	30000	1
																																					2	Različna domača org.gnojila, določena količina
																																						Organsko osnovno						30000
																																						Organsko dognojevanje						0
																																					3	Določeno domače org. gnojilo, določena količina
																																												0
		0	1	2	3	4	5	6	7	8	9	10
	KALKULATIVNE SKUPINE
		skup
1	ZA LASTNO REPRODUKCIJO				0
2	ENERG IN VODA
3	gorivo in maz	111	3	3111	0
4	elektrika	112	3	3112	0
5	druga energ	113	3	3113	0
6	voda	114	3	3114	0
7	SEME, SADIKE	120	3	3120	177.52
8	ORGANSKA GNOJILA				0
9	hl gnoj	131	1	1131	0
10	gnojevka	132	1	1132	363.433
11	MINERALNA GNOJILA	140		3140.5	97.9488
12	ZAŠČTNA SREDSTVA				0
13	herbicidi	151	3	3151	68.187
14	fungicidi	152	3	3152	0
15	insekticidi	153	3	3153	0
16	ŽIVINA	160		160	0
17	domača	160	1	1160	0
18	kupljena	160	3	3160	0
19	KRMA IN NASTILJ				0
20	domača				0
21	kupljena				0
22	voluminozna	171			0
23	domača	171	1	1171	0
24	kupljena	171	3	3171	0
25	mocna in min	172			0
26	domača	172	1	1172	0
27	kupljena	172	3	3172	0
28	stelja	173			0
29	domača	173	1	1173	0
30	kupljena	173	3	3173	0
31	DRUG MATERIAL				0
32	zdrav in razk	181	3	3181	0
33	drug material	182	3	3182	0
34	drug mat (izpis Q)	183	3	3183	0
35	KUPLJENE STORITVE				0
36	vet stor	210	3	3210	0
37	druge stor	220	3	3220	455.273
38	strojne stor	230	3	3230	182.888
39	delo	240	3	3240	0
40	zavarovanje	250	3
41	zav prid				17.8484
42	zav zgradb				0
43	AMORTIZACIJA
44	zgradb in opr	310		310	0
45	strojev	320		320	0
46	nasadov	330		330	0
47	živine	340		340	0
48	DOMAČE STORITVE
49	domače strojne storitve				360.398
50	domače delo (neto)				100.688
51	OBVEZNOSTI IN POSREDNI STR.
52	davek				25.0056
53	Pokojninsko zavarov obvezno				16.4589
54	Zdravstveno zavarov obvezno				7.52864
55	Pokojninsko zavarov dodatno				12.3195
56	Zdravstveno zavarov dodatno				5.63518
57	Regresi (pravice iz dela)				36.3531
58	posredni stroški				24.1444
59	Stroški kapitala				46.5431
60	STROŠKI SKUPAJ				1998.17	0
61	-VREDNOST STRAN. PRIDELKOV				0
62	STROŠKI GLAVNEGA PRIDELKA				1998.17	0
63	PRORAČUNSKI DODATKI
64	Neposredno na nosilcu				276.573
65	Preneseno iz drugih stroškovnih nosilcev				0
66	STROŠKI ZMANJŠANI ZA SUBVENCIJE				1721.6	0
[truncated: 20 more columns]

## Sheet: amort
	Objekt za skladiščenje in sušenje krme (rinfuza): stolpni silos iz umetne mase in kovinski stolpni silos
					Cena po katalogu za:					Izračun investicije (€):
																		Poliastrski silos z opremo; Kovinksi silos z lijakom (polž, lestev, vrata, turbina ipd.
poliest	volumen m3	45			poliesterski silos					7110
kovin	volumen m3	45			158	€/m3
					kovinski silos					4725
	amort doba hlev	40			105	€/m3
	amort doba oprema	20
			ponavadi kakšne dimenzije
	Korekcijski faktor glede na obseg reje	1
	Faktor relnosti cene	0.9
		Faktor korekcije zato, ker "Katalog stroškov in najvišjih priznanih vrednosti" za gradbena in obrtniška dela ter notranjo opremo opredeljuje najvišje priznane vrednosti.							sum:	11835
												korig s fakt real
									na m3 senik	158		142.2						V ceniku za 2017: silos za MK 63 €/m3 (ni bilo indeksirano skozi leta), v ceniku je še "stolpni silos" z 65 e/m3 (???).
									na m3 senik	105		94.5
		Vprašanja:
		- preveri izračun s Petrom Pšakerjem
