# Supplementary material for: Price volatility and GHG emissions analysis on smaller cattle herds typical for the pre-Alpine region, the example of Slovenia
Source: PLoS One. 2024 Nov 22;19(11):e0310713. doi: 10.1371/journal.pone.0310713 (PMC11584099; doi:10.1371/journal.pone.0310713)
Supplement: S1 File — (ZIP) [file pone.0310713.s001.zip › grass sillage on arable.xlsx]

## Sheet: tsilN
1					stroji	pridelek	kakovost	min.	max.	min.	max.			LC	0.0703757															vnos šifre	faza + int. (F1)				izbor glede na F1
2	Mesec obračuna	721-1221	258	Intenzivnost	1		D	7000	15000
3	VNOS																	Osnovni izračuni ali poizvedbe			POMOŽNO ANALITIČNA									TEHNOLOŠKA KARTA
4	ime kalkulacije	Silaža sejano travinje 4		katastrska kultura	njiva				nač. obrač. (da=1/ne=0)	kakovost gl. pridelka			šifra (1=da)	PRID. RAZMERE				ref. površina (izbor)		delavnik
5	šifre	ime	zbir	cenik	pridelek	vzporedni prid. (%)	bruto prid (zr SS na dvorišču)	Bruto pridelek SS		razred	delež cene	delež pridelka		velikost		1		št. prevozov med parc.	0	10																		26.424	29.1488								NAZIV	NAZIV	I
6	glavni pridelek	Silaža sejano travinje 4	tsilN	tsil	26714.3		26714.3	11000	1	I	100	100	0	oddalj.		1		km prevozov med parc.	0	1.25											intenziv.		št. prev. Mat.+prid./fazo/ref. povr.		FAZE	AGREG	PRIKLJ	SD	RD	SD1/ha/fazo	št. faz	mesec		Q (spec. normativ)	str. prid.		FAZE	MATER	P
7	str1									II	0	0		nagib		1		km prevozov od dvorišča in nazaj	2			rank0	rank	tipskup						ročni vnos faze	vlookup Z				1	2	3	6	7			začetek		Q/ fazo	mat./delo		1	ime materiala	TIP
8	str2									III	0	0		skupna povr. kulture		1		skupaj km za en prevoz	2		1	12.08	12	4000	0							0	0	0		0	0	0	0	0	0			1			0
9	str3													odd. med parcelami		0.5		skupaj km za en prevoz/ha	2		2	12.09	13	4000	0					Brananje travnika	Brananje travnika1	2	0	2	Brananje travnika1	tr55	travbrana	0.891	0	0.811	1	3		1	0		Brananje travnika1
10	str4																				3	12.1	14	4000	0					Košnja	Košnja1	8	0	2	Košnja1	tr55	rotkos2	3.12225	0	0.700562	4	6		1	0		Košnja1
11	organska gnojila																				4	12.11	15	4000	0					Obračanje	Obračanje1	16	0	2	Obračanje1	tr55	vrtobrac350	3.72862	0	0.386078	8	6		1	0		Obračanje1
12	glavni pridelek	izgube (%)	SS sprav.	SS sklad.	NEL	ME	ŠV	PSB					prezimni posevek 1=da					NEL/ ha	ME/ ha	SS/ha	5	12.12	16	4000	0					Zgrabljanje	Zgrabljanje1	8	0	2	Zgrabljanje1	tr55	vrtzgrab300	2.99613	0	0.669031	4	6		1	0		Zgrabljanje1
13	tsil	15	35	35									1					0	0	9350	6	12.13	17	4000	0					Odvoz trave	Odvoz trave1	20	20	2	Odvoz trave1	tr55	naklprik19	4.53771	0	0.532	1	6		1	0		Odvoz trave1
14																					7	12.14	18	4000	0					Tlačenje tr.sil.	Tlačenje tr.sil.	2	0	2	Tlačenje tr.sil.	tr55	0	4.54143	2.72486	0	1	6		1	0		Tlačenje tr.sil.
15								gnoj. funkcija													8	9.15	9	3183	folija						0	0	0	0	0	0	0	0	0	0		6		1	0		0	folija	3
16	1	N	P	K	faktor izkoristek hranil			kriterij						SPLOŠNE PREDPOSTAVKE							9	12.16	19	4000	0						0	0	0	0	0	0	0	0	0	0				1	0		0
17	11000	198.956	89.5231	206.609										zač. proiz. procesa		3		trajanje proizvodnega procesa dni	182.5		10	12.17	20	4000	0						0	0	0	0	0	0	0	0	0	0				1	0		0
18	gnojilna trajni	0.02616	0.011655	0.02384	1.2	1.05	0.8	0						konec proiz. procesa		9					11	12.18	21	4000	0						0	0	0	0	0	0	0	0	0	0				1	0		0
19		-51.685	-12.691	-0.5										zaloga		5					12	12.19	22	4000	0					Baliranje travinje	Baliranje travinje	0	0	0	Baliranje travinje	0	0	0	0	0				1	0		Baliranje travinje	bal storitev	3
20	gnojilna trajni2	0.02748	0.01323	0.032	1.2	1.05	1	1						st. real.		1					13	12.2	23	4000	0					Nakladanje bal	Nakladanje bal	0	0	2	Nakladanje bal	tr55	klescebal	0	0	0	0			1	0		Nakladanje bal
21		-76.606	-37.276	-94.649																	14	12.21	24	4000	0					Odvoz bal	Odvoz bal1	0	0	2	Odvoz bal1	tr70	trprik5	0	0	0	0			1	0		Odvoz bal1
22	stara gnojilna	0.0194929	0.00714598	0.0185854	1	1	1	2													15	12.22	25	4000	0						0	0	0	0	0	0	0	0	0	0				1	0		0
23		-15.466	10.9173	2.1695										vred. mat. za lastno reprodukcijo (1=PC,0=LC)		1					16	12.23	26	4000	0					Sušenje	Sušenje	0	0	0	Sušenje	0	0	0	0	0				1	0		Sušenje	elektrika	3
24	GNOJENJE MODUL (1=da; 0=ne)		0											davek (1=KD; 2=dej; 3=norm)		1					17	12.24	27	4000	0						0	0	0	0	0	0	0	0	0	0				1	0		0
25	Gnojenje z dom. org. gnoj. (1=da; 0=ne)		1	DODATNI VNOSI										obračun davka na sub (0=ni obračunano;1=dejanske;2=pavšal)		1		osnova za odmero davka od subvencij	93.541		18	12.25	28	4000	0						0	0	0	0	0	0	0	0	0	0				1	0		0
26						dtm	t	lucerna	detelja					osnova prispevki							19	12.26	29	4000	0						0	0	0	0	0	0	0	0	0	0				1	0		0
27	Enaka domača org. gnojila, količina izračunana, določena količina	gnojevka	132	Seme	35	35	40	30	20					ddv							20	12.27	30	4000	0						0	0	0	0	0	0	0	0	0	0				1	0		0
28	količina			Število košenj	4									obres.OS (% kred)		0					21	12.28	31	4000	0						0	0	0	0	0	0	0	0	0	0				1	0		0
29	F pokritja	0.97			4.26214	0.00181	0.33992	0.30401						obres.Ob S (% kred)		0					22	12.29	32	4000	0						0	0	0	0	0	0	0	0	0	0				1	0		0
30	Različna domača org.gnojila, določena količina		0	Vnos št. košenj če (g28 = 1)	3	0	Določeno št. košenj 1=DA;0=izbor po funkciji pridelka							poslovni presežek (da = 1)		1					23	12.3	33	4000	0						0	0	0	0	0	0	0	0	0	0				1	0		0
31	količina													ZAVAROVANJE			da=1	zavarovanje	tsilZ		24	12.31	34	4000	0						0	0	0	0	0	0	0	0	0	0				1	0		0
32				št. košenj	delež pridelka											0	1	pridelek	0		25	12.32	35	4000	0						0	0	0	0	0	0	0	0	0	0				1	0		0
33	Določeno domače org. gnojilo, določena količina		0	1	0.35	0.45	0.5	0.6	1					tsilZmax		0	0				26	12.33	36	4000	0						0	0	0	0	0	0	0	0	0	0				1	0		0
34	količina			2	0.25	0.25	0.3	0.4													27	12.34	37	4000	0						0	0	0	0	0	0	0	0	0	0				1	0		0
35				3	0.15	0.15	0.2														28	12.35	38	4000	0						0	0	0	0	0	0	0	0	0	0				1	0		0
36	Trošenje gnojil (1=da)	1		4	0.15	0.15								zav zgrad.		0.199	1	zgradbe	7.12885		29	12.36	39	4000	0					Oranje obračalni	Oranje obračalni1	0.666667	0	2	Oranje obračalni1	tr55	plug2obr	1.24058	0	3.64175	0.333333			1	0		Oranje obračalni1
37	Izkoristek	organska		5	0.1							OSNOVNA SREDSTVA						osnovna sredstva			30	12.37	40	4000	0					Predsetvenik	Predsetvenik1	0.666667	0	2	Predsetvenik1	tr55	predset	0.254044	0	0.682132	0.333333			1	0		Predsetvenik1
38	hl gnoj	njiva	0.7									SKUPINA	NAZIV	Q/ha(gl)	Q/tono	Q/dan		Q	nab vred	zgradbe nab vred	31	12.38	41	4000	0					Valjanje	Valjanje1	0.666667	0	2	Valjanje1	tr55	valjar2	0.314281	0	0.862842	0.333333			1	0		Valjanje1
39	hl gnoj	travnik	0.5	Sejano travinje (1 = da)	1							310	korsilos	0	2			53.4286	3582.34	3582.34	32	11.39	11	3230	zitsejs					Setev žit	Setev žit1	0	0	2	Setev žit1	tr55	zitsej	0	0	0	0			1	0		Setev žit1	zitsejs	3
40	gnojevka		0.75	Število let rabe	3													0	0	0	33	3.4	3	3120	setdm						0	0	0	0	0	0	0	0	0	0				1	0		0	setdm	3
41	Omejitve pri gnojenju																	0	0	0	34	12.41	42	4000	0					Škropljenje	Škropljenje1	0	0	2	Škropljenje1	tr55	skrop400	0	0	0	0			1	0		Škropljenje1
42	Št. gnojenj z dom. org. gnoj.	1																0	0	0	35	12.42	43	4000	0							0	0	0		0	0	0	0	0	0			1	0		0	varherb	3
43	Max. količina gnojevke	20000		Teža bale	0	657.143	230											0	0	0	36	12.43	44	4000	0				Prevozi cesta	Prevoz odkup	Prevoz odkup1	0	0		Prevoz odkup1	tr70	trprik5	0	0	0	0			1	0		Prevoz odkup1
44	Redčenje dom. org. gnoj.	1																0	0	0	37	12.44	45	4000	0				Prevozi cesta			0	0			0	0	0	0	0				1			0
45	Modul			Spravilo tr. silaže 1= (sušenje na tleh) ;0= (sušenje na tleh);2=bale	1																38	12.45	46	4000	0				Prevozi cesta			0	0			0	0	0	0	0				1			0
46	Št. gnojenj z min. gnoj.	1		izgube (%)	15	15															39	12.46	47	4000	0				Prevozi cesta			0	0			0	0	0	0	0				1			0
47	- M osn. gnoj.	1	1	SS sprav.	35	35			DAVEK SUBVENCIJE	SUBVENCIJE								subvencije			40	12.47	48	4000	0				modul org.	0	0	0	0	0	0	0	0	0	0	0	0	0		1	0		0	0	1
48	- M dognoj.	0	2	št. obračanj	2	2			dav. sub. (ne = 0)	šifra	/ha(gl)	/kg prid	delež vred.	/kg r.mat	ime mat	skupina	elektrika	vred/enoto	Q enot	vr./ha(gl)	41	12.48	49	4000	0					0	0	0	0	0	0	0	0	0	0	0	0	0		1	0		0
49	izkor. org.		1	por. elekt.					0	vractros				6.15862	domače strojne storitve		0	0.271369	162.735	44.1613	42	12.49	50	4000	0				modul min.	0	0	0	0	0	0	0	0	0	0	0	0	0		1	0		0		3
50	N max. živ. nitratna	170	zakonska omejitev ali dobra KP						0	regnjive	0							0	0	0	43	12.5	51	4000	0					0	0	0	0	0	0	0	0	0	0	0	0	0		1	0		0		3
51	Max. obrok N	70	omejitev dobra KP	Samohodni kosilnik 1=da	1				1	PPtravnik	1							93.541	1	93.541	44	1.51	1	1132	gnojevka				MK organska gnoj.	Mešanje gnojevke	Mešanje gnojevke	2	0	2	Mešanje gnojevke	tr50	mesgn	0.316229	0	0	1	3		1	0		Mešanje gnojevke	gnojevka	1
52	Min. obrok N	20	omejitev dobra KP	Tip obrač in zgrab 1= tračni	0				0	ZK	1							0.563	1	52.6636	45	12.52	52	4000	0					Trošenje gnojevke	Trošenje gnojevke1	12	12	2	Trošenje gnojevke1	tr55	cist4200	1.38627	0	0.78	1	3		1	0		Trošenje gnojevke1
53	Min. kg NPK/ trošenje	75							0									0	0	0	46	12.53	53	4000	0					Mešanje gnojevke	Mešanje gnojevke	2	0	2	Mešanje gnojevke	tr50	mesgn	0.316229	0	0	1	7.3		1	0		Mešanje gnojevke	gnojevka	1
	min. delež N pri osn. gnoj. (ORG.+MIN)	0.3	dobra kmetijska praksa	odkup km	0				0									0	0	0	47	12.54	54	4000	0					Trošenje gnojevke	Trošenje gnojevke1	16	16	2	Trošenje gnojevke1	tr55	cist4200	1.58835	0	0.78	1	7.3		1	0		Trošenje gnojevke1
	delež N iz org. gnojil pri osn. gnoj.	0.7																			48	12.55	55	4000	0					0	0	0	0	0	0	0	0	0	0	0	0	0		1	0		0	0	1
	kg N pri osn. gnoj., če ni org.	50																			49	12.56	56	4000	0					0	0	0	0	0	0	0	0	0	0	0	0	0		1	0		0
																					50	12.57	57	4000	0				MK min. gnoj.	Tros. min.	Tros. min.1	2	2	2	Tros. min.1	tr50	trosmin500	0.603836	0	0.418597	1	3		1	0		Tros. min.1
																					51	12.58	58	4000	0						0	0	0	0	0	0	0	0	0	0	0	0		1	0		0	min. gnoj. osn. gnoj.	3
			ha		1=da																52	12.59	59	4000	0						0	0	0	0	0	0	0	0	0	0	0	0		1	0		0	0
	0	Bruto pridelek SS	velikost		str. prid. vredn. q		cena hranil	gnoj. funkcija	max. obrok N	št. FFS	dod. št. FFS	št. herbicid	dod. št. herbicidov				odkup km	št. FFS	0	0	53	12.6	60	4000	0						0	0	0	0	0	0	0	0	0	0	0	0		1	0		0	0
	Variacije	2	3	4	5	6	7	8	9	10	11	12	13	14	15	16	17	št. herbicid	0	0	54	4.61	4	3140.5	mineralna gnojila					Tros. min.	Tros. min.1	2	2	2	Tros. min.1	tr50	trosmin500	0.587022	0	0.418597	1	5		1	0		Tros. min.1	KAN	3
	0	11000	1		0		0	2	70	0	0	0	0				0	dod. št. FFS			55	5.62	5	3141	N					0	0	0	0	0	0	0	0	0	0	0	0	0		1	0		0	0	3
	1	12000	1		0		0	0	70	0	0	0	0				0				56	6.63	6	3142	P					0	0	0	0	0	0	0	0	0	0	0	0	0		1	0		0	0	3
	2	10000	1		0		0	0	70	0	0	0	0				0	gnoj. funkcija	2		57	7.64	7	3143	K					0	0	0	0	0	0	0	0	0	0	0	0	0		1	0		0	0	3
	3	9000	1		0		0	0	70	0	0	0	0				0	str. prid. vredn. q	0		58	2.65	2	3000	KUPLJEN MATERIAL																							mineralna gnojila	3
	4	8000	1		0		0	0	70	0	0	0	0				0				59	10.66	10	3200	KUPLJENE STORITVE																							N	3
	5																	cena hranil	0	cena SURS	60	8.67	8	3150	sredstva za varstvo rastlin																							P	3
																																																K	3
												kriterij	cena hranil	(0=taksacijsko SURS, 1=taksacijsko KIS, 2=čista hranila)
													0	1	2	3
													1	2	3	4
													cena SURS	cena KIS	cena N-P-K
													N	NQizr	n2
													P	PQizr	p2
													K	KQizr	k2
													KON	KONQizr	KON2
													NPK	NPKQ	NPK
													KAN	KANQ	KAN
													gnojevka	gnojevkaQizr				gnojevka1
													hl gnoj	hl gnojQizr				hl gnoj N
													ggnoj	ggnojQizr				hl gnoj T
													UREA	UREAQ	UREA			gnojnica
													FAZE GNOJENJE				DRUGE FAZE
													Naklad. hl. gnoja	Tros. min.			Brananje travnika		Grabljenje
													Troš. hl. gnoja	Dognojevanje			Košnja		Košnja samoh.kos.	Košnja motor.kos.
													Mešanje gnojevke	Fertiirigacija			Obračanje	ObračanjeT	Obrač.samohod.	Obrač.motor.obrač.
													Trošenje gnojevke	Okop. dogn.			Zgrabljanje	ZgrabljanjeT	Zgrab.samohod.	Zgrab.motor.zgrab.
													trošenje hl.gnoja	Okop.koruze,dogn.			Odvoz sena	Odvoz sena 50SS
													Ttrošenje hl.gnoja	Tros.min.roč.
														trošenje NPK
														Ttrošenje NPK
													DRUGE ŠIFRE
													maxtrosnjive				0
													maxtrostrajninasadi
													maxtrosgozd
																																		Izračun gnojenje
	KRMILO / koda		Pc/LC	NEL	ME	PB	PSB	SS	SVImin	SVImax	Ca	P	Mg	Na
VRSTICA			€/kg	MJ/kg	MJ/kg	g/kg	g/kg	kg	kg SS	kg SS	g/kg	g/kg	g/kg	g/kg																																VARSTVO		število tretiranj	dodatno
241	tsilN_D		0.0535297	2.737	4.5954	74.98	49.4868	0.46	0.12466	0.12466	3.036	1.61	1.288	0.322																							15/15\15									Varstvo pred pleveli
																																					7/20\30				količina OG	po obračunu	po obračunu	po obračunu	cena SURS	151	harmony	0
																																					15/15\15	0/10\30	0/26\0	27/0\0	N, P, K	NPK	0.10.30	0.26.0 in/ali 27.0.0	0	151
																																				N	0.15	0	0	0.27	41.3888	41.3888	41.3888	0	1.16644	151
																																				P	0.15	0.1	0.26	0	2.68569	2.68569	-13.4792	0	0.958024	151
																	MODUL GNOJENJE																			K	0.15	0.3	0	0	48.4946	48.4946	0	0	0.723781	Varstvo pred boleznimi in škodljivci
																		PAZI ENOTE																		KON									0.16704	152		0
																		Org. gnojila	min. gnoj. osn. gnoj.	min.gnoj. dog.																min. gnoj. osn. gnoj.									0.493724	153		0
																		0																		vrednost gnojil (izračunana)	0.594276	0.479976	0.416126	0.481978	129.898
																	količina	0	0	0																	275.926	17.9046	323.297	-134.792	3
																	povp. cena	0	0	0																količina gnojil - Q	0	161.649	-51.843	153.292	263.098	delež	kg
																																					SUM q N OG	SUM q N OG (samo min. gnoj.)				N, osnovno gnojenje org.	kg N osn. gnoj., če samo mineralno
																																					139.269	50				0.7	50
																	ŠIFRA		vrednost															šifra	N	P	K	ime faze	N	P	K	Q	Q nitratna	mesec
																	0	0	0															izkoristek	0.75	1	1	NORMATIV	198.956	89.5231	206.609
																	0	0	0															izkoristek	0.75	1	1	ORG. GNOJ. SKUPAJ	97.8803	86.8374	158.114				F redčenja
																	0	0	0															gnojevka	0.00325	0.00288333	0.00525	Org. gnoj. osnovno	48.9401	43.4187	79.0572	15058.5	15058.5	3	1.5
																	0	0	0															gnojevka	0.00325	0.00288333	0.00525	Org. gnoj. dognojevanje	48.9401	43.4187	79.0572	15058.5	15058.5	7.3	2
																	0	0	0															0	0	0	0	Org. gnoj. dognojevanje	0	0	0	0	0		1
																	0	0	0															šifra				DOGNOJEVANJE NPK				Q
																	0	0	0																0	0	0	Tros. min.	0	0	0		0
																	0	0	0																0	0	0	Tros. min.	0	0	0		0
																	0	0	0																			Tros. min.	0	0	0		0
																	0	0	0																max. obrok N		št. dog.	Tros. min.	41.3888	2.68569	48.4946		263.098	3
																	0	0	0															šifra	70		1	DOGNOJEVANJE N	59.6868
																	0	0	0															KAN	0.27			Tros. min.	0.27	KAN		1	221.062	5
																	0	0	0															KAN	0.27			0	0	0		0	0
																	0	0	0															KAN	0.27			0	0	0		0	0
																																			0			0	0	0		0	0
																																						izračun/ normativ	1	1	1	1				Varstvo drugo
																																					1	Enaka domača org. gnojila, količina izračunana, določena količina						količina	F pokritja	154
																																						Max. org. osnovno	42852	31048.5	39354.1		31048.5
																																						Max. org. SUM	61217.2			31048.5	31048.5	31048.5	0.97
																																					2	Različna domača org.gnojila, določena količina
																																						Organsko osnovno						0
																																						Organsko dognojevanje						0
																																					3	Določeno domače org. gnojilo, določena količina
																																												0
		0	1	2	3	4	5	6	7	8	9	10
	KALKULATIVNE SKUPINE
		skup
1	ZA LASTNO REPRODUKCIJO				0
2	ENERG IN VODA
3	gorivo in maz	111	3	3111	0
4	elektrika	112	3	3112	0
5	druga energ	113	3	3113	0
6	voda	114	3	3114	0
7	SEME, SADIKE	120	3	3120	51.3333
8	ORGANSKA GNOJILA				0
9	hl gnoj	131	1	1131	0
10	gnojevka	132	1	1132	364.85
11	MINERALNA GNOJILA	140		3140.5	233.682
12	ZAŠČTNA SREDSTVA				0
13	herbicidi	151	3	3151	0
14	fungicidi	152	3	3152	0
15	insekticidi	153	3	3153	0
16	ŽIVINA	160		160	0
17	domača	160	1	1160	0
18	kupljena	160	3	3160	0
19	KRMA IN NASTILJ				0
20	domača				0
21	kupljena				0
22	voluminozna	171			0
23	domača	171	1	1171	0
24	kupljena	171	3	3171	0
25	mocna in min	172			0
26	domača	172	1	1172	0
27	kupljena	172	3	3172	0
28	stelja	173			0
29	domača	173	1	1173	0
30	kupljena	173	3	3173	0
31	DRUG MATERIAL				0
32	zdrav in razk	181	3	3181	0
33	drug material	182	3	3182	0
34	drug mat (izpis Q)	183	3	3183	32.7271
35	KUPLJENE STORITVE				0
36	vet stor	210	3	3210	0
37	druge stor	220	3	3220	0
38	strojne stor	230	3	3230	12.7281
39	delo	240	3	3240	0
40	zavarovanje	250	3
41	zav prid				0
42	zav zgradb				7.12885
43	AMORTIZACIJA
44	zgradb in opr	310		310	89.5584
45	strojev	320		320	0
46	nasadov	330		330	0
47	živine	340		340	0
48	DOMAČE STORITVE
49	domače strojne storitve				734.163
50	domače delo (neto)				212.403
51	OBVEZNOSTI IN POSREDNI STR.
52	davek				0
53	Pokojninsko zavarov obvezno				34.7204
54	Zdravstveno zavarov obvezno				15.8818
55	Pokojninsko zavarov dodatno				25.9882
56	Zdravstveno zavarov dodatno				11.8875
57	Regresi (pravice iz dela)				76.6873
58	posredni stroški				18.824
59	Stroški kapitala				147.838
60	STROŠKI SKUPAJ				2070.4	0
61	-VREDNOST STRAN. PRIDELKOV				0
62	STROŠKI GLAVNEGA PRIDELKA				2070.4	0
63	PRORAČUNSKI DODATKI
64	Neposredno na nosilcu				190.366
65	Preneseno iz drugih stroškovnih nosilcev				0
66	STROŠKI ZMANJŠANI ZA SUBVENCIJE				1880.04	0
[truncated: 20 more columns]
