# Supplementary material for: Price volatility and GHG emissions analysis on smaller cattle herds typical for the pre-Alpine region, the example of Slovenia
Source: PLoS One. 2024 Nov 22;19(11):e0310713. doi: 10.1371/journal.pone.0310713 (PMC11584099; doi:10.1371/journal.pone.0310713)
Supplement: S1 File — (ZIP) [file pone.0310713.s001.zip › grass sillage.xlsx]

## Sheet: tsil
1					stroji	pridelek	kakovost	min.	max.	min.	max.			LC	0.0744092															vnos šifre	faza + int. (F1)				izbor glede na F1
2	Mesec obračuna	721-1221	258	Intenzivnost	1		ZD	7000	15000
3	VNOS																	Osnovni izračuni ali poizvedbe			POMOŽNO ANALITIČNA									TEHNOLOŠKA KARTA
4	ime kalkulacije	Silaža trajni travnik 3		katastrska kultura	travnik				nač. obrač. (da=1/ne=0)	kakovost gl. pridelka			šifra (1=da)	PRID. RAZMERE				ref. površina (izbor)		delavnik
5	šifre	ime	zbir	cenik	pridelek	vzporedni prid. (%)	bruto prid (zr SS na dvorišču)	Bruto pridelek SS		razred	delež cene	delež pridelka		velikost		1		št. prevozov med parc.	0	10																		18.8404	20.5744								NAZIV	NAZIV	I
6	glavni pridelek	Silaža trajni travnik 3	tsil	tsil	17000		17000	8000	1	I	100	100	0	oddalj.		1		km prevozov med parc.	0	1.25											intenziv.		št. prev. Mat.+prid./fazo/ref. povr.		FAZE	AGREG	PRIKLJ	SD	RD	SD1/ha/fazo	št. faz	mesec		Q (spec. normativ)	str. prid.		FAZE	MATER	P
7	str1									II	0	0		nagib		1		km prevozov od dvorišča in nazaj	2			rank0	rank	tipskup						ročni vnos faze	vlookup Z				1	2	3	6	7			začetek		Q/ fazo	mat./delo		1	ime materiala	TIP
8	str2									III	0	0		skupna povr. kulture		1		skupaj km za en prevoz	2		1	10.08	10	4000	0							0	0	0		0	0	0	0	0	0			1			0
9	str3													odd. med parcelami		0.5		skupaj km za en prevoz/ha	2		2	10.09	11	4000	0					Brananje travnika	Brananje travnika1	2	0	2	Brananje travnika1	tr55	travbrana	0.891	0	0.811	1	3		1	0		Brananje travnika1
10	str4																				3	10.1	12	4000	0					Košnja	Košnja1	6	0	2	Košnja1	tr55	rotkos2	2.34168	0	0.700562	3	6		1	0		Košnja1
11	organska gnojila																				4	10.11	13	4000	0					Obračanje	Obračanje1	12	0	2	Obračanje1	tr55	vrtobrac350	2.79647	0	0.386078	6	6		1	0		Obračanje1
12	glavni pridelek	izgube (%)	SS sprav.	SS sklad.	NEL	ME	SB						prezimni posevek 1=da					NEL/ ha	ME/ ha	SS/ha	5	10.12	14	4000	0					Zgrabljanje	Zgrabljanje1	6	0	2	Zgrabljanje1	tr55	vrtzgrab300	2.24709	0	0.669031	3	6		1	0		Zgrabljanje1
13	tsil	15	40	40	6.385	10.605	186.5						0					43418	72114	6800	6	10.13	15	4000	0					Odvoz trave	Odvoz trave1	14	14	2	Odvoz trave1	tr55	naklprik19	3.132	0	0.532	1	6		1	0		Odvoz trave1
14																					7	10.14	16	4000	0					Tlačenje tr.sil.	Tlačenje tr.sil.	2	0	2	Tlačenje tr.sil.	tr55	0	2.89	1.734	0	1	6		1	0		Tlačenje tr.sil.
15								gnoj. funkcija													8	8.15	8	3183	folija						0	0	0	0	0	0	0	0	0	0		6		1	0		0	folija	3
16	1	N	P	K	faktor izkoristek hranil			kriterij						SPLOŠNE PREDPOSTAVKE							9	10.16	17	4000	0						0	0	0	0	0	0	0	0	0	0				1	0		0
17	8000	157.595	80.549	148.183										zač. proiz. procesa		3		trajanje proizvodnega procesa dni	182.5		10	10.17	18	4000	0						0	0	0	0	0	0	0	0	0	0				1	0		0
18	gnojilna trajni	0.02616	0.011655	0.0185854	1.2	1.05	1	0		0.0298				konec proiz. procesa		9					11	10.18	19	4000	0						0	0	0	0	0	0	0	0	0	0				1	0		0
19		-51.685	-12.691	-0.5										zaloga		5					12	10.19	20	4000	0					Baliranje travinje	Baliranje travinje	0	0	0	Baliranje travinje	0	0	0	0	0				1	0		Baliranje travinje	bal storitev	3
20	gnojilna trajni2	0.02748	0.01323	0.032	1.2	1.05	1	1						st. real.		1					13	10.2	21	4000	0					Nakladanje bal	Nakladanje bal	0	0	2	Nakladanje bal	tr55	klescebal	0	0	0	0			1	0		Nakladanje bal
21		-76.606	-37.276	-94.649																	14	10.21	22	4000	0					Odvoz bal	Odvoz bal1	0	0	2	Odvoz bal1	tr70	trprik5	0	0	0	0			1	0		Odvoz bal1
22	stara gnojilna	0.0194929	0.00714598	0.0185854	1	1	1	2													15	10.22	23	4000	0						0	0	0	0	0	0	0	0	0	0				1	0		0
23		-15.466	10.9173	2.1695										vred. mat. za lastno reprodukcijo (1=PC,0=LC)		1					16	10.23	24	4000	0					Sušenje	Sušenje	0	0	0	Sušenje	0	0	0	0	0				1	0		Sušenje	elektrika	3
24	GNOJENJE MODUL (1=da; 0=ne)		0											davek (1=KD; 2=dej; 3=norm)		1					17	10.24	25	4000	0						0	0	0	0	0	0	0	0	0	0				1	0		0
25	Gnojenje z dom. org. gnoj. (1=da; 0=ne)		1	DODATNI VNOSI										obračun davka na sub (0=ni obračunano;1=dejanske;2=pavšal)		1		osnova za odmero davka od subvencij	93.541		18	10.25	26	4000	0						0	0	0	0	0	0	0	0	0	0				1	0		0
26						dtm	t	lucerna	detelja					osnova prispevki							19	10.26	27	4000	0						0	0	0	0	0	0	0	0	0	0				1	0		0
27	Enaka domača org. gnojila, količina izračunana, določena količina	gnojevka	132	seme	0	35	40	30	20					ddv							20	10.27	28	4000	0						0	0	0	0	0	0	0	0	0	0				1	0		0
28	količina			Število košenj	3									obres.OS (% kred)		0					21	10.28	29	4000	0						0	0	0	0	0	0	0	0	0	0				1	0		0
29	F pokritja	0.97			3.13921	0.00181	0.33992	0.30401						obres.Ob S (% kred)		0					22	10.29	30	4000	0						0	0	0	0	0	0	0	0	0	0				1	0		0
30	Različna domača org.gnojila, določena količina		0	Vnos št. košenj če (g28 = 1)	3	0	Določeno št. košenj 1=DA;0=izbor po funkciji pridelka							poslovni presežek (da = 1)		1					23	10.3	31	4000	0						0	0	0	0	0	0	0	0	0	0				1	0		0
31	količina													ZAVAROVANJE			da=1	zavarovanje	tsilZ		24	10.31	32	4000	0						0	0	0	0	0	0	0	0	0	0				1	0		0
32				št. košenj	delež pridelka											0	1	pridelek	0		25	10.32	33	4000	0						0	0	0	0	0	0	0	0	0	0				1	0		0
33	Določeno domače org. gnojilo, določena količina		0	1	0.35	0.45	0.5	0.6	1					tsilZmax		0	0				26	10.33	34	4000	0						0	0	0	0	0	0	0	0	0	0				1	0		0
34	količina			2	0.25	0.25	0.3	0.4													27	10.34	35	4000	0						0	0	0	0	0	0	0	0	0	0				1	0		0
35				3	0.15	0.15	0.2														28	10.35	36	4000	0						0	0	0	0	0	0	0	0	0	0				1	0		0
36	Trošenje gnojil (1=da)	1		4	0.15	0.15								zav zgrad.		0.199	1	zgradbe	4.53654		29	10.36	37	4000	0					Oranje obračalni	Oranje obračalni1	0	0	2	Oranje obračalni1	tr55	plug2obr	0	0	0	0			1	0		Oranje obračalni1
37	Izkoristek	organska		5	0.1							OSNOVNA SREDSTVA						osnovna sredstva			30	10.37	38	4000	0					Predsetvenik	Predsetvenik1	0	0	2	Predsetvenik1	tr55	predset	0	0	0	0			1	0		Predsetvenik1
38	hl gnoj	njiva	0.7									SKUPINA	NAZIV	Q/ha(gl)	Q/tono	Q/dan		Q	nab vred	zgradbe nab vred	31	10.38	39	4000	0					Valjanje	Valjanje1	0	0	2	Valjanje1	tr55	valjar2	0	0	0	0			1	0		Valjanje1
39	hl gnoj	travnik	0.5	Sejano travinje (1 = da)	0							310	korsilos	0	2			34	2279.67	2279.67	32	10.39	40	4000	0					Setev žit	Setev žit1	0	0	2	Setev žit1	tr55	zitsej	0	0	0	0			1	0		Setev žit1	zitsejs	3
40	gnojevka		0.75	Število let rabe	3													0	0	0	33	10.4	41	4000	0						0	0	0	0	0	0	0	0	0	0				1	0		0	setdm	3
41	Omejitve pri gnojenju																	0	0	0	34	10.41	42	4000	0					Škropljenje	Škropljenje1	0	0	2	Škropljenje1	tr55	skrop400	0	0	0	0			1	0		Škropljenje1
42	Št. gnojenj z dom. org. gnoj.	1																0	0	0	35	10.42	43	4000	0							0	0	0		0	0	0	0	0	0			1	0		0	varherb	3
43	Max. količina gnojevke	20000		Teža bale	0	575	230											0	0	0	36	10.43	44	4000	0				Prevozi cesta	Prevoz odkup	Prevoz odkup1	0	0		Prevoz odkup1	tr70	trprik5	0	0	0	0			1	0		Prevoz odkup1
44	Redčenje dom. org. gnoj.	1																0	0	0	37	10.44	45	4000	0				Prevozi cesta			0	0			0	0	0	0	0				1			0
45	Modul			Spravilo tr. silaže 1= (sušenje na tleh) ;0= (sušenje na tleh);2=bale	1																38	10.45	46	4000	0				Prevozi cesta			0	0			0	0	0	0	0				1			0
46	Št. gnojenj z min. gnoj.	1		izgube (%)	15	15															39	10.46	47	4000	0				Prevozi cesta			0	0			0	0	0	0	0				1			0
47	- M osn. gnoj.	1	1	SS sprav.	35	40			DAVEK SUBVENCIJE	SUBVENCIJE								subvencije			40	10.47	48	4000	0				modul org.	0	0	0	0	0	0	0	0	0	0	0	0	0		1	0		0	0	1
48	- M dognoj.	0	2	št. obračanj	2	2			dav. sub. (ne = 0)	šifra	/ha(gl)	/kg prid	delež vred.	/kg r.mat	ime mat	skupina	elektrika	vred/enoto	Q enot	vr./ha(gl)	41	10.48	49	4000	0					0	0	0	0	0	0	0	0	0	0	0	0	0		1	0		0
49	izkor. org.		1	por. elekt.					0	vractros				6.15822	domače strojne storitve		0	0.271369	116.023	31.4851	42	10.49	50	4000	0				modul min.	0	0	0	0	0	0	0	0	0	0	0	0	0		1	0		0		3
50	N max. živ. nitratna	170	zakonska omejitev ali dobra KP						0	regtravinje	0							0	0	0	43	10.5	51	4000	0					0	0	0	0	0	0	0	0	0	0	0	0	0		1	0		0		3
51	Max. obrok N	70	omejitev dobra KP	Samohodni kosilnik 1=da	1				1	PPtravnik	1							93.541	1	93.541	44	1.51	1	1132	gnojevka				MK organska gnoj.	Mešanje gnojevke	Mešanje gnojevke	2	0	2	Mešanje gnojevke	tr50	mesgn	0.284529	0	0	1	3		1	0		Mešanje gnojevke	gnojevka	1
52	Min. obrok N	20	omejitev dobra KP	Tip obrač in zgrab 1= tračni	0				0	ZK	1							0.563	1	52.6636	45	10.52	52	4000	0					Trošenje gnojevke	Trošenje gnojevke1	12	12	2	Trošenje gnojevke1	tr55	cist4200	1.37361	0	0.78	1	3		1	0		Trošenje gnojevke1
53	Min. kg NPK/ trošenje	75							0									0	0	0	46	10.53	53	4000	0					Mešanje gnojevke	Mešanje gnojevke	2	0	2	Mešanje gnojevke	tr50	mesgn	0.284529	0	0	1	7.3		1	0		Mešanje gnojevke	gnojevka	1
	min. delež N pri osn. gnoj. (ORG.+MIN)	0.3	dobra kmetijska praksa	odkup km	0				0									0	0	0	47	10.54	54	4000	0					Trošenje gnojevke	Trošenje gnojevke1	14	14	2	Trošenje gnojevke1	tr55	cist4200	1.49148	0	0.78	1	7.3		1	0		Trošenje gnojevke1
	delež N iz org. gnojil pri osn. gnoj.	0.7																			48	10.55	55	4000	0					0	0	0	0	0	0	0	0	0	0	0	0	0		1	0		0	0	1
	kg N pri osn. gnoj., če ni org.	50																			49	10.56	56	4000	0					0	0	0	0	0	0	0	0	0	0	0	0	0		1	0		0
																					50	10.57	57	4000	0				MK min. gnoj.	Tros. min.	Tros. min.1	2	2	2	Tros. min.1	tr50	trosmin500	0.53935	0	0.418597	1	3		1	0		Tros. min.1
																					51	10.58	58	4000	0						0	0	0	0	0	0	0	0	0	0	0	0		1	0		0	min. gnoj. osn. gnoj.	3
			ha		1=da																52	10.59	59	4000	0						0	0	0	0	0	0	0	0	0	0	0	0		1	0		0	0
	0	Bruto pridelek SS	velikost		str. prid. vredn. q		cena hranil	gnoj. funkcija	max. obrok N	št. FFS	dod. št. FFS	št. herbicid	dod. št. herbicidov				odkup km	št. FFS	0	0	53	10.6	60	4000	0						0	0	0	0	0	0	0	0	0	0	0	0		1	0		0	0
	Variacije	2	3	4	5	6	7	8	9	10	11	12	13	14	15	16	17	št. herbicid	0	0	54	3.61	3	3140.5	mineralna gnojila					Tros. min.	Tros. min.1	2	2	2	Tros. min.1	tr50	trosmin500	0.568639	0	0.418597	1	5		1	0		Tros. min.1	KAN	3
	0	8000	1		0		0	0	70	0	0	0	0				0	dod. št. FFS			55	4.62	4	3141	N					0	0	0	0	0	0	0	0	0	0	0	0	0		1	0		0	0	3
	1	9000	1		0		0	0	70	0	0	0	0				0				56	5.63	5	3142	P					0	0	0	0	0	0	0	0	0	0	0	0	0		1	0		0	0	3
	2	8000	1		0		0	0	70	0	0	0	0				0	gnoj. funkcija	0		57	6.64	6	3143	K					0	0	0	0	0	0	0	0	0	0	0	0	0		1	0		0	0	3
	3	6000	1		0		0	0	70	0	0	0	0				0	str. prid. vredn. q	0		58	2.65	2	3000	KUPLJEN MATERIAL																							mineralna gnojila	3
	4	5000	1		0		0	0	70	0	0	0	0				0				59	9.66	9	3200	KUPLJENE STORITVE																							N	3
	5	4000	1		0		0	0	70	0	0	0	0				0	cena hranil	0	cena SURS	60	7.67	7	3150	sredstva za varstvo rastlin																							P	3
																																																K	3
												kriterij	cena hranil	(0=taksacijsko SURS, 1=taksacijsko KIS, 2=čista hranila)
													0	1	2	3
													1	2	3	4
													cena SURS	cena KIS	cena N-P-K
													N	NQizr	n2
													P	PQizr	p2
													K	KQizr	k2
													KON	KONQizr	KON2
													NPK	NPKQ	NPK
													KAN	KANQ	KAN
													gnojevka	gnojevkaQizr				gnojevka1
													hl gnoj	hl gnojQizr				hl gnoj N
													ggnoj	ggnojQizr				hl gnoj T
													UREA	UREAQ	UREA			gnojnica
													FAZE GNOJENJE				DRUGE FAZE
													Naklad. hl. gnoja	Tros. min.			Brananje travnika		Grabljenje
													Troš. hl. gnoja	Dognojevanje			Košnja		Košnja samoh.kos.	Košnja motor.kos.
													Mešanje gnojevke	Fertiirigacija			Obračanje	ObračanjeT	Obrač.samohod.	Obrač.motor.obrač.
													Trošenje gnojevke	Okop. dogn.			Zgrabljanje	ZgrabljanjeT	Zgrab.samohod.	Zgrab.motor.zgrab.
													trošenje hl.gnoja	Okop.koruze,dogn.			Odvoz sena	Odvoz sena 50SS
													Ttrošenje hl.gnoja	Tros.min.roč.
														trošenje NPK
														Ttrošenje NPK
													DRUGE ŠIFRE
													maxtrosnjive				0
													maxtrostrajninasadi
													maxtrosgozd
																																		Izračun gnojenje
	KRMILO / koda		Pc/LC	NEL	ME	PB	PSB	SS	SVImin	SVImax	Ca	P	Mg	Na
VRSTICA			€/kg	MJ/kg	MJ/kg	g/kg	g/kg	kg	kg SS	kg SS	g/kg	g/kg	g/kg	g/kg																																VARSTVO		število tretiranj	dodatno
315	tsil_ZD		0.054708	2.8458	4.75695	80.2125	53.7424	0.465	0.11997	0.11997	3.069	1.6275	1.302	0.34875																							15/15\15									Varstvo pred pleveli
																																					7/20\30				količina OG	po obračunu	po obračunu	po obračunu	cena SURS	151	harmony	0
																																					15/15\15	0/10\30	0/26\0	27/0\0	N, P, K	NPK	0.10.30	0.26.0 in/ali 27.0.0	0	151
																																				N	0.15	0	0	0.27	22.248	21.5827	21.5827	0	1.16644	151
																																				P	0.15	0.1	0.26	0	2.41647	1.75115	0	0	0.958024	151
																	MODUL GNOJENJE																			K	0.15	0.3	0	0	5.91877	5.25345	0	0	0.723781	Varstvo pred boleznimi in škodljivci
																		PAZI ENOTE																		KON									0.16704	152		0
																		Org. gnojila	min. gnoj. osn. gnoj.	min.gnoj. dog.																min. gnoj. osn. gnoj.									0.486522	153		0
																		0																		vrednost gnojil (izračunana)	0.594276	0.479976	0.416126	0.481978	49.5683
																	količina	0	0	0																	148.32	16.1098	39.4584	4.43548	3
																	povp. cena	0	0	0																količina gnojil - Q	4.43548	17.5115	0	79.936	101.883	delež	kg
																																					SUM q N OG	SUM q N OG (samo min. gnoj.)				N, osnovno gnojenje org.	kg N osn. gnoj., če samo mineralno
																																					110.316	50				0.7	50
																	ŠIFRA		vrednost															šifra	N	P	K	ime faze	N	P	K	Q	Q nitratna	mesec
																	0	0	0															izkoristek	0.75	1	1	NORMATIV	157.595	80.549	148.183
																	0	0	0															izkoristek	0.75	1	1	ORG. GNOJ. SKUPAJ	88.0685	78.1325	142.264				F redčenja
																	0	0	0															gnojevka	0.00325	0.00288333	0.00525	Org. gnoj. osnovno	44.0342	39.0663	71.1322	13549	13549	3	1.5
																	0	0	0															gnojevka	0.00325	0.00288333	0.00525	Org. gnoj. dognojevanje	44.0342	39.0663	71.1322	13549	13549	7.3	2
																	0	0	0															0	0	0	0	Org. gnoj. dognojevanje	0	0	0	0	0		1
																	0	0	0															šifra				DOGNOJEVANJE NPK				Q
																	0	0	0																0	0	0	Tros. min.	0	0	0		0
																	0	0	0																0	0	0	Tros. min.	0	0	0		0
																	0	0	0																			Tros. min.	0	0	0		0
																	0	0	0																max. obrok N		št. dog.	Tros. min.	22.248	2.41647	5.91877		101.883	3
																	0	0	0															šifra	70		1	DOGNOJEVANJE N	47.2785
																	0	0	0															KAN	0.27			Tros. min.	0.27	KAN		1	175.106	5
																	0	0	0															KAN	0.27			0	0	0		0	0
																	0	0	0															KAN	0.27			0	0	0		0	0
																																			0			0	0	0		0	0
																																						izračun/ normativ	1	1	1	1				Varstvo drugo
																																					1	Enaka domača org. gnojila, količina izračunana, določena količina						količina	F pokritja	154
																																						Max. org. osnovno	33943.5	27936.1	28225.4		27936.1
																																						Max. org. SUM	48490.8			27936.1	27936.1	27936.1	0.97
																																					2	Različna domača org.gnojila, določena količina
																																						Organsko osnovno						0
																																						Organsko dognojevanje						0
																																					3	Določeno domače org. gnojilo, določena količina
																																												0
		0	1	2	3	4	5	6	7	8	9	10
	KALKULATIVNE SKUPINE
		skup
1	ZA LASTNO REPRODUKCIJO				0
2	ENERG IN VODA
3	gorivo in maz	111	3	3111	0
4	elektrika	112	3	3112	0
5	druga energ	113	3	3113	0
6	voda	114	3	3114	0
7	SEME, SADIKE	120	3	3120	0
8	ORGANSKA GNOJILA				0
9	hl gnoj	131	1	1131	0
10	gnojevka	132	1	1132	328.277
11	MINERALNA GNOJILA	140		3140.5	131.777
12	ZAŠČTNA SREDSTVA				0
13	herbicidi	151	3	3151	0
14	fungicidi	152	3	3152	0
15	insekticidi	153	3	3153	0
16	ŽIVINA	160		160	0
17	domača	160	1	1160	0
18	kupljena	160	3	3160	0
19	KRMA IN NASTILJ				0
20	domača				0
21	kupljena				0
22	voluminozna	171			0
23	domača	171	1	1171	0
24	kupljena	171	3	3171	0
25	mocna in min	172			0
26	domača	172	1	1172	0
27	kupljena	172	3	3172	0
28	stelja	173			0
29	domača	173	1	1173	0
30	kupljena	173	3	3173	0
31	DRUG MATERIAL				0
32	zdrav in razk	181	3	3181	0
33	drug material	182	3	3182	0
34	drug mat (izpis Q)	183	3	3183	20.8263
35	KUPLJENE STORITVE				0
36	vet stor	210	3	3210	0
37	druge stor	220	3	3220	0
38	strojne stor	230	3	3230	0
39	delo	240	3	3240	0
40	zavarovanje	250	3
41	zav prid				0
42	zav zgradb				4.53654
43	AMORTIZACIJA
44	zgradb in opr	310		310	56.9917
45	strojev	320		320	0
46	nasadov	330		330	0
47	živine	340		340	0
48	DOMAČE STORITVE
49	domače strojne storitve				518.171
50	domače delo (neto)				149.922
51	OBVEZNOSTI IN POSREDNI STR.
52	davek				2.46696
53	Pokojninsko zavarov obvezno				24.507
54	Zdravstveno zavarov obvezno				11.21
55	Pokojninsko zavarov dodatno				18.3435
56	Zdravstveno zavarov dodatno				8.39065
57	Regresi (pravice iz dela)				54.1289
58	posredni stroški				12.2383
59	Stroški kapitala				100.86
60	STROŠKI SKUPAJ				1442.65	0
61	-VREDNOST STRAN. PRIDELKOV				0
62	STROŠKI GLAVNEGA PRIDELKA				1442.65	0
63	PRORAČUNSKI DODATKI
64	Neposredno na nosilcu				177.69
65	Preneseno iz drugih stroškovnih nosilcev				0
66	STROŠKI ZMANJŠANI ZA SUBVENCIJE				1264.96	0
[truncated: 20 more columns]

## Sheet: tsil4
1					stroji	pridelek	kakovost	min.	max.	min.	max.			LC	0.0783721															vnos šifre	faza + int. (F1)				izbor glede na F1
2	Mesec obračuna	721-1221	258	Intenzivnost	1		O	7000	15000
3	VNOS																	Osnovni izračuni ali poizvedbe			POMOŽNO ANALITIČNA									TEHNOLOŠKA KARTA
4	ime kalkulacije	Silaža trajni travnik 4		katastrska kultura	travnik				nač. obrač. (da=1/ne=0)	kakovost gl. pridelka			šifra (1=da)	PRID. RAZMERE				ref. površina (izbor)		delavnik
5	šifre	ime	zbir	cenik	pridelek	vzporedni prid. (%)	bruto prid (zr SS na dvorišču)	Bruto pridelek SS		razred	delež cene	delež pridelka		velikost		1		št. prevozov med parc.	0	10																		22.2121	24.1628								NAZIV	NAZIV	I
6	glavni pridelek	Silaža trajni travnik 4	tsil4	tsil	19125		19125	9000	1	I	100	100	1	oddalj.		1		km prevozov med parc.	0	1.25											intenziv.		št. prev. Mat.+prid./fazo/ref. povr.		FAZE	AGREG	PRIKLJ	SD	RD	SD1/ha/fazo	št. faz	mesec		Q (spec. normativ)	str. prid.		FAZE	MATER	P
7	str1									II	0	0		nagib		1		km prevozov od dvorišča in nazaj	2			rank0	rank	tipskup						ročni vnos faze	vlookup Z				1	2	3	6	7			začetek		Q/ fazo	mat./delo		1	ime materiala	TIP
8	str2									III	0	0		skupna povr. kulture		1		skupaj km za en prevoz	2		1	10.08	10	4000	0							0	0	0		0	0	0	0	0	0			1			0
9	str3													odd. med parcelami		0.5		skupaj km za en prevoz/ha	2		2	10.09	11	4000	0					Brananje travnika	Brananje travnika1	2	0	2	Brananje travnika1	tr55	travbrana	0.891	0	0.811	1	3		1	0		Brananje travnika1
10	str4																				3	10.1	12	4000	0					Košnja	Košnja1	8	0	2	Košnja1	tr55	rotkos2	3.12225	0	0.700562	4	6		1	0		Košnja1
11	organska gnojila																				4	10.11	13	4000	0					Obračanje	Obračanje1	16	0	2	Obračanje1	tr55	vrtobrac350	3.72862	0	0.386078	8	6		1	0		Obračanje1
12	glavni pridelek	izgube (%)	SS sprav.	SS sklad.	NEL	ME	SB											NEL/ ha	ME/ ha	SS/ha	5	10.12	14	4000	0					Zgrabljanje	Zgrabljanje1	8	0	2	Zgrabljanje1	tr55	vrtzgrab300	2.99613	0	0.669031	4	6		1	0		Zgrabljanje1
13	tsil	15	40	40	6.385	10.605	186.5											48845.2	81128.2	7650	6	10.13	15	4000	0					Odvoz trave	Odvoz trave1	16	16	2	Odvoz trave1	tr55	naklprik19	3.467	0	0.532	1	6		1	0		Odvoz trave1
14																					7	10.14	16	4000	0					Tlačenje tr.sil.	Tlačenje tr.sil.	2	0	2	Tlačenje tr.sil.	tr55	0	3.25125	1.95075	0	1	6		1	0		Tlačenje tr.sil.
15								gnoj. funkcija													8	8.15	8	3183	folija						0	0	0	0	0	0	0	0	0	0		6		1	0		0	folija	3
16	1	N	P	K	faktor izkoristek hranil			kriterij						SPLOŠNE PREDPOSTAVKE							9	10.16	17	4000	0						0	0	0	0	0	0	0	0	0	0				1	0		0
17	9000	183.755	92.204	166.769										zač. proiz. procesa		3		trajanje proizvodnega procesa dni	182.5		10	10.17	18	4000	0						0	0	0	0	0	0	0	0	0	0				1	0		0
18	gnojilna trajni	0.02616	0.011655	0.0185854	1.2	1.05	1	0						konec proiz. procesa		9					11	10.18	19	4000	0						0	0	0	0	0	0	0	0	0	0				1	0		0
19		-51.685	-12.691	-0.5										zaloga		5					12	10.19	20	4000	0					Baliranje travinje	Baliranje travinje	0	0	0	Baliranje travinje	0	0	0	0	0				1	0		Baliranje travinje	bal storitev	3
20	gnojilna trajni2	0.02748	0.01323	0.032	1.2	1.05	1	1						st. real.		1					13	10.2	21	4000	0					Nakladanje bal	Nakladanje bal	0	0	2	Nakladanje bal	tr55	klescebal	0	0	0	0			1	0		Nakladanje bal
21		-76.606	-37.276	-94.649																	14	10.21	22	4000	0					Odvoz bal	Odvoz bal1	0	0	2	Odvoz bal1	tr70	trprik5	0	0	0	0			1	0		Odvoz bal1
22	stara gnojilna	0.0194929	0.00714598	0.0185854	1	1	1	2													15	10.22	23	4000	0						0	0	0	0	0	0	0	0	0	0				1	0		0
23		-15.466	10.9173	2.1695										vred. mat. za lastno reprodukcijo (1=PC,0=LC)		1					16	10.23	24	4000	0					Sušenje	Sušenje	0	0	0	Sušenje	0	0	0	0	0				1	0		Sušenje	elektrika	3
24	GNOJENJE MODUL (1=da; 0=ne)		0											davek (1=KD; 2=dej; 3=norm)		1					17	10.24	25	4000	0						0	0	0	0	0	0	0	0	0	0				1	0		0
25	Gnojenje z dom. org. gnoj. (1=da; 0=ne)		1	DODATNI VNOSI										obračun davka na sub (0=ni obračunano;1=dejanske;2=pavšal)		1		osnova za odmero davka od subvencij	93.541		18	10.25	26	4000	0						0	0	0	0	0	0	0	0	0	0				1	0		0
26						dtm	t	lucerna	detelja					osnova prispevki							19	10.26	27	4000	0						0	0	0	0	0	0	0	0	0	0				1	0		0
27	Enaka domača org. gnojila, količina izračunana, določena količina	gnojevka	132	seme	0	35	40	30	20					ddv							20	10.27	28	4000	0						0	0	0	0	0	0	0	0	0	0				1	0		0
28	količina			Število košenj	4									obres.OS (% kred)		0					21	10.28	29	4000	0						0	0	0	0	0	0	0	0	0	0				1	0		0
29	F pokritja	0.97			3.5099	0.00181	0.33992	0.30401						obres.Ob S (% kred)		0					22	10.29	30	4000	0						0	0	0	0	0	0	0	0	0	0				1	0		0
30	Različna domača org.gnojila, določena količina		0	Vnos št. košenj če (g28 = 1)	4	1	Določeno št. košenj 1=DA;0=izbor po funkciji pridelka							poslovni presežek (da = 1)		1					23	10.3	31	4000	0						0	0	0	0	0	0	0	0	0	0				1	0		0
31	količina													ZAVAROVANJE			da=1	zavarovanje	tsilZ		24	10.31	32	4000	0						0	0	0	0	0	0	0	0	0	0				1	0		0
32				št. košenj	delež pridelka											0	1	pridelek	0		25	10.32	33	4000	0						0	0	0	0	0	0	0	0	0	0				1	0		0
33	Določeno domače org. gnojilo, določena količina		0	1	0.35	0.45	0.5	0.6	1					tsilZmax		0	0				26	10.33	34	4000	0						0	0	0	0	0	0	0	0	0	0				1	0		0
34	količina			2	0.25	0.25	0.3	0.4													27	10.34	35	4000	0						0	0	0	0	0	0	0	0	0	0				1	0		0
35				3	0.15	0.15	0.2														28	10.35	36	4000	0						0	0	0	0	0	0	0	0	0	0				1	0		0
36	Trošenje gnojil (1=da)	1		4	0.15	0.15								zav zgrad.		0.199	1	zgradbe	5.10361		29	10.36	37	4000	0					Oranje obračalni	Oranje obračalni1	0	0	2	Oranje obračalni1	tr55	plug2obr	0	0	0	0			1	0		Oranje obračalni1
37	Izkoristek	organska		5	0.1							OSNOVNA SREDSTVA						osnovna sredstva			30	10.37	38	4000	0					Predsetvenik	Predsetvenik1	0	0	2	Predsetvenik1	tr55	predset	0	0	0	0			1	0		Predsetvenik1
38	hl gnoj	njiva	0.7									SKUPINA	NAZIV	Q/ha(gl)	Q/tono	Q/dan		Q	nab vred	zgradbe nab vred	31	10.38	39	4000	0					Valjanje	Valjanje1	0	0	2	Valjanje1	tr55	valjar2	0	0	0	0			1	0		Valjanje1
39	hl gnoj	travnik	0.5	Sejano travinje (1 = da)	0							310	korsilos	0	2			38.25	2564.63	2564.63	32	10.39	40	4000	0					Setev žit	Setev žit1	0	0	2	Setev žit1	tr55	zitsej	0	0	0	0			1	0		Setev žit1	zitsejs	3
40	gnojevka		0.75	Število let rabe	3													0	0	0	33	10.4	41	4000	0						0	0	0	0	0	0	0	0	0	0				1	0		0	setdm	3
41	Omejitve pri gnojenju																	0	0	0	34	10.41	42	4000	0					Škropljenje	Škropljenje1	0	0	2	Škropljenje1	tr55	skrop400	0	0	0	0			1	0		Škropljenje1
42	Št. gnojenj z dom. org. gnoj.	1																0	0	0	35	10.42	43	4000	0							0	0	0		0	0	0	0	0	0			1	0		0	varherb	3
43	Max. količina gnojevke	20000		Teža bale	0	575	230											0	0	0	36	10.43	44	4000	0				Prevozi cesta	Prevoz odkup	Prevoz odkup1	0	0		Prevoz odkup1	tr70	trprik5	0	0	0	0			1	0		Prevoz odkup1
44	Redčenje dom. org. gnoj.	1																0	0	0	37	10.44	45	4000	0				Prevozi cesta			0	0			0	0	0	0	0				1			0
45	Modul			Spravilo tr. silaže 1= (sušenje na tleh) ;0= (sušenje na tleh);2=bale	1																38	10.45	46	4000	0				Prevozi cesta			0	0			0	0	0	0	0				1			0
46	Št. gnojenj z min. gnoj.	3		izgube (%)	15	15															39	10.46	47	4000	0				Prevozi cesta			0	0			0	0	0	0	0				1			0
47	- M osn. gnoj.	1	0.3	SS sprav.	35	40			DAVEK SUBVENCIJE	SUBVENCIJE								subvencije			40	10.47	48	4000	0				modul org.	0	0	0	0	0	0	0	0	0	0	0	0	0		1	0		0	hl gnoj	1
48	- M dognoj.	1.83755	2	št. obračanj	2	2			dav. sub. (ne = 0)	šifra	/ha(gl)	/kg prid	delež vred.	/kg r.mat	ime mat	skupina	elektrika	vred/enoto	Q enot	vr./ha(gl)	41	10.48	49	4000	0					0	0	0	0	0	0	0	0	0	0	0	0	0		1	0		0
49	izkor. org.		0.5	por. elekt.					0	vractros				6.1584	domače strojne storitve		0	0.271369	136.791	37.1208	42	10.49	50	4000	0				modul min.	0	0	0	0	0	0	0	0	0	0	0	0	0		1	0		0		3
50	N max. živ. nitratna	170	zakonska omejitev ali dobra KP						0	regtravinje	0							0	0	0	43	10.5	51	4000	0					0	0	0	0	0	0	0	0	0	0	0	0	0		1	0		0		3
51	Max. obrok N	70	omejitev dobra KP	Samohodni kosilnik 1=da	1				1	PPtravnik	1							93.541	1	93.541	44	1.51	1	1132	gnojevka				MK organska gnoj.	Mešanje gnojevke	Mešanje gnojevke	2	0	2	Mešanje gnojevke	tr50	mesgn	0.323531	0	0	1	3		1	0		Mešanje gnojevke	gnojevka	1
52	Min. obrok N	20	omejitev dobra KP	Tip obrač in zgrab 1= tračni	0				0	ZK	1							0.563	1	52.6636	45	10.52	52	4000	0					Trošenje gnojevke	Trošenje gnojevke1	12	12	2	Trošenje gnojevke1	tr55	cist4200	1.38918	0	0.78	1	3		1	0		Trošenje gnojevke1
53	Min. kg NPK/ trošenje	75							0									0	0	0	46	10.53	53	4000	0					Mešanje gnojevke	Mešanje gnojevke	2	0	2	Mešanje gnojevke	tr50	mesgn	0.323531	0	0	1	7.3		1	0		Mešanje gnojevke	gnojevka	1
	min. delež N pri osn. gnoj. (ORG.+MIN)	0.3	dobra kmetijska praksa	odkup km	0				0									0	0	0	47	10.54	54	4000	0					Trošenje gnojevke	Trošenje gnojevke1	16	16	2	Trošenje gnojevke1	tr55	cist4200	1.59224	0	0.78	1	7.3		1	0		Trošenje gnojevke1
	delež N iz org. gnojil pri osn. gnoj.	0.7																			48	10.55	55	4000	0					0	0	0	0	0	0	0	0	0	0	0	0	0		1	0		0	0	1
	kg N pri osn. gnoj., če ni org.	50																			49	10.56	56	4000	0					0	0	0	0	0	0	0	0	0	0	0	0	0		1	0		0
																					50	10.57	57	4000	0				MK min. gnoj.	Tros. min.	Tros. min.1	2	2	2	Tros. min.1	tr50	trosmin500	0.547096	0	0.418597	1	3		1	0		Tros. min.1
																					51	10.58	58	4000	0						0	0	0	0	0	0	0	0	0	0	0	0		1	0		0	min. gnoj. osn. gnoj.	3
			ha		1=da																52	10.59	59	4000	0						0	0	0	0	0	0	0	0	0	0	0	0		1	0		0	0
	1	Bruto pridelek SS	velikost		str. prid. vredn. q		cena hranil	gnoj. funkcija	max. obrok N	št. FFS	dod. št. FFS	št. herbicid	dod. št. herbicidov				odkup km	št. FFS	0	0	53	10.6	60	4000	0						0	0	0	0	0	0	0	0	0	0	0	0		1	0		0	0
	Variacije	2	3	4	5	6	7	8	9	10	11	12	13	14	15	16	17	št. herbicid	0	0	54	3.61	3	3140.5	mineralna gnojila					Tros. min.	Tros. min.1	2	2	2	Tros. min.1	tr50	trosmin500	0.580266	0	0.418597	1	5		1	0		Tros. min.1	KAN	3
	0	8000	1		0		0	2	70	0	0	0	0				0	dod. št. FFS			55	4.62	4	3141	N					0	0	0	0	0	0	0	0	0	0	0	0	0		1	0		0	0	3
	1	9000	1		0		0	0	70	0	0	0	0				0				56	5.63	5	3142	P					0	0	0	0	0	0	0	0	0	0	0	0	0		1	0		0	0	3
	2	8000	1		0		0	0	70	0	0	0	0				0	gnoj. funkcija	0		57	6.64	6	3143	K					0	0	0	0	0	0	0	0	0	0	0	0	0		1	0		0	0	3
	3	6000	1		0		0	0	70	0	0	0	0				0	str. prid. vredn. q	0		58	2.65	2	3000	KUPLJEN MATERIAL																							mineralna gnojila	3
	4	5000	1		0		0	0	70	0	0	0	0				0				59	9.66	9	3200	KUPLJENE STORITVE																							N	3
	5	4000	1		0		0	0	70	0	0	0	0				0	cena hranil	0	cena SURS	60	7.67	7	3150	sredstva za varstvo rastlin																							P	3
																																																K	3
												kriterij	cena hranil	(0=taksacijsko SURS, 1=taksacijsko KIS, 2=čista hranila)
													0	1	2	3
													1	2	3	4
													cena SURS	cena KIS	cena N-P-K
													N	NQizr	n2
													P	PQizr	p2
													K	KQizr	k2
													KON	KONQizr	KON2
													NPK	NPKQ	NPK
													KAN	KANQ	KAN
													gnojevka	gnojevkaQizr				gnojevka1
													hl gnoj	hl gnojQizr				hl gnoj N
													ggnoj	ggnojQizr				hl gnoj T
													UREA	UREAQ	UREA			gnojnica
													FAZE GNOJENJE				DRUGE FAZE
													Naklad. hl. gnoja	Tros. min.			Brananje travnika		Grabljenje
													Troš. hl. gnoja	Dognojevanje			Košnja		Košnja samoh.kos.	Košnja motor.kos.
													Mešanje gnojevke	Fertiirigacija			Obračanje	ObračanjeT	Obrač.samohod.	Obrač.motor.obrač.
													Trošenje gnojevke	Okop. dogn.			Zgrabljanje	ZgrabljanjeT	Zgrab.samohod.	Zgrab.motor.zgrab.
													trošenje hl.gnoja	Okop.koruze,dogn.			Odvoz sena	Odvoz sena 50SS
													Ttrošenje hl.gnoja	Tros.min.roč.
														trošenje NPK
														Ttrošenje NPK
													DRUGE ŠIFRE
													maxtrosnjive				70,60848
													maxtrostrajninasadi
													maxtrosgozd
																																		Izračun gnojenje
	KRMILO / koda		Pc/LC	NEL	ME	PB	PSB	SS	SVImin	SVImax	Ca	P	Mg	Na
VRSTICA			€/kg	MJ/kg	MJ/kg	g/kg	g/kg	kg	kg SS	kg SS	g/kg	g/kg	g/kg	g/kg																																VARSTVO		število tretiranj	dodatno
289	tsil4_O		0.0464536	3.03287	5.03737	88.5875	61.1254	0.475	0.112575	0.112575	3.135	1.6625	1.33	0.40375																							15/15\15									Varstvo pred pleveli
																																					7/20\30				količina OG	po obračunu	po obračunu	po obračunu	cena SURS	151	harmony	0
																																					15/15\15	0/10\30	0/26\0	27/0\0	N, P, K	NPK	0.10.30	0.26.0 in/ali 27.0.0	0	151
Podatki o parceli:										Hranila v gnojilu (kg/ha)			Odvzem poljščin (kg/ha)																							N	0.15	0	0	0.27	28.4879	25.9474	25.9474	0	1.16644	151
Stanje reševalca		SOLUTION FOUND - LP								N	P	K	N	P	K																					P	0.15	0.1	0.26	0	3.36134	0.82086	0	0	0.958024	151
GERK:						SKUPAJ				240.153	133.778	246.442	240.153	133.778	246.442		MODUL GNOJENJE																			K	0.15	0.3	0	0	5.00306	2.46258	0	0	0.723781	Varstvo pred boleznimi in škodljivci
Koda njive:						Povprečna količina hranil na leto					26.7555	49.2883		26.7555	49.2883			PAZI ENOTE																		KON									0.16704	152		0
Analiza tal:						Povprečna letna korekcija za dosego razreda 'C'								FALSE	FALSE			Org. gnojila	min. gnoj. osn. gnoj.	min.gnoj. dog.																min. gnoj. osn. gnoj.									0.497529	153		0
Datum analize tal:						Odstopanje na letni ravni					-3.55271e-15	7.10543e-15						hl gnoj																		vrednost gnojil (izračunana)	0.594276	0.479976	0.416126	0.481978	60.3237
P2O5 mg/100g																	količina	4	9.57676	3.00019																	189.92	22.4089	33.3537	16.9365	3
K2O mg/100g																	povp. cena	13.0919	47.4397	33.2																količina gnojil - Q	16.9365	8.2086	0	96.1017	121.247	delež	kg
							Hranila v gnojilu (kg/100kg)			Hranila v gnojilu (kg/ha)			Odvzem poljščine (kg/ha)																								SUM q N OG	SUM q N OG (samo min. gnoj.)				N, osnovno gnojenje org.	kg N osn. gnoj., če samo mineralno
Leto	Glavna poljščina	Dosevek	Koda	Organsko / mineralno gnojilo	Cena	Količina v	N	P	K	N	P	K	N	P	K																						128.629	50				0.7	50
		Pridelek (kg)			€/t oz €/100kg €/kg	(t oz 100kg) kg				kg/ha			kg/ha				ŠIFRA		vrednost															šifra	N	P	K	ime faze	N	P	K	Q	Q nitratna	mesec
			hl gnoj		13.0919	4	3.90387	2.5	6	15.6155	10	24					131	hl gnoj	52.3678															izkoristek	0.75	1	1	NORMATIV	183.755	92.204	166.769
			NPK 15-15-15		43.4	8.84126	7	14	21	61.8888	123.778	185.666					145	NPK 15-15-15	383.711															izkoristek	0.75	1	1	ORG. GNOJ. SKUPAJ	100.141	88.8427	161.766				F redčenja
			kalijev sulfat		96	0.735505	33.5	0	50	24.6394	0	36.7753					143	kalijev sulfat	70.6085															gnojevka	0.00325	0.00288333	0.00525	Org. gnoj. osnovno	50.0703	44.4213	80.8828	15406.2	15406.2	3	1.5
			kan		33.2	3.00019	46	0	0	138.009	0	0					141	kan	99.6064															gnojevka	0.00325	0.00288333	0.00525	Org. gnoj. dognojevanje	50.0703	44.4213	80.8828	15406.2	15406.2	7.3	2
2016	silkor					.							240.153	133.778	246.442		0	0	0															0	0	0	0	Org. gnoj. dognojevanje	0	0	0	0	0		1
	55294.1					Prvo leto											0	0	0															šifra				DOGNOJEVANJE NPK				Q
2017						.							0	0	0		0	0	0																0	0	0	Tros. min.	0	0	0		0
						Drugo leto											0	0	0																0	0	0	Tros. min.	0	0	0		0
2018						.							0	0	0		0	0	0																			Tros. min.	0	0	0		0
						Tretje leto											0	0	0																max. obrok N		št. dog.	Tros. min.	28.4879	3.36134	5.00306		121.247	3
2019						.							0	0	0		0	0	0															šifra	70		1	DOGNOJEVANJE N	55.1265
						Četrto leto											0	0	0															KAN	0.27			Tros. min.	0.27	KAN		1	204.172	5
2020						.							0	0	0		0	0	0															KAN	0.27			0	0	0		0	0
						Peto leto											0	0	0															KAN	0.27			0	0	0		0	0
																																			0			0	0	0		0	0
																																						izračun/ normativ	1	1	1	1				Varstvo drugo
																																					1	Enaka domača org. gnojila, količina izračunana, določena količina						količina	F pokritja	154
																																						Max. org. osnovno	39578	31978.3	31765.4		31765.4
																																						Max. org. SUM	56540			31765.4	31765.4	31765.4	0.97
																																					2	Različna domača org.gnojila, določena količina
																																						Organsko osnovno						0
																																						Organsko dognojevanje						0
																																					3	Določeno domače org. gnojilo, določena količina
																																												0
		0	1	2	3	4	5	6	7	8	9	10
	KALKULATIVNE SKUPINE
		skup
1	ZA LASTNO REPRODUKCIJO				0
2	ENERG IN VODA
3	gorivo in maz	111	3	3111	0
4	elektrika	112	3	3112	0
5	druga energ	113	3	3113	0
6	voda	114	3	3114	0
7	SEME, SADIKE	120	3	3120	0
8	ORGANSKA GNOJILA				0
9	hl gnoj	131	1	1131	0
10	gnojevka	132	1	1132	373.276
11	MINERALNA GNOJILA	140		3140.5	156.179
12	ZAŠČTNA SREDSTVA				0
13	herbicidi	151	3	3151	0
14	fungicidi	152	3	3152	0
15	insekticidi	153	3	3153	0
16	ŽIVINA	160		160	0
17	domača	160	1	1160	0
18	kupljena	160	3	3160	0
19	KRMA IN NASTILJ				0
20	domača				0
21	kupljena				0
22	voluminozna	171			0
23	domača	171	1	1171	0
24	kupljena	171	3	3171	0
25	mocna in min	172			0
26	domača	172	1	1172	0
27	kupljena	172	3	3172	0
28	stelja	173			0
29	domača	173	1	1173	0
30	kupljena	173	3	3173	0
31	DRUG MATERIAL				0
32	zdrav in razk	181	3	3181	0
33	drug material	182	3	3182	0
34	drug mat (izpis Q)	183	3	3183	23.4296
35	KUPLJENE STORITVE				0
36	vet stor	210	3	3210	0
37	druge stor	220	3	3220	0
38	strojne stor	230	3	3230	0
39	delo	240	3	3240	0
40	zavarovanje	250	3
41	zav prid				0
42	zav zgradb				5.10361
43	AMORTIZACIJA
44	zgradb in opr	310		310	64.1157
45	strojev	320		320	0
46	nasadov	330		330	0
47	živine	340		340	0
48	DOMAČE STORITVE
49	domače strojne storitve				615.613
50	domače delo (neto)				176.071
51	OBVEZNOSTI IN POSREDNI STR.
52	davek				0
53	Pokojninsko zavarov obvezno				28.7814
54	Zdravstveno zavarov obvezno				13.1652
55	Pokojninsko zavarov dodatno				21.5428
56	Zdravstveno zavarov dodatno				9.8541
57	Regresi (pravice iz dela)				63.5697
58	posredni stroški				14.3909
59	Stroški kapitala				117.101
60	STROŠKI SKUPAJ				1682.19	0
61	-VREDNOST STRAN. PRIDELKOV				0
62	STROŠKI GLAVNEGA PRIDELKA				1682.19	0
63	PRORAČUNSKI DODATKI
64	Neposredno na nosilcu				183.325
65	Preneseno iz drugih stroškovnih nosilcev				0
66	STROŠKI ZMANJŠANI ZA SUBVENCIJE				1498.87	0
[truncated: 20 more columns]

## Sheet: tsil3
1					stroji	pridelek	kakovost	min.	max.	min.	max.			LC	0.0744092															vnos šifre	faza + int. (F1)				izbor glede na F1
2	Mesec obračuna	721-1221	258	Intenzivnost	1		ZD	7000	15000
3	VNOS																	Osnovni izračuni ali poizvedbe			POMOŽNO ANALITIČNA									TEHNOLOŠKA KARTA
4	ime kalkulacije	Silaža trajni travnik 3		katastrska kultura	travnik				nač. obrač. (da=1/ne=0)	kakovost gl. pridelka			šifra (1=da)	PRID. RAZMERE				ref. površina (izbor)		delavnik
5	šifre	ime	zbir	cenik	pridelek	vzporedni prid. (%)	bruto prid (zr SS na dvorišču)	Bruto pridelek SS		razred	delež cene	delež pridelka		velikost		1		št. prevozov med parc.	0	10																		18.8404	20.5744								NAZIV	NAZIV	I
6	glavni pridelek	Silaža trajni travnik 3	tsil3	tsil	17000		17000	8000	1	I	100	100	1	oddalj.		1		km prevozov med parc.	0	1.25											intenziv.		št. prev. Mat.+prid./fazo/ref. povr.		FAZE	AGREG	PRIKLJ	SD	RD	SD1/ha/fazo	št. faz	mesec		Q (spec. normativ)	str. prid.		FAZE	MATER	P
7	str1									II	0	0		nagib		1		km prevozov od dvorišča in nazaj	2			rank0	rank	tipskup						ročni vnos faze	vlookup Z				1	2	3	6	7			začetek		Q/ fazo	mat./delo		1	ime materiala	TIP
8	str2									III	0	0		skupna povr. kulture		1		skupaj km za en prevoz	2		1	10.08	10	4000	0							0	0	0		0	0	0	0	0	0			1			0
9	str3													odd. med parcelami		0.5		skupaj km za en prevoz/ha	2		2	10.09	11	4000	0					Brananje travnika	Brananje travnika1	2	0	2	Brananje travnika1	tr55	travbrana	0.891	0	0.811	1	3		1	0		Brananje travnika1
10	str4																				3	10.1	12	4000	0					Košnja	Košnja1	6	0	2	Košnja1	tr55	rotkos2	2.34168	0	0.700562	3	6		1	0		Košnja1
11	organska gnojila																				4	10.11	13	4000	0					Obračanje	Obračanje1	12	0	2	Obračanje1	tr55	vrtobrac350	2.79647	0	0.386078	6	6		1	0		Obračanje1
12	glavni pridelek	izgube (%)	SS sprav.	SS sklad.	NEL	ME	SB											NEL/ ha	ME/ ha	SS/ha	5	10.12	14	4000	0					Zgrabljanje	Zgrabljanje1	6	0	2	Zgrabljanje1	tr55	vrtzgrab300	2.24709	0	0.669031	3	6		1	0		Zgrabljanje1
13	tsil	15	40	40	6.385	10.605	186.5											43418	72114	6800	6	10.13	15	4000	0					Odvoz trave	Odvoz trave1	14	14	2	Odvoz trave1	tr55	naklprik19	3.132	0	0.532	1	6		1	0		Odvoz trave1
14																					7	10.14	16	4000	0					Tlačenje tr.sil.	Tlačenje tr.sil.	2	0	2	Tlačenje tr.sil.	tr55	0	2.89	1.734	0	1	6		1	0		Tlačenje tr.sil.
15								gnoj. funkcija													8	8.15	8	3183	folija						0	0	0	0	0	0	0	0	0	0		6		1	0		0	folija	3
16	1	N	P	K	faktor izkoristek hranil			kriterij						SPLOŠNE PREDPOSTAVKE							9	10.16	17	4000	0						0	0	0	0	0	0	0	0	0	0				1	0		0
17	8000	157.595	80.549	148.183										zač. proiz. procesa		3		trajanje proizvodnega procesa dni	182.5		10	10.17	18	4000	0						0	0	0	0	0	0	0	0	0	0				1	0		0
18	gnojilna trajni	0.02616	0.011655	0.0185854	1.2	1.05	1	0						konec proiz. procesa		9					11	10.18	19	4000	0						0	0	0	0	0	0	0	0	0	0				1	0		0
19		-51.685	-12.691	-0.5										zaloga		5					12	10.19	20	4000	0					Baliranje travinje	Baliranje travinje	0	0	0	Baliranje travinje	0	0	0	0	0				1	0		Baliranje travinje	bal storitev	3
20	gnojilna trajni2	0.02748	0.01323	0.032	1.2	1.05	1	1						st. real.		1					13	10.2	21	4000	0					Nakladanje bal	Nakladanje bal	0	0	2	Nakladanje bal	tr55	klescebal	0	0	0	0			1	0		Nakladanje bal
21		-76.606	-37.276	-94.649																	14	10.21	22	4000	0					Odvoz bal	Odvoz bal1	0	0	2	Odvoz bal1	tr70	trprik5	0	0	0	0			1	0		Odvoz bal1
22	stara gnojilna	0.0194929	0.00714598	0.0185854	1	1	1	2													15	10.22	23	4000	0						0	0	0	0	0	0	0	0	0	0				1	0		0
23		-15.466	10.9173	2.1695										vred. mat. za lastno reprodukcijo (1=PC,0=LC)		1					16	10.23	24	4000	0					Sušenje	Sušenje	0	0	0	Sušenje	0	0	0	0	0				1	0		Sušenje	elektrika	3
24	GNOJENJE MODUL (1=da; 0=ne)		0											davek (1=KD; 2=dej; 3=norm)		1					17	10.24	25	4000	0						0	0	0	0	0	0	0	0	0	0				1	0		0
25	Gnojenje z dom. org. gnoj. (1=da; 0=ne)		1	DODATNI VNOSI										obračun davka na sub (0=ni obračunano;1=dejanske;2=pavšal)		1		osnova za odmero davka od subvencij	93.541		18	10.25	26	4000	0						0	0	0	0	0	0	0	0	0	0				1	0		0
26						dtm	t	lucerna	detelja					osnova prispevki							19	10.26	27	4000	0						0	0	0	0	0	0	0	0	0	0				1	0		0
27	Enaka domača org. gnojila, količina izračunana, določena količina	gnojevka	132	seme	0	35	40	30	20					ddv							20	10.27	28	4000	0						0	0	0	0	0	0	0	0	0	0				1	0		0
28	količina			Število košenj	3									obres.OS (% kred)		0					21	10.28	29	4000	0						0	0	0	0	0	0	0	0	0	0				1	0		0
29	F pokritja	0.97			3.13921	0.00181	0.33992	0.30401						obres.Ob S (% kred)		0					22	10.29	30	4000	0						0	0	0	0	0	0	0	0	0	0				1	0		0
30	Različna domača org.gnojila, določena količina		0	Vnos št. košenj če (g28 = 1)	3	0	Določeno št. košenj 1=DA;0=izbor po funkciji pridelka							poslovni presežek (da = 1)		1					23	10.3	31	4000	0						0	0	0	0	0	0	0	0	0	0				1	0		0
31	količina													ZAVAROVANJE			da=1	zavarovanje	tsilZ		24	10.31	32	4000	0						0	0	0	0	0	0	0	0	0	0				1	0		0
32				št. košenj	delež pridelka											0	1	pridelek	0		25	10.32	33	4000	0						0	0	0	0	0	0	0	0	0	0				1	0		0
33	Določeno domače org. gnojilo, določena količina		0	1	0.35	0.45	0.5	0.6	1					tsilZmax		0	0				26	10.33	34	4000	0						0	0	0	0	0	0	0	0	0	0				1	0		0
34	količina			2	0.25	0.25	0.3	0.4													27	10.34	35	4000	0						0	0	0	0	0	0	0	0	0	0				1	0		0
35				3	0.15	0.15	0.2														28	10.35	36	4000	0						0	0	0	0	0	0	0	0	0	0				1	0		0
36	Trošenje gnojil (1=da)	1		4	0.15	0.15								zav zgrad.		0.199	1	zgradbe	4.53654		29	10.36	37	4000	0					Oranje obračalni	Oranje obračalni1	0	0	2	Oranje obračalni1	tr55	plug2obr	0	0	0	0			1	0		Oranje obračalni1
37	Izkoristek	organska		5	0.1							OSNOVNA SREDSTVA						osnovna sredstva			30	10.37	38	4000	0					Predsetvenik	Predsetvenik1	0	0	2	Predsetvenik1	tr55	predset	0	0	0	0			1	0		Predsetvenik1
38	hl gnoj	njiva	0.7									SKUPINA	NAZIV	Q/ha(gl)	Q/tono	Q/dan		Q	nab vred	zgradbe nab vred	31	10.38	39	4000	0					Valjanje	Valjanje1	0	0	2	Valjanje1	tr55	valjar2	0	0	0	0			1	0		Valjanje1
39	hl gnoj	travnik	0.5	Sejano travinje (1 = da)	0							310	korsilos	0	2			34	2279.67	2279.67	32	10.39	40	4000	0					Setev žit	Setev žit1	0	0	2	Setev žit1	tr55	zitsej	0	0	0	0			1	0		Setev žit1	zitsejs	3
40	gnojevka		0.75	Število let rabe	3													0	0	0	33	10.4	41	4000	0						0	0	0	0	0	0	0	0	0	0				1	0		0	setdm	3
41	Omejitve pri gnojenju																	0	0	0	34	10.41	42	4000	0					Škropljenje	Škropljenje1	0	0	2	Škropljenje1	tr55	skrop400	0	0	0	0			1	0		Škropljenje1
42	Št. gnojenj z dom. org. gnoj.	1																0	0	0	35	10.42	43	4000	0							0	0	0		0	0	0	0	0	0			1	0		0	varherb	3
43	Max. količina gnojevke	20000		Teža bale	0	575	230											0	0	0	36	10.43	44	4000	0				Prevozi cesta	Prevoz odkup	Prevoz odkup1	0	0		Prevoz odkup1	tr70	trprik5	0	0	0	0			1	0		Prevoz odkup1
44	Redčenje dom. org. gnoj.	1																0	0	0	37	10.44	45	4000	0				Prevozi cesta			0	0			0	0	0	0	0				1			0
45	Modul			Spravilo tr. silaže 1= (sušenje na tleh) ;0= (sušenje na tleh);2=bale	1																38	10.45	46	4000	0				Prevozi cesta			0	0			0	0	0	0	0				1			0
46	Št. gnojenj z min. gnoj.	3		izgube (%)	15	15															39	10.46	47	4000	0				Prevozi cesta			0	0			0	0	0	0	0				1			0
47	- M osn. gnoj.	1	0.3	SS sprav.	35	40			DAVEK SUBVENCIJE	SUBVENCIJE								subvencije			40	10.47	48	4000	0				modul org.	0	0	0	0	0	0	0	0	0	0	0	0	0		1	0		0	hl gnoj	1
48	- M dognoj.	1.57595	2	št. obračanj	2	2			dav. sub. (ne = 0)	šifra	/ha(gl)	/kg prid	delež vred.	/kg r.mat	ime mat	skupina	elektrika	vred/enoto	Q enot	vr./ha(gl)	41	10.48	49	4000	0					0	0	0	0	0	0	0	0	0	0	0	0	0		1	0		0
49	izkor. org.		0.5	por. elekt.					0	vractros				6.15822	domače strojne storitve		0	0.271369	116.023	31.4851	42	10.49	50	4000	0				modul min.	0	0	0	0	0	0	0	0	0	0	0	0	0		1	0		0		3
50	N max. živ. nitratna	170	zakonska omejitev ali dobra KP						0	regtravinje	0							0	0	0	43	10.5	51	4000	0					0	0	0	0	0	0	0	0	0	0	0	0	0		1	0		0		3
51	Max. obrok N	70	omejitev dobra KP	Samohodni kosilnik 1=da	1				1	PPtravnik	1							93.541	1	93.541	44	1.51	1	1132	gnojevka				MK organska gnoj.	Mešanje gnojevke	Mešanje gnojevke	2	0	2	Mešanje gnojevke	tr50	mesgn	0.284529	0	0	1	3		1	0		Mešanje gnojevke	gnojevka	1
52	Min. obrok N	20	omejitev dobra KP	Tip obrač in zgrab 1= tračni	0				0	ZK	1							0.563	1	52.6636	45	10.52	52	4000	0					Trošenje gnojevke	Trošenje gnojevke1	12	12	2	Trošenje gnojevke1	tr55	cist4200	1.37361	0	0.78	1	3		1	0		Trošenje gnojevke1
53	Min. kg NPK/ trošenje	75							0									0	0	0	46	10.53	53	4000	0					Mešanje gnojevke	Mešanje gnojevke	2	0	2	Mešanje gnojevke	tr50	mesgn	0.284529	0	0	1	7.3		1	0		Mešanje gnojevke	gnojevka	1
	min. delež N pri osn. gnoj. (ORG.+MIN)	0.3	dobra kmetijska praksa	odkup km	0				0									0	0	0	47	10.54	54	4000	0					Trošenje gnojevke	Trošenje gnojevke1	14	14	2	Trošenje gnojevke1	tr55	cist4200	1.49148	0	0.78	1	7.3		1	0		Trošenje gnojevke1
	delež N iz org. gnojil pri osn. gnoj.	0.7																			48	10.55	55	4000	0					0	0	0	0	0	0	0	0	0	0	0	0	0		1	0		0	0	1
	kg N pri osn. gnoj., če ni org.	50																			49	10.56	56	4000	0					0	0	0	0	0	0	0	0	0	0	0	0	0		1	0		0
																					50	10.57	57	4000	0				MK min. gnoj.	Tros. min.	Tros. min.1	2	2	2	Tros. min.1	tr50	trosmin500	0.53935	0	0.418597	1	3		1	0		Tros. min.1
																					51	10.58	58	4000	0						0	0	0	0	0	0	0	0	0	0	0	0		1	0		0	min. gnoj. osn. gnoj.	3
			ha		1=da																52	10.59	59	4000	0						0	0	0	0	0	0	0	0	0	0	0	0		1	0		0	0
	2	Bruto pridelek SS	velikost		str. prid. vredn. q		cena hranil	gnoj. funkcija	max. obrok N	št. FFS	dod. št. FFS	št. herbicid	dod. št. herbicidov				odkup km	št. FFS	0	0	53	10.6	60	4000	0						0	0	0	0	0	0	0	0	0	0	0	0		1	0		0	0
	Variacije	2	3	4	5	6	7	8	9	10	11	12	13	14	15	16	17	št. herbicid	0	0	54	3.61	3	3140.5	mineralna gnojila					Tros. min.	Tros. min.1	2	2	2	Tros. min.1	tr50	trosmin500	0.568639	0	0.418597	1	5		1	0		Tros. min.1	KAN	3
	0	8000	1		0		0	2	70	0	0	0	0				0	dod. št. FFS			55	4.62	4	3141	N					0	0	0	0	0	0	0	0	0	0	0	0	0		1	0		0	0	3
	1	9000	1		0		0	0	70	0	0	0	0				0				56	5.63	5	3142	P					0	0	0	0	0	0	0	0	0	0	0	0	0		1	0		0	0	3
	2	8000	1		0		0	0	70	0	0	0	0				0	gnoj. funkcija	0		57	6.64	6	3143	K					0	0	0	0	0	0	0	0	0	0	0	0	0		1	0		0	0	3
	3	6000	1		0		0	0	70	0	0	0	0				0	str. prid. vredn. q	0		58	2.65	2	3000	KUPLJEN MATERIAL																							mineralna gnojila	3
	4	5000	1		0		0	0	70	0	0	0	0				0				59	9.66	9	3200	KUPLJENE STORITVE																							N	3
	5	4000	1		0		0	0	70	0	0	0	0				0	cena hranil	0	cena SURS	60	7.67	7	3150	sredstva za varstvo rastlin																							P	3
																																																K	3
												kriterij	cena hranil	(0=taksacijsko SURS, 1=taksacijsko KIS, 2=čista hranila)
													0	1	2	3
													1	2	3	4
													cena SURS	cena KIS	cena N-P-K
													N	NQizr	n2
													P	PQizr	p2
													K	KQizr	k2
													KON	KONQizr	KON2
													NPK	NPKQ	NPK
													KAN	KANQ	KAN
													gnojevka	gnojevkaQizr				gnojevka1
													hl gnoj	hl gnojQizr				hl gnoj N
													ggnoj	ggnojQizr				hl gnoj T
													UREA	UREAQ	UREA			gnojnica
													FAZE GNOJENJE				DRUGE FAZE
													Naklad. hl. gnoja	Tros. min.			Brananje travnika		Grabljenje
													Troš. hl. gnoja	Dognojevanje			Košnja		Košnja samoh.kos.	Košnja motor.kos.
													Mešanje gnojevke	Fertiirigacija			Obračanje	ObračanjeT	Obrač.samohod.	Obrač.motor.obrač.
													Trošenje gnojevke	Okop. dogn.			Zgrabljanje	ZgrabljanjeT	Zgrab.samohod.	Zgrab.motor.zgrab.
													trošenje hl.gnoja	Okop.koruze,dogn.			Odvoz sena	Odvoz sena 50SS
													Ttrošenje hl.gnoja	Tros.min.roč.
														trošenje NPK
														Ttrošenje NPK
													DRUGE ŠIFRE
													maxtrosnjive				70,60848
													maxtrostrajninasadi
													maxtrosgozd
																																		Izračun gnojenje
	KRMILO / koda		Pc/LC	NEL	ME	PB	PSB	SS	SVImin	SVImax	Ca	P	Mg	Na
VRSTICA			€/kg	MJ/kg	MJ/kg	g/kg	g/kg	kg	kg SS	kg SS	g/kg	g/kg	g/kg	g/kg																																VARSTVO		število tretiranj	dodatno
295	tsil3_ZD		0.0440345	2.8458	4.75695	80.2125	53.7424	0.465	0.11997	0.11997	3.069	1.6275	1.302	0.34875																							15/15\15									Varstvo pred pleveli
																																					7/20\30				količina OG	po obračunu	po obračunu	po obračunu	cena SURS	151	harmony	0
																																					15/15\15	0/10\30	0/26\0	27/0\0	N, P, K	NPK	0.10.30	0.26.0 in/ali 27.0.0	0	151
Podatki o parceli:										Hranila v gnojilu (kg/ha)			Odvzem poljščin (kg/ha)																							N	0.15	0	0	0.27	22.248	21.5827	21.5827	0	1.16644	151
Stanje reševalca		SOLUTION FOUND - LP								N	P	K	N	P	K																					P	0.15	0.1	0.26	0	2.41647	1.75115	0	0	0.958024	151
GERK:						SKUPAJ				240.153	133.778	246.442	240.153	133.778	246.442		MODUL GNOJENJE																			K	0.15	0.3	0	0	5.91877	5.25345	0	0	0.723781	Varstvo pred boleznimi in škodljivci
Koda njive:						Povprečna količina hranil na leto					26.7555	49.2883		26.7555	49.2883			PAZI ENOTE																		KON									0.16704	152		0
Analiza tal:						Povprečna letna korekcija za dosego razreda 'C'								FALSE	FALSE			Org. gnojila	min. gnoj. osn. gnoj.	min.gnoj. dog.																min. gnoj. osn. gnoj.									0.486522	153		0
Datum analize tal:						Odstopanje na letni ravni					-3.55271e-15	7.10543e-15						hl gnoj																		vrednost gnojil (izračunana)	0.594276	0.479976	0.416126	0.481978	49.5683
P2O5 mg/100g																	količina	4	9.57676	3.00019																	148.32	16.1098	39.4584	4.43548	3
K2O mg/100g																	povp. cena	13.0919	47.4397	33.2																količina gnojil - Q	4.43548	17.5115	0	79.936	101.883	delež	kg
							Hranila v gnojilu (kg/100kg)			Hranila v gnojilu (kg/ha)			Odvzem poljščine (kg/ha)																								SUM q N OG	SUM q N OG (samo min. gnoj.)				N, osnovno gnojenje org.	kg N osn. gnoj., če samo mineralno
Leto	Glavna poljščina	Dosevek	Koda	Organsko / mineralno gnojilo	Cena	Količina v	N	P	K	N	P	K	N	P	K																						110.316	50				0.7	50
		Pridelek (kg)			€/t oz €/100kg €/kg	(t oz 100kg) kg				kg/ha			kg/ha				ŠIFRA		vrednost															šifra	N	P	K	ime faze	N	P	K	Q	Q nitratna	mesec
			hl gnoj		13.0919	4	3.90387	2.5	6	15.6155	10	24					131	hl gnoj	52.3678															izkoristek	0.75	1	1	NORMATIV	157.595	80.549	148.183
			NPK 15-15-15		43.4	8.84126	7	14	21	61.8888	123.778	185.666					145	NPK 15-15-15	383.711															izkoristek	0.75	1	1	ORG. GNOJ. SKUPAJ	88.0685	78.1325	142.264				F redčenja
			kalijev sulfat		96	0.735505	33.5	0	50	24.6394	0	36.7753					143	kalijev sulfat	70.6085															gnojevka	0.00325	0.00288333	0.00525	Org. gnoj. osnovno	44.0342	39.0663	71.1322	13549	13549	3	1.5
			kan		33.2	3.00019	46	0	0	138.009	0	0					141	kan	99.6064															gnojevka	0.00325	0.00288333	0.00525	Org. gnoj. dognojevanje	44.0342	39.0663	71.1322	13549	13549	7.3	2
2016	silkor					.							240.153	133.778	246.442		0	0	0															0	0	0	0	Org. gnoj. dognojevanje	0	0	0	0	0		1
	55294.1					Prvo leto											0	0	0															šifra				DOGNOJEVANJE NPK				Q
2017						.							0	0	0		0	0	0																0	0	0	Tros. min.	0	0	0		0
						Drugo leto											0	0	0																0	0	0	Tros. min.	0	0	0		0
2018						.							0	0	0		0	0	0																			Tros. min.	0	0	0		0
						Tretje leto											0	0	0																max. obrok N		št. dog.	Tros. min.	22.248	2.41647	5.91877		101.883	3
2019						.							0	0	0		0	0	0															šifra	70		1	DOGNOJEVANJE N	47.2785
						Četrto leto											0	0	0															KAN	0.27			Tros. min.	0.27	KAN		1	175.106	5
2020						.							0	0	0		0	0	0															KAN	0.27			0	0	0		0	0
						Peto leto											0	0	0															KAN	0.27			0	0	0		0	0
																																			0			0	0	0		0	0
																																						izračun/ normativ	1	1	1	1				Varstvo drugo
																																					1	Enaka domača org. gnojila, količina izračunana, določena količina						količina	F pokritja	154
																																						Max. org. osnovno	33943.5	27936.1	28225.4		27936.1
																																						Max. org. SUM	48490.8			27936.1	27936.1	27936.1	0.97
																																					2	Različna domača org.gnojila, določena količina
																																						Organsko osnovno						0
																																						Organsko dognojevanje						0
																																					3	Določeno domače org. gnojilo, določena količina
																																												0
		0	1	2	3	4	5	6	7	8	9	10
	KALKULATIVNE SKUPINE
		skup
1	ZA LASTNO REPRODUKCIJO				0
2	ENERG IN VODA
3	gorivo in maz	111	3	3111	0
4	elektrika	112	3	3112	0
5	druga energ	113	3	3113	0
6	voda	114	3	3114	0
7	SEME, SADIKE	120	3	3120	0
8	ORGANSKA GNOJILA				0
9	hl gnoj	131	1	1131	0
10	gnojevka	132	1	1132	328.277
11	MINERALNA GNOJILA	140		3140.5	131.777
12	ZAŠČTNA SREDSTVA				0
13	herbicidi	151	3	3151	0
14	fungicidi	152	3	3152	0
15	insekticidi	153	3	3153	0
16	ŽIVINA	160		160	0
17	domača	160	1	1160	0
18	kupljena	160	3	3160	0
19	KRMA IN NASTILJ				0
20	domača				0
21	kupljena				0
22	voluminozna	171			0
23	domača	171	1	1171	0
24	kupljena	171	3	3171	0
25	mocna in min	172			0
26	domača	172	1	1172	0
27	kupljena	172	3	3172	0
28	stelja	173			0
29	domača	173	1	1173	0
30	kupljena	173	3	3173	0
31	DRUG MATERIAL				0
32	zdrav in razk	181	3	3181	0
33	drug material	182	3	3182	0
34	drug mat (izpis Q)	183	3	3183	20.8263
35	KUPLJENE STORITVE				0
36	vet stor	210	3	3210	0
37	druge stor	220	3	3220	0
38	strojne stor	230	3	3230	0
39	delo	240	3	3240	0
40	zavarovanje	250	3
41	zav prid				0
42	zav zgradb				4.53654
43	AMORTIZACIJA
44	zgradb in opr	310		310	56.9917
45	strojev	320		320	0
46	nasadov	330		330	0
47	živine	340		340	0
48	DOMAČE STORITVE
49	domače strojne storitve				518.171
50	domače delo (neto)				149.922
51	OBVEZNOSTI IN POSREDNI STR.
52	davek				2.46696
53	Pokojninsko zavarov obvezno				24.507
54	Zdravstveno zavarov obvezno				11.21
55	Pokojninsko zavarov dodatno				18.3435
56	Zdravstveno zavarov dodatno				8.39065
57	Regresi (pravice iz dela)				54.1289
58	posredni stroški				12.2383
59	Stroški kapitala				100.86
60	STROŠKI SKUPAJ				1442.65	0
61	-VREDNOST STRAN. PRIDELKOV				0
62	STROŠKI GLAVNEGA PRIDELKA				1442.65	0
63	PRORAČUNSKI DODATKI
64	Neposredno na nosilcu				177.69
65	Preneseno iz drugih stroškovnih nosilcev				0
66	STROŠKI ZMANJŠANI ZA SUBVENCIJE				1264.96	0
[truncated: 20 more columns]

## Sheet: tsil2
1					stroji	pridelek	kakovost	min.	max.	min.	max.			LC	0.0681346															vnos šifre	faza + int. (F1)				izbor glede na F1
2	Mesec obračuna	721-1221	258	Intenzivnost	1		D	7000	15000
3	VNOS							Pozor!										Osnovni izračuni ali poizvedbe			POMOŽNO ANALITIČNA									TEHNOLOŠKA KARTA
4	ime kalkulacije	Silaža trajni travnik 2		katastrska kultura	travnik				nač. obrač. (da=1/ne=0)	kakovost gl. pridelka			šifra (1=da)	PRID. RAZMERE				ref. površina (izbor)		delavnik
5	šifre	ime	zbir	cenik	pridelek	vzporedni prid. (%)	bruto prid (zr SS na dvorišču)	Bruto pridelek SS		razred	delež cene	delež pridelka		velikost		1		št. prevozov med parc.	0	10																		13.5011	14.8016								NAZIV	NAZIV	I
6	glavni pridelek	Silaža trajni travnik 2	tsil2	tsil	12750		12750	6000	1	I	100	100	1	oddalj.		1		km prevozov med parc.	0	1.25											intenziv.		št. prev. Mat.+prid./fazo/ref. povr.		FAZE	AGREG	PRIKLJ	SD	RD	SD1/ha/fazo	št. faz	mesec		Q (spec. normativ)	str. prid.		FAZE	MATER	P
7	str1									II	0	0		nagib		1		km prevozov od dvorišča in nazaj	2			rank0	rank	tipskup						ročni vnos faze	vlookup Z				1	2	3	6	7			začetek		Q/ fazo	mat./delo		1	ime materiala	TIP
8	str2									III	0	0		skupna povr. kulture		1		skupaj km za en prevoz	2		1	10.08	10	4000	0							0	0	0		0	0	0	0	0	0			1			0
9	str3													odd. med parcelami		0.5		skupaj km za en prevoz/ha	2		2	10.09	11	4000	0					Brananje travnika	Brananje travnika1	2	0	2	Brananje travnika1	tr55	travbrana	0.891	0	0.811	1	3		1	0		Brananje travnika1
10	str4																				3	10.1	12	4000	0					Košnja	Košnja1	4	0	2	Košnja1	tr55	rotkos2	1.56112	0	0.700562	2	6		1	0		Košnja1
11	organska gnojila																				4	10.11	13	4000	0					Obračanje	Obračanje1	8	0	2	Obračanje1	tr55	vrtobrac350	1.86431	0	0.386078	4	6		1	0		Obračanje1
12	glavni pridelek	izgube (%)	SS sprav.	SS sklad.	NEL	ME	SB											NEL/ ha	ME/ ha	SS/ha	5	10.12	14	4000	0					Zgrabljanje	Zgrabljanje1	4	0	2	Zgrabljanje1	tr55	vrtzgrab300	1.49806	0	0.669031	2	6		1	0		Zgrabljanje1
13	tsil	15	40	40	6.385	10.605	186.5											32563.5	54085.5	5100	6	10.13	15	4000	0					Odvoz trave	Odvoz trave1	10	10	2	Odvoz trave1	tr55	naklprik19	2.462	0	0.532	1	6		1	0		Odvoz trave1
14																					7	10.14	16	4000	0					Tlačenje tr.sil.	Tlačenje tr.sil.	2	0	2	Tlačenje tr.sil.	tr55	0	2.1675	1.3005	0	1	6		1	0		Tlačenje tr.sil.
15								gnoj. funkcija													8	8.15	8	3183	folija						0	0	0	0	0	0	0	0	0	0		6		1	0		0	folija	3
16	1	N	P	K	faktor izkoristek hranil			kriterij						SPLOŠNE PREDPOSTAVKE							9	10.16	17	4000	0						0	0	0	0	0	0	0	0	0	0				1	0		0
17	6000	105.275	57.239	111.012										zač. proiz. procesa		3		trajanje proizvodnega procesa dni	182.5		10	10.17	18	4000	0						0	0	0	0	0	0	0	0	0	0				1	0		0
18	gnojilna trajni	0.02616	0.011655	0.0185854	1.2	1.05	1	0						konec proiz. procesa		9					11	10.18	19	4000	0						0	0	0	0	0	0	0	0	0	0				1	0		0
19		-51.685	-12.691	-0.5										zaloga		5					12	10.19	20	4000	0					Baliranje travinje	Baliranje travinje	0	0	0	Baliranje travinje	0	0	0	0	0				1	0		Baliranje travinje	bal storitev	3
20	gnojilna trajni2	0.02748	0.01323	0.032	1.2	1.05	1	1						st. real.		1					13	10.2	21	4000	0					Nakladanje bal	Nakladanje bal	0	0	2	Nakladanje bal	tr55	klescebal	0	0	0	0			1	0		Nakladanje bal
21		-76.606	-37.276	-94.649																	14	10.21	22	4000	0					Odvoz bal	Odvoz bal1	0	0	2	Odvoz bal1	tr70	trprik5	0	0	0	0			1	0		Odvoz bal1
22	stara gnojilna	0.0194929	0.00714598	0.0185854	1	1	1	2													15	10.22	23	4000	0						0	0	0	0	0	0	0	0	0	0				1	0		0
23		-15.466	10.9173	2.1695										vred. mat. za lastno reprodukcijo (1=PC,0=LC)		1					16	10.23	24	4000	0					Sušenje	Sušenje	0	0	0	Sušenje	0	0	0	0	0				1	0		Sušenje	elektrika	3
24	GNOJENJE MODUL (1=da; 0=ne)		0											davek (1=KD; 2=dej; 3=norm)		1					17	10.24	25	4000	0						0	0	0	0	0	0	0	0	0	0				1	0		0
25	Gnojenje z dom. org. gnoj. (1=da; 0=ne)		1	DODATNI VNOSI										obračun davka na sub (0=ni obračunano;1=dejanske;2=pavšal)		1		osnova za odmero davka od subvencij	93.541		18	10.25	26	4000	0						0	0	0	0	0	0	0	0	0	0				1	0		0
26						dtm	t	lucerna	detelja					osnova prispevki							19	10.26	27	4000	0						0	0	0	0	0	0	0	0	0	0				1	0		0
27	Enaka domača org. gnojila, količina izračunana, določena količina	gnojevka	132	seme	0	35	40	30	20					ddv							20	10.27	28	4000	0						0	0	0	0	0	0	0	0	0	0				1	0		0
28	količina			Število košenj	2									obres.OS (% kred)		0					21	10.28	29	4000	0						0	0	0	0	0	0	0	0	0	0				1	0		0
29	F pokritja	0.97			2.40869	0.00181	0.33992	0.30401						obres.Ob S (% kred)		0					22	10.29	30	4000	0						0	0	0	0	0	0	0	0	0	0				1	0		0
30	Različna domača org.gnojila, določena količina		0	Vnos št. košenj če (g28 = 1)	3	0	Določeno št. košenj 1=DA;0=izbor po funkciji pridelka							poslovni presežek (da = 1)		1					23	10.3	31	4000	0						0	0	0	0	0	0	0	0	0	0				1	0		0
31	količina													ZAVAROVANJE			da=1	zavarovanje	tsilZ		24	10.31	32	4000	0						0	0	0	0	0	0	0	0	0	0				1	0		0
32				št. košenj	delež pridelka											0	1	pridelek	0		25	10.32	33	4000	0						0	0	0	0	0	0	0	0	0	0				1	0		0
33	Določeno domače org. gnojilo, določena količina		0	1	0.35	0.45	0.5	0.6	1					tsilZmax		0	0				26	10.33	34	4000	0						0	0	0	0	0	0	0	0	0	0				1	0		0
34	količina			2	0.25	0.25	0.3	0.4													27	10.34	35	4000	0						0	0	0	0	0	0	0	0	0	0				1	0		0
35				3	0.15	0.15	0.2														28	10.35	36	4000	0						0	0	0	0	0	0	0	0	0	0				1	0		0
36	Trošenje gnojil (1=da)	1		4	0.15	0.15								zav zgrad.		0.199	1	zgradbe	3.4024		29	10.36	37	4000	0					Oranje obračalni	Oranje obračalni1	0	0	2	Oranje obračalni1	tr55	plug2obr	0	0	0	0			1	0		Oranje obračalni1
37	Izkoristek	organska		5	0.1							OSNOVNA SREDSTVA						osnovna sredstva			30	10.37	38	4000	0					Predsetvenik	Predsetvenik1	0	0	2	Predsetvenik1	tr55	predset	0	0	0	0			1	0		Predsetvenik1
38	hl gnoj	njiva	0.7									SKUPINA	NAZIV	Q/ha(gl)	Q/tono	Q/dan		Q	nab vred	zgradbe nab vred	31	10.38	39	4000	0					Valjanje	Valjanje1	0	0	2	Valjanje1	tr55	valjar2	0	0	0	0			1	0		Valjanje1
39	hl gnoj	travnik	0.5	Sejano travinje (1 = da)	0							310	korsilos	0	2			25.5	1709.75	1709.75	32	10.39	40	4000	0					Setev žit	Setev žit1	0	0	2	Setev žit1	tr55	zitsej	0	0	0	0			1	0		Setev žit1	zitsejs	3
40	gnojevka		0.75	Število let rabe	3													0	0	0	33	10.4	41	4000	0						0	0	0	0	0	0	0	0	0	0				1	0		0	setdm	3
41	Omejitve pri gnojenju																	0	0	0	34	10.41	42	4000	0					Škropljenje	Škropljenje1	0	0	2	Škropljenje1	tr55	skrop400	0	0	0	0			1	0		Škropljenje1
42	Št. gnojenj z dom. org. gnoj.	1																0	0	0	35	10.42	43	4000	0							0	0	0		0	0	0	0	0	0			1	0		0	varherb	3
43	Max. količina gnojevke	20000		Teža bale	0	575	230											0	0	0	36	10.43	44	4000	0				Prevozi cesta	Prevoz odkup	Prevoz odkup1	0	0		Prevoz odkup1	tr70	trprik5	0	0	0	0			1	0		Prevoz odkup1
44	Redčenje dom. org. gnoj.	1																0	0	0	37	10.44	45	4000	0				Prevozi cesta			0	0			0	0	0	0	0				1			0
45	Modul			Spravilo tr. silaže 1= (sušenje na tleh) ;0= (sušenje na tleh);2=bale	1																38	10.45	46	4000	0				Prevozi cesta			0	0			0	0	0	0	0				1			0
46	Št. gnojenj z min. gnoj.	2		izgube (%)	15	15															39	10.46	47	4000	0				Prevozi cesta			0	0			0	0	0	0	0				1			0
47	- M osn. gnoj.	1	0.3	SS sprav.	35	40			DAVEK SUBVENCIJE	SUBVENCIJE								subvencije			40	10.47	48	4000	0				modul org.	0	0	0	0	0	0	0	0	0	0	0	0	0		1	0		0	hl gnoj	1
48	- M dognoj.	1.05275	2	št. obračanj	2	2			dav. sub. (ne = 0)	šifra	/ha(gl)	/kg prid	delež vred.	/kg r.mat	ime mat	skupina	elektrika	vred/enoto	Q enot	vr./ha(gl)	41	10.48	49	4000	0					0	0	0	0	0	0	0	0	0	0	0	0	0		1	0		0
49	izkor. org.		0.5	por. elekt.					0	vractros				6.15781	domače strojne storitve		0	0.271369	83.137	22.5608	42	10.49	50	4000	0				modul min.	0	0	0	0	0	0	0	0	0	0	0	0	0		1	0		0		3
50	N max. živ. nitratna	170	zakonska omejitev ali dobra KP						0	regtravinje	0							0	0	0	43	10.5	51	4000	0					0	0	0	0	0	0	0	0	0	0	0	0	0		1	0		0		3
51	Max. obrok N	70	omejitev dobra KP	Samohodni kosilnik 1=da	1				1	PPtravnik	1							93.541	1	93.541	44	1.51	1	1132	gnojevka				MK organska gnoj.	Mešanje gnojevke	Mešanje gnojevke	2	0	2	Mešanje gnojevke	tr50	mesgn	0.404379	0	0	1	3		1	0		Mešanje gnojevke	gnojevka	1
52	Min. obrok N	20	omejitev dobra KP	Tip obrač in zgrab 1= tračni	0				0	ZK	1							0.563	1	52.6636	45	10.52	52	4000	0					Trošenje gnojevke	Trošenje gnojevke1	16	16	2	Trošenje gnojevke1	tr55	cist4200	1.58146	0	0.78	1	3		1	0		Trošenje gnojevke1
53	Min. kg NPK/ trošenje	75							0									0	0	0	46	10.53	53	4000	0					0	0	0	0	0	0	0	0	0	0	0	0	0		1	0		0	gnojevka	1
	min. delež N pri osn. gnoj. (ORG.+MIN)	0.3	dobra kmetijska praksa	odkup km	0				0									0	0	0	47	10.54	54	4000	0					0	0	0	0	0	0	0	0	0	0	0	0	0		1	0		0
	delež N iz org. gnojil pri osn. gnoj.	0.7																			48	10.55	55	4000	0					0	0	0	0	0	0	0	0	0	0	0	0	0		1	0		0	0	1
	kg N pri osn. gnoj., če ni org.	50																			49	10.56	56	4000	0					0	0	0	0	0	0	0	0	0	0	0	0	0		1	0		0
																					50	10.57	57	4000	0				MK min. gnoj.	Tros. min.	Tros. min.1	2	2	2	Tros. min.1	tr50	trosmin500	0.525836	0	0.418597	1	3		1	0		Tros. min.1
																					51	10.58	58	4000	0						0	0	0	0	0	0	0	0	0	0	0	0		1	0		0	min. gnoj. osn. gnoj.	3
			ha		1=da																52	10.59	59	4000	0						0	0	0	0	0	0	0	0	0	0	0	0		1	0		0	0
	3	Bruto pridelek SS	velikost		str. prid. vredn. q		cena hranil	gnoj. funkcija	max. obrok N	št. FFS	dod. št. FFS	št. herbicid	dod. št. herbicidov				odkup km	št. FFS	0	0	53	10.6	60	4000	0						0	0	0	0	0	0	0	0	0	0	0	0		1	0		0	0
	Variacije	2	3	4	5	6	7	8	9	10	11	12	13	14	15	16	17	št. herbicid	0	0	54	3.61	3	3140.5	mineralna gnojila					Tros. min.	Tros. min.1	2	2	2	Tros. min.1	tr50	trosmin500	0.545386	0	0.418597	1	5		1	0		Tros. min.1	KAN	3
	0	8000	1		0		0	2	70	0	0	0	0				0	dod. št. FFS			55	4.62	4	3141	N					0	0	0	0	0	0	0	0	0	0	0	0	0		1	0		0	0	3
	1	9000	1		0		0	0	70	0	0	0	0				0				56	5.63	5	3142	P					0	0	0	0	0	0	0	0	0	0	0	0	0		1	0		0	0	3
	2	8000	1		0		0	0	70	0	0	0	0				0	gnoj. funkcija	0		57	6.64	6	3143	K					0	0	0	0	0	0	0	0	0	0	0	0	0		1	0		0	0	3
	3	6000	1		0		0	0	70	0	0	0	0				0	str. prid. vredn. q	0		58	2.65	2	3000	KUPLJEN MATERIAL																							mineralna gnojila	3
	4	5000	1		0		0	0	70	0	0	0	0				0				59	9.66	9	3200	KUPLJENE STORITVE																							N	3
	5	4000	1		0		0	0	70	0	0	0	0				0	cena hranil	0	cena SURS	60	7.67	7	3150	sredstva za varstvo rastlin																							P	3
																																																K	3
												kriterij	cena hranil	(0=taksacijsko SURS, 1=taksacijsko KIS, 2=čista hranila)
													0	1	2	3
													1	2	3	4
													cena SURS	cena KIS	cena N-P-K
													N	NQizr	n2
													P	PQizr	p2
													K	KQizr	k2
													KON	KONQizr	KON2
													NPK	NPKQ	NPK
													KAN	KANQ	KAN
													gnojevka	gnojevkaQizr				gnojevka1
													hl gnoj	hl gnojQizr				hl gnoj N
													ggnoj	ggnojQizr				hl gnoj T
													UREA	UREAQ	UREA			gnojnica
													FAZE GNOJENJE				DRUGE FAZE
													Naklad. hl. gnoja	Tros. min.			Brananje travnika		Grabljenje
													Troš. hl. gnoja	Dognojevanje			Košnja		Košnja samoh.kos.	Košnja motor.kos.
													Mešanje gnojevke	Fertiirigacija			Obračanje	ObračanjeT	Obrač.samohod.	Obrač.motor.obrač.
													Trošenje gnojevke	Okop. dogn.			Zgrabljanje	ZgrabljanjeT	Zgrab.samohod.	Zgrab.motor.zgrab.
													trošenje hl.gnoja	Okop.koruze,dogn.			Odvoz sena	Odvoz sena 50SS
													Ttrošenje hl.gnoja	Tros.min.roč.
														trošenje NPK
														Ttrošenje NPK
													DRUGE ŠIFRE
													maxtrosnjive				70,60848
													maxtrostrajninasadi
													maxtrosgozd
																																		Izračun gnojenje
	KRMILO / koda		Pc/LC	NEL	ME	PB	PSB	SS	SVImin	SVImax	Ca	P	Mg	Na
VRSTICA			€/kg	MJ/kg	MJ/kg	g/kg	g/kg	kg	kg SS	kg SS	g/kg	g/kg	g/kg	g/kg																																VARSTVO		število tretiranj	dodatno
301	tsil2_D		0.0397929	2.737	4.5954	74.98	49.4868	0.46	0.12466	0.12466	3.036	1.61	1.288	0.322																							15/15\15									Varstvo pred pleveli
																																					7/20\30				količina OG	po obračunu	po obračunu	po obračunu	cena SURS	151	harmony	0
																																					15/15\15	0/10\30	0/26\0	27/0\0	N, P, K	NPK	0.10.30	0.26.0 in/ali 27.0.0	0	151
Podatki o parceli:										Hranila v gnojilu (kg/ha)			Odvzem poljščin (kg/ha)																							N	0.15	0	0	0.27	11.1101	11.1101	11.1101	0	1.16644	151
Stanje reševalca		SOLUTION FOUND - LP								N	P	K	N	P	K																					P	0.15	0.1	0.26	0	1.71717	1.71717	-1.58874	0	0.958024	151
GERK:						SKUPAJ				240.153	133.778	246.442	240.153	133.778	246.442		MODUL GNOJENJE																			K	0.15	0.3	0	0	9.91774	9.91774	0	0	0.723781	Varstvo pred boleznimi in škodljivci
Koda njive:						Povprečna količina hranil na leto					26.7555	49.2883		26.7555	49.2883			PAZI ENOTE																		KON									0.16704	152		0
Analiza tal:						Povprečna letna korekcija za dosego razreda 'C'								FALSE	FALSE			Org. gnojila	min. gnoj. osn. gnoj.	min.gnoj. dog.																min. gnoj. osn. gnoj.									0.486915	153		0
Datum analize tal:						Odstopanje na letni ravni					-3.55271e-15	7.10543e-15						hl gnoj																		vrednost gnojil (izračunana)	0.594276	0.479976	0.416126	0.481978	33.1575
P2O5 mg/100g																	količina	4	9.57676	3.00019																	74.0673	11.4478	66.1183	-15.8874	3
K2O mg/100g																	povp. cena	13.0919	47.4397	33.2																količina gnojil - Q	0	33.0591	-6.11055	41.1485	68.0971	delež	kg
							Hranila v gnojilu (kg/100kg)			Hranila v gnojilu (kg/ha)			Odvzem poljščine (kg/ha)																								SUM q N OG	SUM q N OG (samo min. gnoj.)				N, osnovno gnojenje org.	kg N osn. gnoj., če samo mineralno
Leto	Glavna poljščina	Dosevek	Koda	Organsko / mineralno gnojilo	Cena	Količina v	N	P	K	N	P	K	N	P	K																						73.6925	50				0.7	50
		Pridelek (kg)			€/t oz €/100kg €/kg	(t oz 100kg) kg				kg/ha			kg/ha				ŠIFRA		vrednost															šifra	N	P	K	ime faze	N	P	K	Q	Q nitratna	mesec
			hl gnoj		13.0919	4	3.90387	2.5	6	15.6155	10	24					131	hl gnoj	52.3678															izkoristek	0.75	1	1	NORMATIV	105.275	57.239	111.012
			NPK 15-15-15		43.4	8.84126	7	14	21	61.8888	123.778	185.666					145	NPK 15-15-15	383.711															izkoristek	0.75	1	1	ORG. GNOJ. SKUPAJ	62.5824	55.5218	101.095				F redčenja
			kalijev sulfat		96	0.735505	33.5	0	50	24.6394	0	36.7753					143	kalijev sulfat	70.6085															gnojevka	0.00325	0.00288333	0.00525	Org. gnoj. osnovno	62.5824	55.5218	101.095	19256.1	19256.1	3	1.5
			kan		33.2	3.00019	46	0	0	138.009	0	0					141	kan	99.6064															gnojevka	0.00325	0.00288333	0.00525	Org. gnoj. dognojevanje	0	0	0	0	0	7.3	2
2016	silkor					.							240.153	133.778	246.442		0	0	0															0	0	0	0	Org. gnoj. dognojevanje	0	0	0	0	0		1
	55294.1					Prvo leto											0	0	0															šifra				DOGNOJEVANJE NPK				Q
2017						.							0	0	0		0	0	0																0	0	0	Tros. min.	0	0	0		0
						Drugo leto											0	0	0																0	0	0	Tros. min.	0	0	0		0
2018						.							0	0	0		0	0	0																			Tros. min.	0	0	0		0
						Tretje leto											0	0	0																max. obrok N		št. dog.	Tros. min.	11.1101	1.71717	9.91774		68.0971	3
2019						.							0	0	0		0	0	0															šifra	70		0	DOGNOJEVANJE N	31.5825
						Četrto leto											0	0	0															KAN	0.27			Tros. min.	0.27	KAN		1	116.972	5
2020						.							0	0	0		0	0	0															KAN	0.27			0	0	0		0	0
						Peto leto											0	0	0															KAN	0.27			0	0	0		0	0
																																			0			0	0	0		0	0
																																						izračun/ normativ	1	1	1	1				Varstvo drugo
																																					1	Enaka domača org. gnojila, količina izračunana, določena količina						količina	F pokritja	154
																																						Max. org. osnovno	22674.6	19851.7	21145.2		19851.7
																																						Max. org. SUM	32392.3			19851.7	19851.7	19851.7	0.97
																																					2	Različna domača org.gnojila, določena količina
																																						Organsko osnovno						0
																																						Organsko dognojevanje						0
																																					3	Določeno domače org. gnojilo, določena količina
																																												0
		0	1	2	3	4	5	6	7	8	9	10
	KALKULATIVNE SKUPINE
		skup
1	ZA LASTNO REPRODUKCIJO				0
2	ENERG IN VODA
3	gorivo in maz	111	3	3111	0
4	elektrika	112	3	3112	0
5	druga energ	113	3	3113	0
6	voda	114	3	3114	0
7	SEME, SADIKE	120	3	3120	0
8	ORGANSKA GNOJILA				0
9	hl gnoj	131	1	1131	0
10	gnojevka	132	1	1132	233.277
11	MINERALNA GNOJILA	140		3140.5	88.0738
12	ZAŠČTNA SREDSTVA				0
13	herbicidi	151	3	3151	0
14	fungicidi	152	3	3152	0
15	insekticidi	153	3	3153	0
16	ŽIVINA	160		160	0
17	domača	160	1	1160	0
18	kupljena	160	3	3160	0
19	KRMA IN NASTILJ				0
20	domača				0
21	kupljena				0
22	voluminozna	171			0
23	domača	171	1	1171	0
24	kupljena	171	3	3171	0
25	mocna in min	172			0
26	domača	172	1	1172	0
27	kupljena	172	3	3172	0
28	stelja	173			0
29	domača	173	1	1173	0
30	kupljena	173	3	3173	0
31	DRUG MATERIAL				0
32	zdrav in razk	181	3	3181	0
33	drug material	182	3	3182	0
34	drug mat (izpis Q)	183	3	3183	15.6198
35	KUPLJENE STORITVE				0
36	vet stor	210	3	3210	0
37	druge stor	220	3	3220	0
38	strojne stor	230	3	3230	0
39	delo	240	3	3240	0
40	zavarovanje	250	3
41	zav prid				0
42	zav zgradb				3.4024
43	AMORTIZACIJA
44	zgradb in opr	310		310	42.7438
45	strojev	320		320	0
46	nasadov	330		330	0
47	živine	340		340	0
48	DOMAČE STORITVE
49	domače strojne storitve				370.25
50	domače delo (neto)				107.857
51	OBVEZNOSTI IN POSREDNI STR.
52	davek				9.00005
53	Pokojninsko zavarov obvezno				17.6308
54	Zdravstveno zavarov obvezno				8.06465
55	Pokojninsko zavarov dodatno				13.1966
56	Zdravstveno zavarov dodatno				6.03638
57	Regresi (pravice iz dela)				38.9412
58	posredni stroški				8.67624
59	Stroški kapitala				74.7121
60	STROŠKI SKUPAJ				1037.48	0
61	-VREDNOST STRAN. PRIDELKOV				0
62	STROŠKI GLAVNEGA PRIDELKA				1037.48	0
63	PRORAČUNSKI DODATKI
64	Neposredno na nosilcu				168.765
65	Preneseno iz drugih stroškovnih nosilcev				0
66	STROŠKI ZMANJŠANI ZA SUBVENCIJE				868.716	0
[truncated: 20 more columns]

## Sheet: tsil1
1					stroji	pridelek	kakovost	min.	max.	min.	max.			LC	0.0601569															vnos šifre	faza + int. (F1)				izbor glede na F1
2	Mesec obračuna	721-1221	258	Intenzivnost	1		S	7000	15000
3	VNOS							Pozor!										Osnovni izračuni ali poizvedbe			POMOŽNO ANALITIČNA									TEHNOLOŠKA KARTA
4	ime kalkulacije	Silaža trajni travnik 1		katastrska kultura	travnik				nač. obrač. (da=1/ne=0)	kakovost gl. pridelka			šifra (1=da)	PRID. RAZMERE				ref. površina (izbor)		delavnik
5	šifre	ime	zbir	cenik	pridelek	vzporedni prid. (%)	bruto prid (zr SS na dvorišču)	Bruto pridelek SS		razred	delež cene	delež pridelka		velikost		1		št. prevozov med parc.	0	10																		9.21883	10.0858								NAZIV	NAZIV	I
6	glavni pridelek	Silaža trajni travnik 1	tsil1	tsil	8500		8500	4000	1	I	100	100	1	oddalj.		1		km prevozov med parc.	0	1.25											intenziv.		št. prev. Mat.+prid./fazo/ref. povr.		FAZE	AGREG	PRIKLJ	SD	RD	SD1/ha/fazo	št. faz	mesec		Q (spec. normativ)	str. prid.		FAZE	MATER	P
7	str1									II	0	0		nagib		1		km prevozov od dvorišča in nazaj	2			rank0	rank	tipskup						ročni vnos faze	vlookup Z				1	2	3	6	7			začetek		Q/ fazo	mat./delo		1	ime materiala	TIP
8	str2									III	0	0		skupna povr. kulture		1		skupaj km za en prevoz	2		1	10.08	10	4000	0							0	0	0		0	0	0	0	0	0			1			0
9	str3													odd. med parcelami		0.5		skupaj km za en prevoz/ha	2		2	10.09	11	4000	0					Brananje travnika	Brananje travnika1	2	0	2	Brananje travnika1	tr55	travbrana	0.891	0	0.811	1	3		1	0		Brananje travnika1
10	str4																				3	10.1	12	4000	0					Košnja	Košnja1	2	0	2	Košnja1	tr55	rotkos2	0.780562	0	0.700562	1	6		1	0		Košnja1
11	organska gnojila																				4	10.11	13	4000	0					Obračanje	Obračanje1	4	0	2	Obračanje1	tr55	vrtobrac350	0.932155	0	0.386078	2	6		1	0		Obračanje1
12	glavni pridelek	izgube (%)	SS sprav.	SS sklad.	NEL	ME	SB											NEL/ ha	ME/ ha	SS/ha	5	10.12	14	4000	0					Zgrabljanje	Zgrabljanje1	2	0	2	Zgrabljanje1	tr55	vrtzgrab300	0.749031	0	0.669031	1	6		1	0		Zgrabljanje1
13	tsil	15	40	40	6.385	10.605	186.5											21709	36057	3400	6	10.13	15	4000	0					Odvoz trave	Odvoz trave1	8	8	2	Odvoz trave1	tr55	naklprik19	1.872	0	0.532	1	6		1	0		Odvoz trave1
14																					7	10.14	16	4000	0					Tlačenje tr.sil.	Tlačenje tr.sil.	2	0	2	Tlačenje tr.sil.	tr55	0	1.445	0.867	0	1	6		1	0		Tlačenje tr.sil.
15								gnoj. funkcija													8	8.15	8	3183	folija						0	0	0	0	0	0	0	0	0	0		6		1	0		0	folija	3
16	1	N	P	K	faktor izkoristek hranil			kriterij						SPLOŠNE PREDPOSTAVKE							9	10.16	17	4000	0						0	0	0	0	0	0	0	0	0	0				1	0		0
17	4000	52.955	33.929	73.8416										zač. proiz. procesa		3		trajanje proizvodnega procesa dni	182.5		10	10.17	18	4000	0						0	0	0	0	0	0	0	0	0	0				1	0		0
18	gnojilna trajni	0.02616	0.011655	0.0185854	1.2	1.05	1	0						konec proiz. procesa		9					11	10.18	19	4000	0						0	0	0	0	0	0	0	0	0	0				1	0		0
19		-51.685	-12.691	-0.5										zaloga		5					12	10.19	20	4000	0					Baliranje travinje	Baliranje travinje	0	0	0	Baliranje travinje	0	0	0	0	0				1	0		Baliranje travinje	bal storitev	3
20	gnojilna trajni2	0.02748	0.01323	0.032	1.2	1.05	1	1						st. real.		1					13	10.2	21	4000	0					Nakladanje bal	Nakladanje bal	0	0	2	Nakladanje bal	tr55	klescebal	0	0	0	0			1	0		Nakladanje bal
21		-76.606	-37.276	-94.649																	14	10.21	22	4000	0					Odvoz bal	Odvoz bal1	0	0	2	Odvoz bal1	tr70	trprik5	0	0	0	0			1	0		Odvoz bal1
22	stara gnojilna	0.0194929	0.00714598	0.0185854	1	1	1	2													15	10.22	23	4000	0						0	0	0	0	0	0	0	0	0	0				1	0		0
23		-15.466	10.9173	2.1695										vred. mat. za lastno reprodukcijo (1=PC,0=LC)		1					16	10.23	24	4000	0					Sušenje	Sušenje	0	0	0	Sušenje	0	0	0	0	0				1	0		Sušenje	elektrika	3
24	GNOJENJE MODUL (1=da; 0=ne)		0											davek (1=KD; 2=dej; 3=norm)		1					17	10.24	25	4000	0						0	0	0	0	0	0	0	0	0	0				1	0		0
25	Gnojenje z dom. org. gnoj. (1=da; 0=ne)		1	DODATNI VNOSI										obračun davka na sub (0=ni obračunano;1=dejanske;2=pavšal)		1		osnova za odmero davka od subvencij	93.541		18	10.25	26	4000	0						0	0	0	0	0	0	0	0	0	0				1	0		0
26						dtm	t	lucerna	detelja					osnova prispevki							19	10.26	27	4000	0						0	0	0	0	0	0	0	0	0	0				1	0		0
27	Enaka domača org. gnojila, količina izračunana, določena količina	gnojevka	132	seme	0	35	40	30	20					ddv							20	10.27	28	4000	0						0	0	0	0	0	0	0	0	0	0				1	0		0
28	količina			Število košenj	1									obres.OS (% kred)		0					21	10.28	29	4000	0						0	0	0	0	0	0	0	0	0	0				1	0		0
29	F pokritja	0.97			1.69265	0.00181	0.33992	0.30401						obres.Ob S (% kred)		0					22	10.29	30	4000	0						0	0	0	0	0	0	0	0	0	0				1	0		0
30	Različna domača org.gnojila, določena količina		0	Vnos št. košenj če (g28 = 1)	1	1	Določeno št. košenj 1=DA;0=izbor po funkciji pridelka							poslovni presežek (da = 1)		1					23	10.3	31	4000	0						0	0	0	0	0	0	0	0	0	0				1	0		0
31	količina													ZAVAROVANJE			da=1	zavarovanje	tsilZ		24	10.31	32	4000	0						0	0	0	0	0	0	0	0	0	0				1	0		0
32				št. košenj	delež pridelka											0	1	pridelek	0		25	10.32	33	4000	0						0	0	0	0	0	0	0	0	0	0				1	0		0
33	Določeno domače org. gnojilo, določena količina		0	1	0.35	0.45	0.5	0.6	1					tsilZmax		0	0				26	10.33	34	4000	0						0	0	0	0	0	0	0	0	0	0				1	0		0
34	količina			2	0.25	0.25	0.3	0.4													27	10.34	35	4000	0						0	0	0	0	0	0	0	0	0	0				1	0		0
35				3	0.15	0.15	0.2														28	10.35	36	4000	0						0	0	0	0	0	0	0	0	0	0				1	0		0
36	Trošenje gnojil (1=da)	1		4	0.15	0.15								zav zgrad.		0.199	1	zgradbe	2.26827		29	10.36	37	4000	0					Oranje obračalni	Oranje obračalni1	0	0	2	Oranje obračalni1	tr55	plug2obr	0	0	0	0			1	0		Oranje obračalni1
37	Izkoristek	organska		5	0.1							OSNOVNA SREDSTVA						osnovna sredstva			30	10.37	38	4000	0					Predsetvenik	Predsetvenik1	0	0	2	Predsetvenik1	tr55	predset	0	0	0	0			1	0		Predsetvenik1
38	hl gnoj	njiva	0.7									SKUPINA	NAZIV	Q/ha(gl)	Q/tono	Q/dan		Q	nab vred	zgradbe nab vred	31	10.38	39	4000	0					Valjanje	Valjanje1	0	0	2	Valjanje1	tr55	valjar2	0	0	0	0			1	0		Valjanje1
39	hl gnoj	travnik	0.5	Sejano travinje (1 = da)	0							310	korsilos	0	2			17	1139.83	1139.83	32	10.39	40	4000	0					Setev žit	Setev žit1	0	0	2	Setev žit1	tr55	zitsej	0	0	0	0			1	0		Setev žit1	zitsejs	3
40	gnojevka		0.75	Število let rabe	3													0	0	0	33	10.4	41	4000	0						0	0	0	0	0	0	0	0	0	0				1	0		0	setdm	3
41	Omejitve pri gnojenju																	0	0	0	34	10.41	42	4000	0					Škropljenje	Škropljenje1	0	0	2	Škropljenje1	tr55	skrop400	0	0	0	0			1	0		Škropljenje1
42	Št. gnojenj z dom. org. gnoj.	1																0	0	0	35	10.42	43	4000	0							0	0	0		0	0	0	0	0	0			1	0		0	varherb	3
43	Max. količina gnojevke	20000		Teža bale	0	575	230											0	0	0	36	10.43	44	4000	0				Prevozi cesta	Prevoz odkup	Prevoz odkup1	0	0		Prevoz odkup1	tr70	trprik5	0	0	0	0			1	0		Prevoz odkup1
44	Redčenje dom. org. gnoj.	1																0	0	0	37	10.44	45	4000	0				Prevozi cesta			0	0			0	0	0	0	0				1			0
45	Modul			Spravilo tr. silaže 1= (sušenje na tleh) ;0= (sušenje na tleh);2=bale	1																38	10.45	46	4000	0				Prevozi cesta			0	0			0	0	0	0	0				1			0
46	Št. gnojenj z min. gnoj.	2		izgube (%)	15	15															39	10.46	47	4000	0				Prevozi cesta			0	0			0	0	0	0	0				1			0
47	- M osn. gnoj.	1	0.3	SS sprav.	35	40			DAVEK SUBVENCIJE	SUBVENCIJE								subvencije			40	10.47	48	4000	0				modul org.	0	0	0	0	0	0	0	0	0	0	0	0	0		1	0		0	hl gnoj	1
48	- M dognoj.	0.52955	2	št. obračanj	2	2			dav. sub. (ne = 0)	šifra	/ha(gl)	/kg prid	delež vred.	/kg r.mat	ime mat	skupina	elektrika	vred/enoto	Q enot	vr./ha(gl)	41	10.48	49	4000	0					0	0	0	0	0	0	0	0	0	0	0	0	0		1	0		0
49	izkor. org.		0.5	por. elekt.					0	vractros				6.15724	domače strojne storitve		0	0.271369	56.7625	15.4036	42	10.49	50	4000	0				modul min.	0	0	0	0	0	0	0	0	0	0	0	0	0		1	0		0		3
50	N max. živ. nitratna	170	zakonska omejitev ali dobra KP						0	regtravinje	0							0	0	0	43	10.5	51	4000	0					0	0	0	0	0	0	0	0	0	0	0	0	0		1	0		0		3
51	Max. obrok N	70	omejitev dobra KP	Samohodni kosilnik 1=da	1				1	PPtravnik	1							93.541	1	93.541	44	1.51	1	1132	gnojevka				MK organska gnoj.	Mešanje gnojevke	Mešanje gnojevke	2	0	2	Mešanje gnojevke	tr50	mesgn	0.2397	0	0	1	3		1	0		Mešanje gnojevke	gnojevka	1
52	Min. obrok N	20	omejitev dobra KP	Tip obrač in zgrab 1= tračni	0				0	ZK	1							0.563	1	52.6636	45	10.52	52	4000	0					Trošenje gnojevke	Trošenje gnojevke1	10	10	2	Trošenje gnojevke1	tr55	cist4200	1.27571	0	0.78	1	3		1	0		Trošenje gnojevke1
53	Min. kg NPK/ trošenje	75							0									0	0	0	46	10.53	53	4000	0					0	0	0	0	0	0	0	0	0	0	0	0	0		1	0		0	gnojevka	1
	min. delež N pri osn. gnoj. (ORG.+MIN)	0.3	dobra kmetijska praksa	odkup km	0				0									0	0	0	47	10.54	54	4000	0					0	0	0	0	0	0	0	0	0	0	0	0	0		1	0		0
	delež N iz org. gnojil pri osn. gnoj.	0.7																			48	10.55	55	4000	0					0	0	0	0	0	0	0	0	0	0	0	0	0		1	0		0	0	1
	kg N pri osn. gnoj., če ni org.	50																			49	10.56	56	4000	0					0	0	0	0	0	0	0	0	0	0	0	0	0		1	0		0
																					50	10.57	57	4000	0				MK min. gnoj.	Tros. min.	Tros. min.1	2	2	2	Tros. min.1	tr50	trosmin500	0.511582	0	0.418597	1	3		1	0		Tros. min.1
																					51	10.58	58	4000	0						0	0	0	0	0	0	0	0	0	0	0	0		1	0		0	min. gnoj. osn. gnoj.	3
			ha		1=da																52	10.59	59	4000	0						0	0	0	0	0	0	0	0	0	0	0	0		1	0		0	0
	5	Bruto pridelek SS	velikost		str. prid. vredn. q		cena hranil	gnoj. funkcija	max. obrok N	št. FFS	dod. št. FFS	št. herbicid	dod. št. herbicidov				odkup km	št. FFS	0	0	53	10.6	60	4000	0						0	0	0	0	0	0	0	0	0	0	0	0		1	0		0	0
	Variacije	2	3	4	5	6	7	8	9	10	11	12	13	14	15	16	17	št. herbicid	0	0	54	3.61	3	3140.5	mineralna gnojila					Tros. min.	Tros. min.1	2	2	2	Tros. min.1	tr50	trosmin500	0.522091	0	0.418597	1	5		1	0		Tros. min.1	KAN	3
	0	8000	1		0		0	2	70	0	0	0	0				0	dod. št. FFS			55	4.62	4	3141	N					0	0	0	0	0	0	0	0	0	0	0	0	0		1	0		0	0	3
	1	9000	1		0		0	0	70	0	0	0	0				0				56	5.63	5	3142	P					0	0	0	0	0	0	0	0	0	0	0	0	0		1	0		0	0	3
	2	8000	1		0		0	0	70	0	0	0	0				0	gnoj. funkcija	0		57	6.64	6	3143	K					0	0	0	0	0	0	0	0	0	0	0	0	0		1	0		0	0	3
	3	6000	1		0		0	0	70	0	0	0	0				0	str. prid. vredn. q	0		58	2.65	2	3000	KUPLJEN MATERIAL																							mineralna gnojila	3
	4	5000	1		0		0	0	70	0	0	0	0				0				59	9.66	9	3200	KUPLJENE STORITVE																							N	3
	5	4000	1		0		0	0	70	0	0	0	0				0	cena hranil	0	cena SURS	60	7.67	7	3150	sredstva za varstvo rastlin																							P	3
																																																K	3
												kriterij	cena hranil	(0=taksacijsko SURS, 1=taksacijsko KIS, 2=čista hranila)
													0	1	2	3
													1	2	3	4
													cena SURS	cena KIS	cena N-P-K
													N	NQizr	n2
													P	PQizr	p2
													K	KQizr	k2
													KON	KONQizr	KON2
													NPK	NPKQ	NPK
													KAN	KANQ	KAN
													gnojevka	gnojevkaQizr				gnojevka1
													hl gnoj	hl gnojQizr				hl gnoj N
													ggnoj	ggnojQizr				hl gnoj T
													UREA	UREAQ	UREA			gnojnica
													FAZE GNOJENJE				DRUGE FAZE
													Naklad. hl. gnoja	Tros. min.			Brananje travnika		Grabljenje
													Troš. hl. gnoja	Dognojevanje			Košnja		Košnja samoh.kos.	Košnja motor.kos.
													Mešanje gnojevke	Fertiirigacija			Obračanje	ObračanjeT	Obrač.samohod.	Obrač.motor.obrač.
													Trošenje gnojevke	Okop. dogn.			Zgrabljanje	ZgrabljanjeT	Zgrab.samohod.	Zgrab.motor.zgrab.
													trošenje hl.gnoja	Okop.koruze,dogn.			Odvoz sena	Odvoz sena 50SS
													Ttrošenje hl.gnoja	Tros.min.roč.
														trošenje NPK
														Ttrošenje NPK
													DRUGE ŠIFRE
													maxtrosnjive				70,60848
													maxtrostrajninasadi
													maxtrosgozd
																																		Izračun gnojenje
	KRMILO / koda		Pc/LC	NEL	ME	PB	PSB	SS	SVImin	SVImax	Ca	P	Mg	Na
VRSTICA			€/kg	MJ/kg	MJ/kg	g/kg	g/kg	kg	kg SS	kg SS	g/kg	g/kg	g/kg	g/kg																																VARSTVO		število tretiranj	dodatno
307	tsil1_S		0.0355513	2.3247	3.9438	61.32	40.4712	0.42	0.12579	0.12579	2.772	1.47	1.176	0.231																							15/15\15									Varstvo pred pleveli
																																					7/20\30				količina OG	po obračunu	po obračunu	po obračunu	cena SURS	151	harmony	0
																																					15/15\15	0/10\30	0/26\0	27/0\0	N, P, K	NPK	0.10.30	0.26.0 in/ali 27.0.0	0	151
Podatki o parceli:										Hranila v gnojilu (kg/ha)			Odvzem poljščin (kg/ha)																							N	0.15	0	0	0.27	0	0	0	0	1.16644	151
Stanje reševalca		SOLUTION FOUND - LP								N	P	K	N	P	K																					P	0.15	0.1	0.26	0	1.01787	1.01787	-3.62103	0	0.958024	151
GERK:						SKUPAJ				240.153	133.778	246.442	240.153	133.778	246.442		MODUL GNOJENJE																			K	0.15	0.3	0	0	13.9167	13.9167	0	0	0.723781	Varstvo pred boleznimi in škodljivci
Koda njive:						Povprečna količina hranil na leto					26.7555	49.2883		26.7555	49.2883			PAZI ENOTE																		KON									0.16704	152		0
Analiza tal:						Povprečna letna korekcija za dosego razreda 'C'								FALSE	FALSE			Org. gnojila	min. gnoj. osn. gnoj.	min.gnoj. dog.																min. gnoj. osn. gnoj.									0.50737	153		0
Datum analize tal:						Odstopanje na letni ravni					-3.55271e-15	7.10543e-15						hl gnoj																		vrednost gnojil (izračunana)	0.594276	0.479976	0.416126	0.481978	16.4702
P2O5 mg/100g																	količina	4	9.57676	3.00019																	0	6.7858	92.7781	-36.2103	3
K2O mg/100g																	povp. cena	13.0919	47.4397	33.2																količina gnojil - Q	0	46.389	-13.9271	0	32.462	delež	kg
							Hranila v gnojilu (kg/100kg)			Hranila v gnojilu (kg/ha)			Odvzem poljščine (kg/ha)																								SUM q N OG	SUM q N OG (samo min. gnoj.)				N, osnovno gnojenje org.	kg N osn. gnoj., če samo mineralno
Leto	Glavna poljščina	Dosevek	Koda	Organsko / mineralno gnojilo	Cena	Količina v	N	P	K	N	P	K	N	P	K																						37.0685	50				0.7	50
		Pridelek (kg)			€/t oz €/100kg €/kg	(t oz 100kg) kg				kg/ha			kg/ha				ŠIFRA		vrednost															šifra	N	P	K	ime faze	N	P	K	Q	Q nitratna	mesec
			hl gnoj		13.0919	4	3.90387	2.5	6	15.6155	10	24					131	hl gnoj	52.3678															izkoristek	0.75	1	1	NORMATIV	52.955	33.929	73.8416
			NPK 15-15-15		43.4	8.84126	7	14	21	61.8888	123.778	185.666					145	NPK 15-15-15	383.711															izkoristek	0.75	1	1	ORG. GNOJ. SKUPAJ	37.0964	32.9111	59.9249				F redčenja
			kalijev sulfat		96	0.735505	33.5	0	50	24.6394	0	36.7753					143	kalijev sulfat	70.6085															gnojevka	0.00325	0.00288333	0.00525	Org. gnoj. osnovno	37.0964	32.9111	59.9249	11414.3	11414.3	3	1.5
			kan		33.2	3.00019	46	0	0	138.009	0	0					141	kan	99.6064															gnojevka	0.00325	0.00288333	0.00525	Org. gnoj. dognojevanje	0	0	0	0	0	7.3	2
2016	silkor					.							240.153	133.778	246.442		0	0	0															0	0	0	0	Org. gnoj. dognojevanje	0	0	0	0	0		1
	55294.1					Prvo leto											0	0	0															šifra				DOGNOJEVANJE NPK				Q
2017						.							0	0	0		0	0	0																0	0	0	Tros. min.	0	0	0		0
						Drugo leto											0	0	0																0	0	0	Tros. min.	0	0	0		0
2018						.							0	0	0		0	0	0																			Tros. min.	0	0	0		0
						Tretje leto											0	0	0																max. obrok N		št. dog.	Tros. min.	0	1.01787	13.9167		32.462	3
2019						.							0	0	0		0	0	0															šifra	70		0	DOGNOJEVANJE N	15.8586
						Četrto leto											0	0	0															KAN	0.27			Tros. min.	0.27	KAN		1	58.7357	5
2020						.							0	0	0		0	0	0															KAN	0.27			0	0	0		0	0
						Peto leto											0	0	0															KAN	0.27			0	0	0		0	0
																																			0			0	0	0		0	0
																																						izračun/ normativ	1	1	1	1				Varstvo drugo
																																					1	Enaka domača org. gnojila, količina izračunana, določena količina						količina	F pokritja	154
																																						Max. org. osnovno	11405.7	11767.3	14065.1		11405.7
																																						Max. org. SUM	16293.8			11767.3	11767.3	11767.3	0.97
																																					2	Različna domača org.gnojila, določena količina
																																						Organsko osnovno						0
																																						Organsko dognojevanje						0
																																					3	Določeno domače org. gnojilo, določena količina
																																												0
		0	1	2	3	4	5	6	7	8	9	10
	KALKULATIVNE SKUPINE
		skup
1	ZA LASTNO REPRODUKCIJO				0
2	ENERG IN VODA
3	gorivo in maz	111	3	3111	0
4	elektrika	112	3	3112	0
5	druga energ	113	3	3113	0
6	voda	114	3	3114	0
7	SEME, SADIKE	120	3	3120	0
8	ORGANSKA GNOJILA				0
9	hl gnoj	131	1	1131	0
10	gnojevka	132	1	1132	138.277
11	MINERALNA GNOJILA	140		3140.5	44.0456
12	ZAŠČTNA SREDSTVA				0
13	herbicidi	151	3	3151	0
14	fungicidi	152	3	3152	0
15	insekticidi	153	3	3153	0
16	ŽIVINA	160		160	0
17	domača	160	1	1160	0
18	kupljena	160	3	3160	0
19	KRMA IN NASTILJ				0
20	domača				0
21	kupljena				0
22	voluminozna	171			0
23	domača	171	1	1171	0
24	kupljena	171	3	3171	0
25	mocna in min	172			0
26	domača	172	1	1172	0
27	kupljena	172	3	3172	0
28	stelja	173			0
29	domača	173	1	1173	0
30	kupljena	173	3	3173	0
31	DRUG MATERIAL				0
32	zdrav in razk	181	3	3181	0
33	drug material	182	3	3182	0
34	drug mat (izpis Q)	183	3	3183	10.4132
35	KUPLJENE STORITVE				0
36	vet stor	210	3	3210	0
37	druge stor	220	3	3220	0
38	strojne stor	230	3	3230	0
39	delo	240	3	3240	0
40	zavarovanje	250	3
41	zav prid				0
42	zav zgradb				2.26827
43	AMORTIZACIJA
44	zgradb in opr	310		310	28.4958
45	strojev	320		320	0
46	nasadov	330		330	0
47	živine	340		340	0
48	DOMAČE STORITVE
49	domače strojne storitve				249.346
50	domače delo (neto)				73.4939
51	OBVEZNOSTI IN POSREDNI STR.
52	davek				14.3285
53	Pokojninsko zavarov obvezno				12.0137
54	Zdravstveno zavarov obvezno				5.49528
55	Pokojninsko zavarov dodatno				8.9922
56	Zdravstveno zavarov dodatno				4.11321
57	Regresi (pravice iz dela)				26.5347
58	posredni stroški				5.59035
59	Stroški kapitala				49.5342
60	STROŠKI SKUPAJ				672.942	0
61	-VREDNOST STRAN. PRIDELKOV				0
62	STROŠKI GLAVNEGA PRIDELKA				672.942	0
63	PRORAČUNSKI DODATKI
64	Neposredno na nosilcu				161.608
65	Preneseno iz drugih stroškovnih nosilcev				0
66	STROŠKI ZMANJŠANI ZA SUBVENCIJE				511.334	0
[truncated: 20 more columns]

## Sheet: tsil01
1					stroji	pridelek	kakovost	min.	max.	min.	max.			LC	0.0601569															vnos šifre	faza + int. (F1)				izbor glede na F1
2	Mesec obračuna	721-1221	258	Intenzivnost	1		S	7000	15000
3	VNOS							Pozor!										Osnovni izračuni ali poizvedbe			POMOŽNO ANALITIČNA									TEHNOLOŠKA KARTA
4	ime kalkulacije	Silaža trajni travnik 1		katastrska kultura	travnik				nač. obrač. (da=1/ne=0)	kakovost gl. pridelka			šifra (1=da)	PRID. RAZMERE				ref. površina (izbor)		delavnik
5	šifre	ime	zbir	cenik	pridelek	vzporedni prid. (%)	bruto prid (zr SS na dvorišču)	Bruto pridelek SS		razred	delež cene	delež pridelka		velikost		1		št. prevozov med parc.	0	10																		9.21883	10.0858								NAZIV	NAZIV	I
6	glavni pridelek	Silaža trajni travnik 1	tsil1	tsil	8500		8500	4000	1	I	100	100	1	oddalj.		1		km prevozov med parc.	0	1.25											intenziv.		št. prev. Mat.+prid./fazo/ref. povr.		FAZE	AGREG	PRIKLJ	SD	RD	SD1/ha/fazo	št. faz	mesec		Q (spec. normativ)	str. prid.		FAZE	MATER	P
7	str1									II	0	0		nagib		1		km prevozov od dvorišča in nazaj	2			rank0	rank	tipskup						ročni vnos faze	vlookup Z				1	2	3	6	7			začetek		Q/ fazo	mat./delo		1	ime materiala	TIP
8	str2									III	0	0		skupna povr. kulture		1		skupaj km za en prevoz	2		1	10.08	10	4000	0							0	0	0		0	0	0	0	0	0			1			0
9	str3													odd. med parcelami		0.5		skupaj km za en prevoz/ha	2		2	10.09	11	4000	0					Brananje travnika	Brananje travnika1	2	0	2	Brananje travnika1	tr55	travbrana	0.891	0	0.811	1	3		1	0		Brananje travnika1
10	str4																				3	10.1	12	4000	0					Košnja	Košnja1	2	0	2	Košnja1	tr55	rotkos2	0.780562	0	0.700562	1	6		1	0		Košnja1
11	organska gnojila																				4	10.11	13	4000	0					Obračanje	Obračanje1	4	0	2	Obračanje1	tr55	vrtobrac350	0.932155	0	0.386078	2	6		1	0		Obračanje1
12	glavni pridelek	izgube (%)	SS sprav.	SS sklad.	NEL	ME	SB											NEL/ ha	ME/ ha	SS/ha	5	10.12	14	4000	0					Zgrabljanje	Zgrabljanje1	2	0	2	Zgrabljanje1	tr55	vrtzgrab300	0.749031	0	0.669031	1	6		1	0		Zgrabljanje1
13	tsil	15	40	40	6.385	10.605	186.5											21709	36057	3400	6	10.13	15	4000	0					Odvoz trave	Odvoz trave1	8	8	2	Odvoz trave1	tr55	naklprik19	1.872	0	0.532	1	6		1	0		Odvoz trave1
14																					7	10.14	16	4000	0					Tlačenje tr.sil.	Tlačenje tr.sil.	2	0	2	Tlačenje tr.sil.	tr55	0	1.445	0.867	0	1	6		1	0		Tlačenje tr.sil.
15								gnoj. funkcija													8	8.15	8	3183	folija						0	0	0	0	0	0	0	0	0	0		6		1	0		0	folija	3
16	1	N	P	K	faktor izkoristek hranil			kriterij						SPLOŠNE PREDPOSTAVKE							9	10.16	17	4000	0						0	0	0	0	0	0	0	0	0	0				1	0		0
17	4000	52.955	33.929	73.8416										zač. proiz. procesa		3		trajanje proizvodnega procesa dni	182.5		10	10.17	18	4000	0						0	0	0	0	0	0	0	0	0	0				1	0		0
18	gnojilna trajni	0.02616	0.011655	0.0185854	1.2	1.05	1	0						konec proiz. procesa		9					11	10.18	19	4000	0						0	0	0	0	0	0	0	0	0	0				1	0		0
19		-51.685	-12.691	-0.5										zaloga		5					12	10.19	20	4000	0					Baliranje travinje	Baliranje travinje	0	0	0	Baliranje travinje	0	0	0	0	0				1	0		Baliranje travinje	bal storitev	3
20	gnojilna trajni2	0.02748	0.01323	0.032	1.2	1.05	1	1						st. real.		1					13	10.2	21	4000	0					Nakladanje bal	Nakladanje bal	0	0	2	Nakladanje bal	tr55	klescebal	0	0	0	0			1	0		Nakladanje bal
21		-76.606	-37.276	-94.649																	14	10.21	22	4000	0					Odvoz bal	Odvoz bal1	0	0	2	Odvoz bal1	tr70	trprik5	0	0	0	0			1	0		Odvoz bal1
22	stara gnojilna	0.0194929	0.00714598	0.0185854	1	1	1	2													15	10.22	23	4000	0						0	0	0	0	0	0	0	0	0	0				1	0		0
23		-15.466	10.9173	2.1695										vred. mat. za lastno reprodukcijo (1=PC,0=LC)		1					16	10.23	24	4000	0					Sušenje	Sušenje	0	0	0	Sušenje	0	0	0	0	0				1	0		Sušenje	elektrika	3
24	GNOJENJE MODUL (1=da; 0=ne)		0											davek (1=KD; 2=dej; 3=norm)		1					17	10.24	25	4000	0						0	0	0	0	0	0	0	0	0	0				1	0		0
25	Gnojenje z dom. org. gnoj. (1=da; 0=ne)		1	DODATNI VNOSI										obračun davka na sub (0=ni obračunano;1=dejanske;2=pavšal)		1		osnova za odmero davka od subvencij	93.541		18	10.25	26	4000	0						0	0	0	0	0	0	0	0	0	0				1	0		0
26						dtm	t	lucerna	detelja					osnova prispevki							19	10.26	27	4000	0						0	0	0	0	0	0	0	0	0	0				1	0		0
27	Enaka domača org. gnojila, količina izračunana, določena količina	gnojevka	132	seme	0	35	40	30	20					ddv							20	10.27	28	4000	0						0	0	0	0	0	0	0	0	0	0				1	0		0
28	količina			Število košenj	1									obres.OS (% kred)		0					21	10.28	29	4000	0						0	0	0	0	0	0	0	0	0	0				1	0		0
29	F pokritja	0.97			1.69265	0.00181	0.33992	0.30401						obres.Ob S (% kred)		0					22	10.29	30	4000	0						0	0	0	0	0	0	0	0	0	0				1	0		0
30	Različna domača org.gnojila, določena količina		0	Vnos št. košenj če (g28 = 1)	1	1	Določeno št. košenj 1=DA;0=izbor po funkciji pridelka							poslovni presežek (da = 1)		1					23	10.3	31	4000	0						0	0	0	0	0	0	0	0	0	0				1	0		0
31	količina													ZAVAROVANJE			da=1	zavarovanje	tsilZ		24	10.31	32	4000	0						0	0	0	0	0	0	0	0	0	0				1	0		0
32				št. košenj	delež pridelka											0	1	pridelek	0		25	10.32	33	4000	0						0	0	0	0	0	0	0	0	0	0				1	0		0
33	Določeno domače org. gnojilo, določena količina		0	1	0.35	0.45	0.5	0.6	1					tsilZmax		0	0				26	10.33	34	4000	0						0	0	0	0	0	0	0	0	0	0				1	0		0
34	količina			2	0.25	0.25	0.3	0.4													27	10.34	35	4000	0						0	0	0	0	0	0	0	0	0	0				1	0		0
35				3	0.15	0.15	0.2														28	10.35	36	4000	0						0	0	0	0	0	0	0	0	0	0				1	0		0
36	Trošenje gnojil (1=da)	1		4	0.15	0.15								zav zgrad.		0.199	1	zgradbe	2.26827		29	10.36	37	4000	0					Oranje obračalni	Oranje obračalni1	0	0	2	Oranje obračalni1	tr55	plug2obr	0	0	0	0			1	0		Oranje obračalni1
37	Izkoristek	organska		5	0.1							OSNOVNA SREDSTVA						osnovna sredstva			30	10.37	38	4000	0					Predsetvenik	Predsetvenik1	0	0	2	Predsetvenik1	tr55	predset	0	0	0	0			1	0		Predsetvenik1
38	hl gnoj	njiva	0.7									SKUPINA	NAZIV	Q/ha(gl)	Q/tono	Q/dan		Q	nab vred	zgradbe nab vred	31	10.38	39	4000	0					Valjanje	Valjanje1	0	0	2	Valjanje1	tr55	valjar2	0	0	0	0			1	0		Valjanje1
39	hl gnoj	travnik	0.5	Sejano travinje (1 = da)	0							310	korsilos	0	2			17	1139.83	1139.83	32	10.39	40	4000	0					Setev žit	Setev žit1	0	0	2	Setev žit1	tr55	zitsej	0	0	0	0			1	0		Setev žit1	zitsejs	3
40	gnojevka		0.75	Število let rabe	3													0	0	0	33	10.4	41	4000	0						0	0	0	0	0	0	0	0	0	0				1	0		0	setdm	3
41	Omejitve pri gnojenju																	0	0	0	34	10.41	42	4000	0					Škropljenje	Škropljenje1	0	0	2	Škropljenje1	tr55	skrop400	0	0	0	0			1	0		Škropljenje1
42	Št. gnojenj z dom. org. gnoj.	1																0	0	0	35	10.42	43	4000	0							0	0	0		0	0	0	0	0	0			1	0		0	varherb	3
43	Max. količina gnojevke	20000		Teža bale	0	575	230											0	0	0	36	10.43	44	4000	0				Prevozi cesta	Prevoz odkup	Prevoz odkup1	0	0		Prevoz odkup1	tr70	trprik5	0	0	0	0			1	0		Prevoz odkup1
44	Redčenje dom. org. gnoj.	1																0	0	0	37	10.44	45	4000	0				Prevozi cesta			0	0			0	0	0	0	0				1			0
45	Modul			Spravilo tr. silaže 1= (sušenje na tleh) ;0= (sušenje na tleh);2=bale	1																38	10.45	46	4000	0				Prevozi cesta			0	0			0	0	0	0	0				1			0
46	Št. gnojenj z min. gnoj.	2		izgube (%)	15	15															39	10.46	47	4000	0				Prevozi cesta			0	0			0	0	0	0	0				1			0
47	- M osn. gnoj.	1	0.3	SS sprav.	35	40			DAVEK SUBVENCIJE	SUBVENCIJE								subvencije			40	10.47	48	4000	0				modul org.	0	0	0	0	0	0	0	0	0	0	0	0	0		1	0		0	hl gnoj	1
48	- M dognoj.	0.52955	2	št. obračanj	2	2			dav. sub. (ne = 0)	šifra	/ha(gl)	/kg prid	delež vred.	/kg r.mat	ime mat	skupina	elektrika	vred/enoto	Q enot	vr./ha(gl)	41	10.48	49	4000	0					0	0	0	0	0	0	0	0	0	0	0	0	0		1	0		0
49	izkor. org.		0.5	por. elekt.					0	vractros				6.15724	domače strojne storitve		0	0.271369	56.7625	15.4036	42	10.49	50	4000	0				modul min.	0	0	0	0	0	0	0	0	0	0	0	0	0		1	0		0		3
50	N max. živ. nitratna	170	zakonska omejitev ali dobra KP						0	regtravinje	0							0	0	0	43	10.5	51	4000	0					0	0	0	0	0	0	0	0	0	0	0	0	0		1	0		0		3
51	Max. obrok N	70	omejitev dobra KP	Samohodni kosilnik 1=da	1				1	PPtravnik	1							93.541	1	93.541	44	1.51	1	1132	gnojevka				MK organska gnoj.	Mešanje gnojevke	Mešanje gnojevke	2	0	2	Mešanje gnojevke	tr50	mesgn	0.2397	0	0	1	3		1	0		Mešanje gnojevke	gnojevka	1
52	Min. obrok N	20	omejitev dobra KP	Tip obrač in zgrab 1= tračni	0				0	ZK	1							0.563	1	52.6636	45	10.52	52	4000	0					Trošenje gnojevke	Trošenje gnojevke1	10	10	2	Trošenje gnojevke1	tr55	cist4200	1.27571	0	0.78	1	3		1	0		Trošenje gnojevke1
53	Min. kg NPK/ trošenje	75							0									0	0	0	46	10.53	53	4000	0					0	0	0	0	0	0	0	0	0	0	0	0	0		1	0		0	gnojevka	1
	min. delež N pri osn. gnoj. (ORG.+MIN)	0.3	dobra kmetijska praksa	odkup km	0				0									0	0	0	47	10.54	54	4000	0					0	0	0	0	0	0	0	0	0	0	0	0	0		1	0		0
	delež N iz org. gnojil pri osn. gnoj.	0.7																			48	10.55	55	4000	0					0	0	0	0	0	0	0	0	0	0	0	0	0		1	0		0	0	1
	kg N pri osn. gnoj., če ni org.	50																			49	10.56	56	4000	0					0	0	0	0	0	0	0	0	0	0	0	0	0		1	0		0
																					50	10.57	57	4000	0				MK min. gnoj.	Tros. min.	Tros. min.1	2	2	2	Tros. min.1	tr50	trosmin500	0.511582	0	0.418597	1	3		1	0		Tros. min.1
																					51	10.58	58	4000	0						0	0	0	0	0	0	0	0	0	0	0	0		1	0		0	min. gnoj. osn. gnoj.	3
			ha		1=da																52	10.59	59	4000	0						0	0	0	0	0	0	0	0	0	0	0	0		1	0		0	0
	5	Bruto pridelek SS	velikost		str. prid. vredn. q		cena hranil	gnoj. funkcija	max. obrok N	št. FFS	dod. št. FFS	št. herbicid	dod. št. herbicidov				odkup km	št. FFS	0	0	53	10.6	60	4000	0						0	0	0	0	0	0	0	0	0	0	0	0		1	0		0	0
	Variacije	2	3	4	5	6	7	8	9	10	11	12	13	14	15	16	17	št. herbicid	0	0	54	3.61	3	3140.5	mineralna gnojila					Tros. min.	Tros. min.1	2	2	2	Tros. min.1	tr50	trosmin500	0.522091	0	0.418597	1	5		1	0		Tros. min.1	KAN	3
	0	8000	1		0		0	2	70	0	0	0	0				0	dod. št. FFS			55	4.62	4	3141	N					0	0	0	0	0	0	0	0	0	0	0	0	0		1	0		0	0	3
	1	9000	1		0		0	0	70	0	0	0	0				0				56	5.63	5	3142	P					0	0	0	0	0	0	0	0	0	0	0	0	0		1	0		0	0	3
	2	8000	1		0		0	0	70	0	0	0	0				0	gnoj. funkcija	0		57	6.64	6	3143	K					0	0	0	0	0	0	0	0	0	0	0	0	0		1	0		0	0	3
	3	6000	1		0		0	0	70	0	0	0	0				0	str. prid. vredn. q	0		58	2.65	2	3000	KUPLJEN MATERIAL																							mineralna gnojila	3
	4	5000	1		0		0	0	70	0	0	0	0				0				59	9.66	9	3200	KUPLJENE STORITVE																							N	3
	5	4000	1		0		0	0	70	0	0	0	0				0	cena hranil	0	cena SURS	60	7.67	7	3150	sredstva za varstvo rastlin																							P	3
																																																K	3
												kriterij	cena hranil	(0=taksacijsko SURS, 1=taksacijsko KIS, 2=čista hranila)
													0	1	2	3
													1	2	3	4
													cena SURS	cena KIS	cena N-P-K
													N	NQizr	n2
													P	PQizr	p2
													K	KQizr	k2
													KON	KONQizr	KON2
													NPK	NPKQ	NPK
													KAN	KANQ	KAN
													gnojevka	gnojevkaQizr				gnojevka1
													hl gnoj	hl gnojQizr				hl gnoj N
													ggnoj	ggnojQizr				hl gnoj T
													UREA	UREAQ	UREA			gnojnica
													FAZE GNOJENJE				DRUGE FAZE
													Naklad. hl. gnoja	Tros. min.			Brananje travnika		Grabljenje
													Troš. hl. gnoja	Dognojevanje			Košnja		Košnja samoh.kos.	Košnja motor.kos.
													Mešanje gnojevke	Fertiirigacija			Obračanje	ObračanjeT	Obrač.samohod.	Obrač.motor.obrač.
													Trošenje gnojevke	Okop. dogn.			Zgrabljanje	ZgrabljanjeT	Zgrab.samohod.	Zgrab.motor.zgrab.
													trošenje hl.gnoja	Okop.koruze,dogn.			Odvoz sena	Odvoz sena 50SS
													Ttrošenje hl.gnoja	Tros.min.roč.
														trošenje NPK
														Ttrošenje NPK
													DRUGE ŠIFRE
													maxtrosnjive				70,60848
													maxtrostrajninasadi
													maxtrosgozd
																																		Izračun gnojenje
	KRMILO / koda		Pc/LC	NEL	ME	PB	PSB	SS	SVImin	SVImax	Ca	P	Mg	Na
VRSTICA			€/kg	MJ/kg	MJ/kg	g/kg	g/kg	kg	kg SS	kg SS	g/kg	g/kg	g/kg	g/kg																																VARSTVO		število tretiranj	dodatno
307	tsil1_S		0.0355513	2.3247	3.9438	61.32	40.4712	0.42	0.12579	0.12579	2.772	1.47	1.176	0.231																							15/15\15									Varstvo pred pleveli
																																					7/20\30				količina OG	po obračunu	po obračunu	po obračunu	cena SURS	151	harmony	0
																																					15/15\15	0/10\30	0/26\0	27/0\0	N, P, K	NPK	0.10.30	0.26.0 in/ali 27.0.0	0	151
Podatki o parceli:										Hranila v gnojilu (kg/ha)			Odvzem poljščin (kg/ha)																							N	0.15	0	0	0.27	0	0	0	0	1.16644	151
Stanje reševalca		SOLUTION FOUND - LP								N	P	K	N	P	K																					P	0.15	0.1	0.26	0	1.01787	1.01787	-3.62103	0	0.958024	151
GERK:						SKUPAJ				240.153	133.778	246.442	240.153	133.778	246.442		MODUL GNOJENJE																			K	0.15	0.3	0	0	13.9167	13.9167	0	0	0.723781	Varstvo pred boleznimi in škodljivci
Koda njive:						Povprečna količina hranil na leto					26.7555	49.2883		26.7555	49.2883			PAZI ENOTE																		KON									0.16704	152		0
Analiza tal:						Povprečna letna korekcija za dosego razreda 'C'								FALSE	FALSE			Org. gnojila	min. gnoj. osn. gnoj.	min.gnoj. dog.																min. gnoj. osn. gnoj.									0.50737	153		0
Datum analize tal:						Odstopanje na letni ravni					-3.55271e-15	7.10543e-15						hl gnoj																		vrednost gnojil (izračunana)	0.594276	0.479976	0.416126	0.481978	16.4702
P2O5 mg/100g																	količina	4	9.57676	3.00019																	0	6.7858	92.7781	-36.2103	3
K2O mg/100g																	povp. cena	13.0919	47.4397	33.2																količina gnojil - Q	0	46.389	-13.9271	0	32.462	delež	kg
							Hranila v gnojilu (kg/100kg)			Hranila v gnojilu (kg/ha)			Odvzem poljščine (kg/ha)																								SUM q N OG	SUM q N OG (samo min. gnoj.)				N, osnovno gnojenje org.	kg N osn. gnoj., če samo mineralno
Leto	Glavna poljščina	Dosevek	Koda	Organsko / mineralno gnojilo	Cena	Količina v	N	P	K	N	P	K	N	P	K																						37.0685	50				0.7	50
		Pridelek (kg)			€/t oz €/100kg €/kg	(t oz 100kg) kg				kg/ha			kg/ha				ŠIFRA		vrednost															šifra	N	P	K	ime faze	N	P	K	Q	Q nitratna	mesec
			hl gnoj		13.0919	4	3.90387	2.5	6	15.6155	10	24					131	hl gnoj	52.3678															izkoristek	0.75	1	1	NORMATIV	52.955	33.929	73.8416
			NPK 15-15-15		43.4	8.84126	7	14	21	61.8888	123.778	185.666					145	NPK 15-15-15	383.711															izkoristek	0.75	1	1	ORG. GNOJ. SKUPAJ	37.0964	32.9111	59.9249				F redčenja
			kalijev sulfat		96	0.735505	33.5	0	50	24.6394	0	36.7753					143	kalijev sulfat	70.6085															gnojevka	0.00325	0.00288333	0.00525	Org. gnoj. osnovno	37.0964	32.9111	59.9249	11414.3	11414.3	3	1.5
			kan		33.2	3.00019	46	0	0	138.009	0	0					141	kan	99.6064															gnojevka	0.00325	0.00288333	0.00525	Org. gnoj. dognojevanje	0	0	0	0	0	7.3	2
2016	silkor					.							240.153	133.778	246.442		0	0	0															0	0	0	0	Org. gnoj. dognojevanje	0	0	0	0	0		1
	55294.1					Prvo leto											0	0	0															šifra				DOGNOJEVANJE NPK				Q
2017						.							0	0	0		0	0	0																0	0	0	Tros. min.	0	0	0		0
						Drugo leto											0	0	0																0	0	0	Tros. min.	0	0	0		0
2018						.							0	0	0		0	0	0																			Tros. min.	0	0	0		0
						Tretje leto											0	0	0																max. obrok N		št. dog.	Tros. min.	0	1.01787	13.9167		32.462	3
2019						.							0	0	0		0	0	0															šifra	70		0	DOGNOJEVANJE N	15.8586
						Četrto leto											0	0	0															KAN	0.27			Tros. min.	0.27	KAN		1	58.7357	5
2020						.							0	0	0		0	0	0															KAN	0.27			0	0	0		0	0
						Peto leto											0	0	0															KAN	0.27			0	0	0		0	0
																																			0			0	0	0		0	0
																																						izračun/ normativ	1	1	1	1				Varstvo drugo
																																					1	Enaka domača org. gnojila, količina izračunana, določena količina						količina	F pokritja	154
																																						Max. org. osnovno	11405.7	11767.3	14065.1		11405.7
																																						Max. org. SUM	16293.8			11767.3	11767.3	11767.3	0.97
																																					2	Različna domača org.gnojila, določena količina
																																						Organsko osnovno						0
																																						Organsko dognojevanje						0
																																					3	Določeno domače org. gnojilo, določena količina
																																												0
		0	1	2	3	4	5	6	7	8	9	10
	KALKULATIVNE SKUPINE
		skup
1	ZA LASTNO REPRODUKCIJO				0
2	ENERG IN VODA
3	gorivo in maz	111	3	3111	0
4	elektrika	112	3	3112	0
5	druga energ	113	3	3113	0
6	voda	114	3	3114	0
7	SEME, SADIKE	120	3	3120	0
8	ORGANSKA GNOJILA				0
9	hl gnoj	131	1	1131	0
10	gnojevka	132	1	1132	138.277
11	MINERALNA GNOJILA	140		3140.5	44.0456
12	ZAŠČTNA SREDSTVA				0
13	herbicidi	151	3	3151	0
14	fungicidi	152	3	3152	0
15	insekticidi	153	3	3153	0
16	ŽIVINA	160		160	0
17	domača	160	1	1160	0
18	kupljena	160	3	3160	0
19	KRMA IN NASTILJ				0
20	domača				0
21	kupljena				0
22	voluminozna	171			0
23	domača	171	1	1171	0
24	kupljena	171	3	3171	0
25	mocna in min	172			0
26	domača	172	1	1172	0
27	kupljena	172	3	3172	0
28	stelja	173			0
29	domača	173	1	1173	0
30	kupljena	173	3	3173	0
31	DRUG MATERIAL				0
32	zdrav in razk	181	3	3181	0
33	drug material	182	3	3182	0
34	drug mat (izpis Q)	183	3	3183	10.4132
35	KUPLJENE STORITVE				0
36	vet stor	210	3	3210	0
37	druge stor	220	3	3220	0
38	strojne stor	230	3	3230	0
39	delo	240	3	3240	0
40	zavarovanje	250	3
41	zav prid				0
42	zav zgradb				2.26827
43	AMORTIZACIJA
44	zgradb in opr	310		310	28.4958
45	strojev	320		320	0
46	nasadov	330		330	0
47	živine	340		340	0
48	DOMAČE STORITVE
49	domače strojne storitve				249.346
50	domače delo (neto)				73.4939
51	OBVEZNOSTI IN POSREDNI STR.
52	davek				14.3285
53	Pokojninsko zavarov obvezno				12.0137
54	Zdravstveno zavarov obvezno				5.49528
55	Pokojninsko zavarov dodatno				8.9922
56	Zdravstveno zavarov dodatno				4.11321
57	Regresi (pravice iz dela)				26.5347
58	posredni stroški				5.59035
59	Stroški kapitala				49.5342
60	STROŠKI SKUPAJ				672.942	0
61	-VREDNOST STRAN. PRIDELKOV				0
62	STROŠKI GLAVNEGA PRIDELKA				672.942	0
63	PRORAČUNSKI DODATKI
64	Neposredno na nosilcu				161.608
65	Preneseno iz drugih stroškovnih nosilcev				0
66	STROŠKI ZMANJŠANI ZA SUBVENCIJE				511.334	0
[truncated: 20 more columns]
