# Supplementary material for: Price volatility and GHG emissions analysis on smaller cattle herds typical for the pre-Alpine region, the example of Slovenia
Source: PLoS One. 2024 Nov 22;19(11):e0310713. doi: 10.1371/journal.pone.0310713 (PMC11584099; doi:10.1371/journal.pone.0310713)
Supplement: S1 File — (ZIP) [file pone.0310713.s001.zip › hops.xlsx]

## Sheet: hmelj
1					stroji	pridelek	kakovost	min.	max.	min.	max.			LC	7.09747															vnos šifre	faza + int. (F1)				izbor glede na F1
2	Mesec obračuna	122-622	276	Intenzivnost	1			800	2800
3	VNOS																	Osnovni izračuni ali poizvedbe			POMOŽNO ANALITIČNA									TEHNOLOŠKA KARTA
4	ime kalkulacije	Hmelj		katastrska kultura	hmeljis				nač. obrač. (da=1/ne=0)	kakovost gl. pridelka				PRID. RAZMERE				ref. površina (izbor)		delavnik
5	šifre	ime	zbir	cenik	pridelek	vzporedni prid. (%)	bruto prid (zr SS na dvorišču)	bruto prid na njivi (travinje v SS)		razred	delež cene	delež pridelka		velikost		1		št. prevozov med parc.	0	10																		91.2775	155.144								NAZIV	NAZIV	I
6	glavni pridelek	Hmelj	hmelj	hmelj	2000		2000	2040.82	1	I	100	100		oddalj.		1		km prevozov med parc.	0	1.25											intenziv.		št. prev. Mat.+prid./fazo/ref. povr.		FAZE	AGREG	PRIKLJ	SD	RD	SD1/ha/fazo	št. faz	mesec		Q (spec. normativ)	str. prid.		FAZE	MATER	P
7	str1									II	0	0		nagib		1		km prevozov od dvorišča in nazaj	2			rank0	rank	tipskup						ročni vnos faze	vlookup Z				1	2	3	6	7			začetek		Q/ fazo	mat./delo		1	ime materiala	TIP
8	str2									III	0	0		skupna povr. kulture		1		skupaj km za en prevoz	2		1	17.08	17	4000	0							0	0	0		0	0	0	0	0	0			1			0
9	str3													odd. med parcelami		0.5		skupaj km za en prevoz/ha	2		2	12.09	12	3183	vezivo					Temeljna obdelava	Temeljna obdelava	2	0	2	Temeljna obdelava	tr55	uniogrod	2.58	0	2.5	1	3		1	0		Temeljna obdelava	vezivo	3
10	str4																				3	17.1	18	4000	0					Brananje hmelj	Brananje hmelj	2	0	2	Brananje hmelj	tr55	travbrana	0.865	0	0.785	1	3		1	0		Brananje hmelj
11	organska gnojila																				4	17.11	19	4000	0					Odgrinjanje	Odgrinjanje	2	0	2	Odgrinjanje	tr55	odoralnik	2.08	0	2	1	4		1	0		Odgrinjanje
12	glavni pridelek	izgube (%)	SS sprav.	SS sklad.	NEL	ME	ŠV	PSB					prezimni posevek 1=da					NEL/ ha	ME/ ha	SS/ha	5	17.12	20	4000	0					Rez hmelja	Rez hmelja	2	0	2	Rez hmelja	tr55	rezalnik	3.08	0	3	1	6		1	0		Rez hmelja
13	hmelj	2	100	100									0					0	0	2000	6	10.13	10	3182	vrvica hmelj					Napeljava vodil	Napeljava vodil	4	0	4	Napeljava vodil	tr55	stolpvez	11.16	30	11	1	6		1	0		Napeljava vodil	vrvica hmelj	3
14																					7	17.14	21	4000	0					Okopavanje hmelja	Okopavanje hmelja	8	0	2	Okopavanje hmelja	tr55	kultiv4	8.72	0	2.1	4	6		1	0		Okopavanje hmelja
15								gnoj. funkcija													8	17.15	22	4000	0						0	0	0	0	0	0	0	0	0	0	0	6		1	0		0
16	1	N	P	K	faktor izkoristek hranil			kriterij						SPLOŠNE PREDPOSTAVKE							9	17.16	23	4000	0						0	0	0	0	0	0	0	0	0	0	0			1	0		0
17	2040.82	211.304	45.406	162.671										zač. proiz. procesa		3		trajanje proizvodnega procesa dni	197.708		10	16.17	16	3240	naj delo3					Izbira in napel.poganj.	Izbira in napel.poganj.	0	0	0	Izbira in napel.poganj.	0	0	0	9	0	0.1	7		3500	0		Izbira in napel.poganj.	naj delo3	3
18	hmelj	0.07315	0.015485	0.056145	0.95	0.95	0.95	0						konec proiz. procesa		9.5					11	17.18	24	4000	0					Popravila opora in vodila	Popravila opora in vodila	0.2	0	2	Popravila opora in vodila	tr55	0	0.008	2	0	0.1	7		1	0		Popravila opora in vodila	naj delo3	3
19		62.018	13.804	48.089										zaloga		0.5					12	17.19	25	4000	0						0	0	0	0	0	0	0	0	0	0	0			1	0		0
20								1						st. real.		1					13	17.2	26	4000	0						0	0	0	0	0	0	0	0	0	0	0			1	0		0
21																					14	17.21	27	4000	0						0	0	0	0	0	0	0	0	0	0	0			1	0		0
22								2													15	17.22	28	4000	0						0	0	0	0	0	0	0	0	0	0	0			1	0		0
23														vred. mat. za lastno reprodukcijo (1=PC,0=LC)		1					16	17.23	29	4000	0						0	0	0	0	0	0	0	0	0	0	0			1	0		0
24	GNOJENJE MODUL (1=da; 0=ne)		0											davek (1=KD; 2=dej; 3=norm)		1					17	17.24	30	4000	0					Škropljenje hmelj	Škropljenje hmelj	2	0	2	Škropljenje hmelj	tr50	pršilnik	1.48	0	1.4	1			1	1		Škropljenje hmelj
25	Gnojenje z dom. org. gnoj. (1=da; 0=ne)		0	DODATNI VNOSI										obračun davka na sub (0=ni obračunano;1=dejanske;2=pavšal)		1		osnova za odmero davka od subvencij	162.161		18	17.25	31	4000	0						0	0	0	0	0	0	0	0	0	0	0	5		1	1		0	varherb	3
26						Št. let amortizacije	16														19	17.26	32	4000	0					Škropljenje hmelj	Škropljenje hmelj	8	0	2	Škropljenje hmelj	tr50	pršilnik	5.92	0	1.4	4			1	1		Škropljenje hmelj
27	Enaka domača org. gnojila, količina izračunana, določena količina		0	Število dreves	3500																20	9.27	9	3152	varfunins						0	0	0	0	0	0	0	0	0	0	0	8		1	1		0	varfunins	3
28	količina			Bruto/ neto površina	0.97	Razdalja v vrsti, m	1.19							obres.OS (% kred)		0					21	17.28	33	4000	0					Škropljenje hmelj	Škropljenje hmelj	4	0	2	Škropljenje hmelj	tr50	pršilnik	2.96	0	1.4	2			1	0		Škropljenje hmelj
29	F pokritja	1				Medvrstna razdalja, m	2.4							obres.Ob S (% kred)		0					22	17.29	34	4000	0						0	0	0	0	0	0	0	0	0	0	0	6		1	0		0	varfunins	3
30	Različna domača org.gnojila, določena količina		0			Razdalja od dreves, ki se ne mulči	0.5							poslovni presežek (da = 1)		1					23	17.3	35	4000	0					Spravilo pridelka hmelja	Spravilo pridelka hmelja	2	0	2	Spravilo pridelka hmelja	tr55	trgalhmel	1.98	0	1.9	1			1	0		Spravilo pridelka hmelja
31	količina					Širina mulčerja	1.65							ZAVAROVANJE			da=1	zavarovanje	hmeljZ		24	17.31	36	4000	0					Prevoz hmelja	Prevoz hmelja	4	0	2	Prevoz hmelja	tr55	trprikhmelj	3.96	0	1.9	2			1	0		Prevoz hmelja
32						Razdalja od dreves, ki se ne mulči	1							zavhmelj		6.246	1	pridelek	530.91		25	17.32	37	4000	0						0	0	0	0	0	0	0	0	0	0	1			1	0		0
33	Določeno domače org. gnojilo, določena količina		0	Delež dom. dela pri obiranju	0.1	Skupna površina za mulčenje	4293.81							hmeljZmax		8500	0				26	17.33	38	4000	0					Obiranje hmelja	Obiranje hmelja	6	0	6	Obiranje hmelja	0	obiralhmel	29.2	0	29.2	1	8		3500	0		Obiranje hmelja
34	količina																				27	17.34	39	4000	0					Obiranje hmelja ročno	Obiranje hmelja ročno	0	0	0	Obiranje hmelja ročno	0	obiralhmel	0	17.2	0	0.1	8		3500	0		Obiranje hmelja ročno	naj delo3	3
35				Delež dom. dela druge faze	0.1																28	17.35	40	4000	0					Spravilo ostankov trt	Spravilo ostankov trt	0	0	0	Spravilo ostankov trt	0	0	0	5	0	1	8		1	0		Spravilo ostankov trt
36	Trošenje gnojil (1=da)	1												zav zgrad.		0.199	1	zgradbe	0		29	2.36	2	3111	kurolje					Sušenje hmelja	Sušenje hmelja	4	0	4	Sušenje hmelja	sushmel	0	15.8	0	15.8	1	8		1	0		Sušenje hmelja	kurolje	3
37	Izkoristek	organska										OSNOVNA SREDSTVA						osnovna sredstva			30	3.37	3	3112	elektrika						0	0	0	0	0	0	0	0	0	0	0			1	0		0	elektrika	3
38	hl gnoj	njiva	0.7									SKUPINA	NAZIV	Q/ha(gl)	Q/tono	Q/dan		Q	nab vred	zgradbe nab vred	31	17.38	41	4000	0						0	0	0	0	0	0	0	0	0	0	0			1	0		0
39	hl gnoj	travnik	0.5								0	330	nashmel	1				1	38568.5	0	32	14.39	14	3230	namhmelj					Namakanje hmelja	Namakanje hmelja	0	0	0	Namakanje hmelja	0	0	0	0.666667	0	2	7		1	0		Namakanje hmelja	namhmelj	3
40	gnojevka		0.75															0	0	0	33	14.4	15	3230	certihmelj						0	0	0	0	0	0	0	0	0	0	0			1	0		0	certihmelj	3
41	Omejitve pri gnojenju																	0	0	0	34	17.41	42	4000	0					nashmel	nashmel	0	0	0	nashmel	0	0	0	0	0	0			1	0		nashmel	pl olje	3
42	Št. gnojenj z dom. org. gnoj.	1																0	0	0	35	10.42	11	3182	invvzhm						0	0	0	0	0	0	0	0	0	0	0			1	0		0	invvzhm	3
43	Max. količina gnojevke	20000																0	0	0	36	17.43	43	4000	0				Prevozi cesta	Prevoz odkup	Prevoz odkup1	0	0		Prevoz odkup1	tr70	trprik5	0	0	0	0	9.5		1	0		Prevoz odkup1
44	Redčenje dom. org. gnoj.	1																0	0	0	37	17.44	44	4000	0				Prevozi cesta			0	0			0	0	0	0	0				1			0
45	Modul																	0	0	0	38	17.45	45	4000	0				Prevozi cesta			0	0			0	0	0	0	0				1			0
46	Št. gnojenj z min. gnoj.	1																0	0	0	39	17.46	46	4000	0				Prevozi cesta			0	0			0	0	0	0	0				1			0
47	- M osn. gnoj.	1	1						DAVEK SUBVENCIJE	SUBVENCIJE								subvencije			40	17.47	47	4000	0				modul org.	0	0	0	0	0	0	0	0	0	0	0	0	0		1	0		0	0	1
48	- M dognoj.	0	1						dav. sub. (ne = 0)	šifra	/ha(gl)	/kg prid	delež vred.	/kg r.mat	ime mat	skupina	elektrika	vred/enoto	Q enot	vr./ha(gl)	41	17.48	48	4000	0					0	0	0	0	0	0	0	0	0	0	0	0	0		1	0		0
49	izkor. org.		1						0	vractros				3.12051	domače strojne storitve		0	0.237728	284.833	67.7128	42	17.49	49	4000	0				modul min.	0	0	0	0	0	0	0	0	0	0	0	0	0		1	0		0		3
50	N max. živ. nitratna	170	zakonska omejitev ali dobra KP						0	regnjive	0							0	0	0	43	17.5	50	4000	0					0	0	0	0	0	0	0	0	0	0	0	0	0		1	0		0		3
51	Max. obrok N	60	omejitev dobra KP						1	PPnjive	1							162.161	1	162.161	44	17.51	51	4000	0				MK organska gnoj.	0	0	0	0	0	0	0	0	0	0	0	0	0		1	0		0	0	1
52	Min. obrok N	20	omejitev dobra KP						0	ZK	1							0.563	1	91.2964	45	17.52	52	4000	0					0	0	0	0	0	0	0	0	0	0	0	0	0		1	0		0
53	Min. kg NPK/ trošenje	75							0									0	0	0	46	17.53	53	4000	0					0	0	0	0	0	0	0	0	0	0	0	0	0		1	0		0	0	1
	min. delež N pri osn. gnoj. (ORG.+MIN)	0.3	dobra KP	odkup km	0				0									0	0	0	47	17.54	54	4000	0					0	0	0	0	0	0	0	0	0	0	0	0	0		1	0		0
	delež N iz org. gnojil pri osn. gnoj.	0.333333																			48	17.55	55	4000	0					0	0	0	0	0	0	0	0	0	0	0	0	0		1	0		0	0	1
	kg N pri osn. gnoj., če ni org.	20																			49	17.56	56	4000	0					0	0	0	0	0	0	0	0	0	0	0	0	0		1	0		0
																					50	17.57	57	4000	0				MK min. gnoj.	trošenje NPK	trošenje NPK	2	2	2	trošenje NPK	tr50	trosmin500	0.677044	0	0.364086	1	4		1	0		trošenje NPK
																					51	17.58	58	4000	0						0	0	0	0	0	0	0	0	0	0	0	0		1	0		0	min. gnoj. osn. gnoj.	3
			ha		1=da	1=ne															52	17.59	59	4000	0						0	0	0	0	0	0	0	0	0	0	0	0		1	0		0	0
	0	pridelek	velikost	seme/sadike	str. prid. vredn. q		cena hranil	gnoj. funkcija	max. obrok N	št. FFS	dod. št. FFS	št. herbicid	dod. št. herbicidov				odkup km	št. FFS	4	2	53	17.6	60	4000	0						0	0	0	0	0	0	0	0	0	0	0	0		1	0		0	0
	Variacije	2	3	4	5	6	7	8	9	10	11	12	13	14	15	16	17	št. herbicid	1	0	54	4.61	4	3140.5	mineralna gnojila					trošenje NPK	trošenje NPK	4	4	2	trošenje NPK	tr50	trosmin500	0.807499	0	0.364086	1	6		1	0		trošenje NPK	KAN	3
	0	2000	1	1	0		0	0	60	4	2	1									55	5.62	5	3141	N					0	0	0	0	0	0	0	0	0	0	0	0	0		1	0		0	0	3
	1	2500	1	1	0		0	0	60	4	2	1						seme/sadike	1		56	6.63	6	3142	P					0	0	0	0	0	0	0	0	0	0	0	0	0		1	0		0	0	3
	2	1500	1	1	0		0	0	60	4	2	1						gnoj. funkcija	0		57	7.64	7	3143	K					0	0	0	0	0	0	0	0	0	0	0	0	0		1	0		0	0	3
	3	1000	1	1	0		0	0	60	4	2	1						str. prid. vredn. q	0		58	1.65	1	3000	KUPLJEN MATERIAL																							mineralna gnojila	3
																					59	13.66	13	3200	KUPLJENE STORITVE																							N	3
																		cena hranil	0	cena SURS	60	8.67	8	3150	sredstva za varstvo rastlin																							P	3
																																																K	3
												kriterij	cena hranil	(0=taksacijsko SURS, 1=taksacijsko KIS, 2=čista hranila)
													0	1	2	3
													1	2	3	4
													cena SURS	cena KIS	cena N-P-K
													N	NQizr	n2
													P	PQizr	p2
													K	KQizr	k2
													KON	KONQizr	KON2
													NPK	NPKQ	NPK
													KAN	KANQ	KAN
													gnojevka	gnojevkaQizr				gnojevka1
													hl gnoj	hl gnojQizr				hl gnoj N
													ggnoj	ggnojQizr				hl gnoj T
													UREA	UREAQ	UREA			gnojnica
													FAZE GNOJENJE				DRUGE FAZE
													Naklad. hl. gnoja	Tros. min.
													Troš. hl. gnoja	Dognojevanje
													Mešanje gnojevke	Fertiirigacija
													Trošenje gnojevke	Okop. dogn.
													trošenje hl.gnoja	Okop.koruze,dogn.
													Ttrošenje hl.gnoja	Tros.min.roč.
														trošenje NPK
														Ttrošenje NPK
													DRUGE ŠIFRE
													maxtrosnjive
													maxtrostrajninasadi
													maxtrosgozd
																																		Izračun gnojenje
																																														VARSTVO		število tretiranj	dodatno
																																					15/15\15									Varstvo pred pleveli
																																					7/20\30				količina OG	po obračunu	po obračunu	po obračunu	cena SURS	151		1
																																					7/20\30	0/10\30	0/26\0	27/0\0	N, P, K	NPK	0.10.30	0.26.0 in/ali 27.0.0	0	151
																																				N	0.07	0	0	0.27	20	20	20	0	1.73019	151
																																				P	0.2	0.1	0.26	0	45.406	45.406	-8.8175	0	0.500728	151
																	MODUL GNOJENJE																			K	0.3	0.3	0	0	162.671	162.671	0	0	0.555596	Varstvo pred boleznimi in škodljivci
																		PAZI ENOTE																		KON									0.409129	152	aliette	1	0
																		Org. gnojila	min. gnoj. osn. gnoj.	min.gnoj. dog.																min. gnoj. osn. gnoj.									0.662769	152	cuprablauZU	3	0
																		0																		vrednost gnojil (izračunana)	0.797066	0.625881	0.539318	0.876279	385.994					152	pepelin	2	0
																	količina	0	0	0																	285.714	227.03	542.235	-188.947	3					153	karate zeon	1	0
																	povp. cena	0	0	0																količina gnojil - Q	0	542.235	-33.9135	74.0741	582.396	delež	kg			153	vertimec	1	0
																																					SUM q N OG	SUM q N OG (samo min. gnoj.)				N, osnovno gnojenje org.	kg N osn. gnoj., če samo mineralno			153	nissorun	1	0
																																					70.4346	20				0.333333	20			153	confidor	1	0
																	ŠIFRA		vrednost															šifra	N	P	K	ime faze	N	P	K	Q	Q nitratna	mesec		153	fonganil	1
																	0	0	0															izkoristek	1	1	1	NORMATIV	211.304	45.406	162.671					152
																	0	0	0															izkoristek	1	1	1	ORG. GNOJ. SKUPAJ	0	0	0				F redčenja	153
																	0	0	0															0	0	0	0	Org. gnoj. osnovno	0	0	0	0	0	3.5	1	152
																	0	0	0															0	0	0	0	Org. gnoj. dognojevanje	0	0	0	0	0		1	153
																	0	0	0															0	0	0	0	Org. gnoj. dognojevanje	0	0	0	0	0		1	153
																	0	0	0															šifra				DOGNOJEVANJE NPK				Q				152
																	0	0	0																0	0	0	trošenje NPK	0	0	0		0
																	0	0	0																0	0	0	trošenje NPK	0	0	0		0
																	0	0	0																			trošenje NPK	0	0	0		0
																	0	0	0																max. obrok N		št. dog.	trošenje NPK	20	45.406	162.671		582.396	4
																	0	0	0															šifra	60		1	DOGNOJEVANJE N	191.304
																	0	0	0															KAN	0.27			trošenje NPK	0.27	KAN		1	708.532	6
																	0	0	0															KAN	0.27			0	0	0		0	0
																	0	0	0															KAN	0.27			0	0	0		0	0
																																			0			0	0	0		0	0
																																						izračun/ normativ	1	1	1	1				Varstvo drugo
																																					1	Enaka domača org. gnojila, količina izračunana, določena količina						količina	F pokritja	153		1
																																						Max. org. osnovno	0	0	0		0			153		1
																																						Max. org. SUM	0			0	0	0	1
																																					2	Različna domača org.gnojila, določena količina
																																						Organsko osnovno						0
																																						Organsko dognojevanje						0
																																					3	Določeno domače org. gnojilo, določena količina
																																												0
		0	1	2	3	4	5	6	7	8	9	10
	KALKULATIVNE SKUPINE
		skup
1	ZA LASTNO REPRODUKCIJO				0
2	ENERG IN VODA
3	gorivo in maz	111	3	3111	1235.41
4	elektrika	112	3	3112	223.77
5	druga energ	113	3	3113	0
6	voda	114	3	3114	0
7	SEME, SADIKE	120	3	3120	0
8	ORGANSKA GNOJILA				0
9	hl gnoj	131	1	1131	0
10	gnojevka	132	1	1132	0
11	MINERALNA GNOJILA	140		3140.5	990.608
12	ZAŠČTNA SREDSTVA				0
13	herbicidi	151	3	3151	0
14	fungicidi	152	3	3152	0
15	insekticidi	153	3	3153	0
16	ŽIVINA	160		160	0
17	domača	160	1	1160	0
18	kupljena	160	3	3160	0
19	KRMA IN NASTILJ				0
20	domača				0
21	kupljena				0
22	voluminozna	171			0
23	domača	171	1	1171	0
24	kupljena	171	3	3171	0
25	mocna in min	172			0
26	domača	172	1	1172	0
27	kupljena	172	3	3172	0
28	stelja	173			0
29	domača	173	1	1173	0
30	kupljena	173	3	3173	0
31	DRUG MATERIAL				0
32	zdrav in razk	181	3	3181	0
33	drug material	182	3	3182	409.842
34	drug mat (izpis Q)	183	3	3183	34.9
35	KUPLJENE STORITVE				0
36	vet stor	210	3	3210	0
37	druge stor	220	3	3220	0
38	strojne stor	230	3	3230	285.6
39	delo	240	3	3240	1715.69
40	zavarovanje	250	3
41	zav prid				530.91
42	zav zgradb				0
43	AMORTIZACIJA
44	zgradb in opr	310		310	0
45	strojev	320		320	0
46	nasadov	330		330	2410.53
47	živine	340		340	0
48	DOMAČE STORITVE
49	domače strojne storitve				3414.4
50	domače delo (neto)				1143.18
51	OBVEZNOSTI IN POSREDNI STR.
52	davek				0
53	Pokojninsko zavarov obvezno				197.293
54	Zdravstveno zavarov obvezno				90.2455
55	Pokojninsko zavarov dodatno				134.564
56	Zdravstveno zavarov dodatno				61.5522
57	Regresi (pravice iz dela)				425.237
58	posredni stroški				207.187
59	Stroški kapitala				1005.19
60	STROŠKI SKUPAJ				14516.1	0
61	-VREDNOST STRAN. PRIDELKOV				0
62	STROŠKI GLAVNEGA PRIDELKA				14516.1	0
63	PRORAČUNSKI DODATKI
64	Neposredno na nosilcu				321.17
65	Preneseno iz drugih stroškovnih nosilcev				0
66	STROŠKI ZMANJŠANI ZA SUBVENCIJE				14194.9	0
[truncated: 20 more columns]
